# Supplementary material for: Enhanced distance protection for HVDC lines using adaptive neuro-fuzzy inference systems
Source: PLoS One. 2026 Jan 5;21(1):e0338629. doi: 10.1371/journal.pone.0338629 (PMC12768371; doi:10.1371/journal.pone.0338629)
Supplement: S1 File — The supporting numerical data used to generate the Irms and Iins plots are provided in the supporting information file (S1_supporting information.xlsx). https://docs.google.com/spreadsheets/d/1MlkQYagaK0DQy4E4BvPjWvEwAEFepXnR/edit?usp=sharing&ouid=103627301778289813628&rtpof=true&sd=true. (XLSX) [file pone.0338629.s001.xlsx]

## Sheet: S1_Irms
2.44694e-26	2.44694e-26	2.44694e-26	2.44694e-26	2.44694e-26	2.44694e-26	2.44694e-26	2.44694e-26	2.44694e-26	2.44694e-26	2.44694e-26	2.44694e-26	2.44694e-26	2.44694e-26	2.44694e-26	2.44694e-26	2.44694e-26	2.44694e-26	2.44694e-26	2.44694e-26	2.44694e-26	2.44694e-26	2.44694e-26	2.44694e-26	2.44694e-26	2.44694e-26	2.44694e-26	2.44694e-26	2.44694e-26	2.44694e-26	2.44694e-26	2.44694e-26	2.44694e-26	2.44694e-26	2.44694e-26	2.44694e-26	2.44694e-26	2.44694e-26	2.44694e-26	2.44694e-26	2.44694e-26	2.44694e-26	2.44694e-26	2.44694e-26	2.44694e-26	2.44694e-26	2.44694e-26	2.44694e-26	2.44694e-26	2.44694e-26
7.84683e-21	7.84683e-21	7.84683e-21	7.84683e-21	7.84683e-21	7.84683e-21	7.84683e-21	7.84683e-21	7.84683e-21	7.84683e-21	7.84683e-21	7.84683e-21	7.84683e-21	7.84683e-21	7.84683e-21	7.84683e-21	7.84683e-21	7.84683e-21	7.84683e-21	7.84683e-21	7.84683e-21	7.84683e-21	7.84683e-21	7.84683e-21	7.84683e-21	7.84683e-21	7.84683e-21	7.84683e-21	7.84683e-21	7.84683e-21	7.84683e-21	7.84683e-21	7.84683e-21	7.84683e-21	7.84683e-21	7.84683e-21	7.84683e-21	7.84683e-21	7.84683e-21	7.84683e-21	7.84683e-21	7.84683e-21	7.84683e-21	7.84683e-21	7.84683e-21	7.84683e-21	7.84683e-21	7.84683e-21	7.84683e-21	7.84683e-21
8.44233e-19	8.44233e-19	8.44233e-19	8.44233e-19	8.44233e-19	8.44233e-19	8.44233e-19	8.44233e-19	8.44233e-19	8.44233e-19	8.44233e-19	8.44233e-19	8.44233e-19	8.44233e-19	8.44233e-19	8.44233e-19	8.44233e-19	8.44233e-19	8.44233e-19	8.44233e-19	8.44233e-19	8.44233e-19	8.44233e-19	8.44233e-19	8.44233e-19	8.44233e-19	8.44233e-19	8.44233e-19	8.44233e-19	8.44233e-19	8.44233e-19	8.44233e-19	8.44233e-19	8.44233e-19	8.44233e-19	8.44233e-19	8.44233e-19	8.44233e-19	8.44233e-19	8.44233e-19	8.44233e-19	8.44233e-19	8.44233e-19	8.44233e-19	8.44233e-19	8.44233e-19	8.44233e-19	8.44233e-19	8.44233e-19	8.44233e-19
1.57387e-17	1.57383e-17	1.5738e-17	1.5738e-17	1.57377e-17	1.5738e-17	1.5738e-17	1.57381e-17	1.57393e-17	1.57396e-17	1.57396e-17	1.57397e-17	1.57397e-17	1.57394e-17	1.57396e-17	1.57392e-17	1.57394e-17	1.57379e-17	1.57377e-17	1.57373e-17	1.57374e-17	1.57375e-17	1.57391e-17	1.57392e-17	1.57376e-17	1.57377e-17	1.5738e-17	1.5738e-17	1.57377e-17	1.57377e-17	1.57388e-17	1.57388e-17	1.57373e-17	1.57372e-17	1.57372e-17	1.57369e-17	1.57373e-17	1.57383e-17	1.57388e-17	1.57377e-17	1.57377e-17	1.57377e-17	1.57377e-17	1.57377e-17	1.57377e-17	1.57388e-17	1.57385e-17	1.57373e-17	1.57369e-17	1.57369e-17
1.1938e-16	1.19379e-16	1.19375e-16	1.19374e-16	1.19382e-16	1.19378e-16	1.19371e-16	1.19366e-16	1.19366e-16	1.19364e-16	1.19366e-16	1.19365e-16	1.19365e-16	1.19365e-16	1.19366e-16	1.19367e-16	1.19367e-16	1.19367e-16	1.19372e-16	1.19378e-16	1.19371e-16	1.19369e-16	1.19366e-16	1.19368e-16	1.19364e-16	1.19364e-16	1.19363e-16	1.19363e-16	1.19363e-16	1.19363e-16	1.19364e-16	1.1937e-16	1.19368e-16	1.19371e-16	1.19374e-16	1.19372e-16	1.19365e-16	1.1937e-16	1.19364e-16	1.19363e-16	1.19363e-16	1.19364e-16	1.19363e-16	1.19362e-16	1.19362e-16	1.19364e-16	1.19373e-16	1.19367e-16	1.1937e-16	1.19373e-16
5.68773e-16	5.68746e-16	5.68706e-16	5.68676e-16	5.6865e-16	5.68634e-16	5.68635e-16	5.68624e-16	5.68602e-16	5.68598e-16	5.68582e-16	5.68588e-16	5.68584e-16	5.68583e-16	5.68587e-16	5.68595e-16	5.6861e-16	5.68614e-16	5.68623e-16	5.68644e-16	5.68631e-16	5.68625e-16	5.68607e-16	5.68597e-16	5.68589e-16	5.68586e-16	5.68577e-16	5.68575e-16	5.68578e-16	5.68586e-16	5.68598e-16	5.68602e-16	5.68624e-16	5.68629e-16	5.68638e-16	5.68634e-16	5.68607e-16	5.68605e-16	5.68598e-16	5.68584e-16	5.68572e-16	5.68572e-16	5.68569e-16	5.68574e-16	5.68582e-16	5.68589e-16	5.68596e-16	5.68621e-16	5.68625e-16	5.68636e-16
2.04003e-15	2.03984e-15	2.03964e-15	2.03943e-15	2.03925e-15	2.03922e-15	2.03915e-15	2.03911e-15	2.03906e-15	2.03902e-15	2.03901e-15	2.03898e-15	2.03899e-15	2.039e-15	2.03901e-15	2.03903e-15	2.03907e-15	2.03912e-15	2.03916e-15	2.03922e-15	2.03919e-15	2.03912e-15	2.03908e-15	2.03903e-15	2.03901e-15	2.03898e-15	2.03898e-15	2.03896e-15	2.03898e-15	2.03899e-15	2.03903e-15	2.03907e-15	2.03911e-15	2.03917e-15	2.0392e-15	2.03917e-15	2.03911e-15	2.03907e-15	2.03903e-15	2.03899e-15	2.03896e-15	2.03897e-15	2.03895e-15	2.03897e-15	2.03899e-15	2.03902e-15	2.03905e-15	2.0391e-15	2.03915e-15	2.03922e-15
6.00552e-15	6.00474e-15	6.00398e-15	6.00317e-15	6.00244e-15	6.00233e-15	6.00216e-15	6.00202e-15	6.00188e-15	6.00177e-15	6.00171e-15	6.00166e-15	6.0017e-15	6.0017e-15	6.00172e-15	6.0018e-15	6.00194e-15	6.00207e-15	6.0022e-15	6.00237e-15	6.00229e-15	6.0021e-15	6.00193e-15	6.00184e-15	6.00173e-15	6.00169e-15	6.00164e-15	6.00161e-15	6.00164e-15	6.0017e-15	6.00178e-15	6.00189e-15	6.00203e-15	6.0022e-15	6.00235e-15	6.00222e-15	6.00204e-15	6.00189e-15	6.00179e-15	6.00171e-15	6.00163e-15	6.00162e-15	6.00161e-15	6.00164e-15	6.00169e-15	6.00176e-15	6.00187e-15	6.00199e-15	6.00218e-15	6.00235e-15
1.52377e-14	1.52353e-14	1.5233e-14	1.52307e-14	1.52284e-14	1.52282e-14	1.52277e-14	1.52274e-14	1.52271e-14	1.52268e-14	1.52267e-14	1.52266e-14	1.52266e-14	1.52266e-14	1.52267e-14	1.52269e-14	1.52272e-14	1.52275e-14	1.52279e-14	1.52283e-14	1.52281e-14	1.52276e-14	1.52272e-14	1.52269e-14	1.52267e-14	1.52266e-14	1.52264e-14	1.52264e-14	1.52265e-14	1.52266e-14	1.52268e-14	1.52271e-14	1.52274e-14	1.52278e-14	1.52282e-14	1.52279e-14	1.52275e-14	1.52271e-14	1.52268e-14	1.52266e-14	1.52265e-14	1.52264e-14	1.52264e-14	1.52265e-14	1.52266e-14	1.52268e-14	1.5227e-14	1.52274e-14	1.52278e-14	1.52282e-14
3.43792e-14	3.43733e-14	3.43674e-14	3.43615e-14	3.43558e-14	3.43554e-14	3.43544e-14	3.43536e-14	3.43529e-14	3.43524e-14	3.43521e-14	3.43519e-14	3.43519e-14	3.43519e-14	3.43522e-14	3.43526e-14	3.43532e-14	3.43538e-14	3.43547e-14	3.43556e-14	3.4355e-14	3.43541e-14	3.43533e-14	3.43527e-14	3.43522e-14	3.43519e-14	3.43517e-14	3.43516e-14	3.43517e-14	3.4352e-14	3.43524e-14	3.4353e-14	3.43536e-14	3.43546e-14	3.43554e-14	3.43547e-14	3.43538e-14	3.43531e-14	3.43525e-14	3.4352e-14	3.43516e-14	3.43515e-14	3.43515e-14	3.43516e-14	3.43519e-14	3.43523e-14	3.43529e-14	3.43535e-14	3.43544e-14	3.43553e-14
7.04807e-14	7.04677e-14	7.04547e-14	7.04415e-14	7.04287e-14	7.0428e-14	7.04261e-14	7.04245e-14	7.04233e-14	7.04223e-14	7.04217e-14	7.04213e-14	7.04212e-14	7.04214e-14	7.04218e-14	7.04226e-14	7.04236e-14	7.04249e-14	7.04265e-14	7.04283e-14	7.04272e-14	7.04254e-14	7.04239e-14	7.04227e-14	7.04219e-14	7.04212e-14	7.04209e-14	7.04207e-14	7.04209e-14	7.04214e-14	7.04222e-14	7.04233e-14	7.04246e-14	7.04263e-14	7.0428e-14	7.04266e-14	7.04249e-14	7.04235e-14	7.04223e-14	7.04213e-14	7.04208e-14	7.04205e-14	7.04204e-14	7.04207e-14	7.04212e-14	7.0422e-14	7.0423e-14	7.04244e-14	7.04261e-14	7.04278e-14
1.33365e-13	1.33339e-13	1.33313e-13	1.33287e-13	1.33261e-13	1.3326e-13	1.33256e-13	1.33254e-13	1.33251e-13	1.3325e-13	1.33249e-13	1.33248e-13	1.33248e-13	1.33248e-13	1.33249e-13	1.3325e-13	1.33252e-13	1.33254e-13	1.33257e-13	1.3326e-13	1.33258e-13	1.33255e-13	1.33253e-13	1.3325e-13	1.33249e-13	1.33248e-13	1.33247e-13	1.33247e-13	1.33247e-13	1.33248e-13	1.33249e-13	1.33252e-13	1.33254e-13	1.33257e-13	1.3326e-13	1.33257e-13	1.33254e-13	1.33252e-13	1.3325e-13	1.33248e-13	1.33247e-13	1.33247e-13	1.33246e-13	1.33247e-13	1.33248e-13	1.33249e-13	1.33251e-13	1.33253e-13	1.33256e-13	1.33259e-13
2.35654e-13	2.35606e-13	2.35558e-13	2.35509e-13	2.35461e-13	2.35459e-13	2.35453e-13	2.35449e-13	2.35445e-13	2.35442e-13	2.35441e-13	2.3544e-13	2.3544e-13	2.3544e-13	2.35441e-13	2.35443e-13	2.35446e-13	2.3545e-13	2.35455e-13	2.3546e-13	2.35457e-13	2.35451e-13	2.35447e-13	2.35444e-13	2.35441e-13	2.3544e-13	2.35438e-13	2.35438e-13	2.35439e-13	2.3544e-13	2.35442e-13	2.35446e-13	2.35449e-13	2.35454e-13	2.35459e-13	2.35455e-13	2.3545e-13	2.35446e-13	2.35443e-13	2.3544e-13	2.35438e-13	2.35437e-13	2.35437e-13	2.35438e-13	2.35439e-13	2.35442e-13	2.35445e-13	2.35449e-13	2.35453e-13	2.35458e-13
3.92271e-13	3.92188e-13	3.92104e-13	3.92019e-13	3.91937e-13	3.91934e-13	3.91926e-13	3.91919e-13	3.91913e-13	3.91908e-13	3.91906e-13	3.91904e-13	3.91904e-13	3.91904e-13	3.91906e-13	3.9191e-13	3.91914e-13	3.9192e-13	3.91927e-13	3.91935e-13	3.9193e-13	3.91922e-13	3.91916e-13	3.91911e-13	3.91907e-13	3.91904e-13	3.91902e-13	3.91902e-13	3.91903e-13	3.91905e-13	3.91908e-13	3.91914e-13	3.91919e-13	3.91926e-13	3.91934e-13	3.91928e-13	3.9192e-13	3.91914e-13	3.91909e-13	3.91905e-13	3.91902e-13	3.91901e-13	3.919e-13	3.91901e-13	3.91904e-13	3.91907e-13	3.91912e-13	3.91918e-13	3.91925e-13	3.91933e-13
6.1925e-13	6.19115e-13	6.18978e-13	6.1884e-13	6.18707e-13	6.18702e-13	6.1869e-13	6.1868e-13	6.18672e-13	6.18665e-13	6.18662e-13	6.18659e-13	6.18659e-13	6.18659e-13	6.18662e-13	6.18667e-13	6.18673e-13	6.18682e-13	6.18692e-13	6.18703e-13	6.18696e-13	6.18685e-13	6.18675e-13	6.18669e-13	6.18663e-13	6.18659e-13	6.18656e-13	6.18656e-13	6.18657e-13	6.1866e-13	6.18665e-13	6.18673e-13	6.1868e-13	6.18691e-13	6.18702e-13	6.18693e-13	6.18682e-13	6.18672e-13	6.18665e-13	6.18659e-13	6.18656e-13	6.18654e-13	6.18653e-13	6.18655e-13	6.18658e-13	6.18663e-13	6.1867e-13	6.18679e-13	6.18689e-13	6.187e-13
9.31691e-13	9.31481e-13	9.3127e-13	9.31057e-13	9.3085e-13	9.30844e-13	9.30827e-13	9.30813e-13	9.30803e-13	9.30792e-13	9.30789e-13	9.30785e-13	9.30785e-13	9.30784e-13	9.30788e-13	9.30795e-13	9.30804e-13	9.30816e-13	9.3083e-13	9.30845e-13	9.30836e-13	9.3082e-13	9.30807e-13	9.30798e-13	9.3079e-13	9.30784e-13	9.30781e-13	9.30781e-13	9.30782e-13	9.30786e-13	9.30793e-13	9.30803e-13	9.30814e-13	9.30829e-13	9.30843e-13	9.30831e-13	9.30816e-13	9.30803e-13	9.30793e-13	9.30785e-13	9.3078e-13	9.30778e-13	9.30777e-13	9.30779e-13	9.30784e-13	9.3079e-13	9.30799e-13	9.30812e-13	9.30826e-13	9.30841e-13
1.34073e-12	1.34042e-12	1.34011e-12	1.3398e-12	1.33949e-12	1.33948e-12	1.33946e-12	1.33944e-12	1.33943e-12	1.33941e-12	1.33941e-12	1.33941e-12	1.33941e-12	1.3394e-12	1.33941e-12	1.33942e-12	1.33943e-12	1.33945e-12	1.33946e-12	1.33948e-12	1.33947e-12	1.33945e-12	1.33943e-12	1.33942e-12	1.33941e-12	1.3394e-12	1.3394e-12	1.3394e-12	1.3394e-12	1.33941e-12	1.33942e-12	1.33943e-12	1.33944e-12	1.33946e-12	1.33948e-12	1.33947e-12	1.33945e-12	1.33943e-12	1.33942e-12	1.33941e-12	1.3394e-12	1.3394e-12	1.33939e-12	1.3394e-12	1.3394e-12	1.33941e-12	1.33942e-12	1.33944e-12	1.33946e-12	1.33948e-12
1.8495e-12	1.84907e-12	1.84863e-12	1.84819e-12	1.84776e-12	1.84775e-12	1.84772e-12	1.8477e-12	1.84768e-12	1.84766e-12	1.84766e-12	1.84765e-12	1.84765e-12	1.84765e-12	1.84766e-12	1.84767e-12	1.84768e-12	1.8477e-12	1.84772e-12	1.84775e-12	1.84774e-12	1.84771e-12	1.84769e-12	1.84767e-12	1.84766e-12	1.84765e-12	1.84765e-12	1.84765e-12	1.84765e-12	1.84766e-12	1.84767e-12	1.84768e-12	1.8477e-12	1.84772e-12	1.84775e-12	1.84773e-12	1.8477e-12	1.84768e-12	1.84767e-12	1.84765e-12	1.84764e-12	1.84764e-12	1.84764e-12	1.84764e-12	1.84765e-12	1.84766e-12	1.84768e-12	1.8477e-12	1.84772e-12	1.84774e-12
2.4482e-12	2.44762e-12	2.44703e-12	2.44643e-12	2.44585e-12	2.44583e-12	2.4458e-12	2.44578e-12	2.44576e-12	2.44573e-12	2.44573e-12	2.44572e-12	2.44572e-12	2.44572e-12	2.44573e-12	2.44574e-12	2.44576e-12	2.44578e-12	2.4458e-12	2.44583e-12	2.44582e-12	2.44579e-12	2.44576e-12	2.44575e-12	2.44573e-12	2.44572e-12	2.44572e-12	2.44571e-12	2.44572e-12	2.44572e-12	2.44574e-12	2.44576e-12	2.44578e-12	2.4458e-12	2.44583e-12	2.44581e-12	2.44578e-12	2.44576e-12	2.44574e-12	2.44572e-12	2.44571e-12	2.44571e-12	2.4457e-12	2.44571e-12	2.44572e-12	2.44573e-12	2.44575e-12	2.44577e-12	2.4458e-12	2.44583e-12
3.10855e-12	3.10779e-12	3.10703e-12	3.10626e-12	3.1055e-12	3.10549e-12	3.10546e-12	3.10542e-12	3.1054e-12	3.10538e-12	3.10538e-12	3.10537e-12	3.10537e-12	3.10536e-12	3.10537e-12	3.10538e-12	3.1054e-12	3.10543e-12	3.10545e-12	3.10549e-12	3.10547e-12	3.10544e-12	3.10541e-12	3.10539e-12	3.10538e-12	3.10537e-12	3.10536e-12	3.10536e-12	3.10536e-12	3.10537e-12	3.10538e-12	3.10541e-12	3.10542e-12	3.10546e-12	3.10549e-12	3.10546e-12	3.10543e-12	3.1054e-12	3.10538e-12	3.10537e-12	3.10535e-12	3.10535e-12	3.10535e-12	3.10535e-12	3.10536e-12	3.10537e-12	3.10539e-12	3.10542e-12	3.10545e-12	3.10548e-12
3.77867e-12	3.77773e-12	3.77678e-12	3.77583e-12	3.77489e-12	3.77487e-12	3.77484e-12	3.77481e-12	3.77479e-12	3.77476e-12	3.77476e-12	3.77475e-12	3.77475e-12	3.77474e-12	3.77475e-12	3.77476e-12	3.77478e-12	3.77481e-12	3.77484e-12	3.77487e-12	3.77485e-12	3.77482e-12	3.77479e-12	3.77478e-12	3.77476e-12	3.77475e-12	3.77474e-12	3.77474e-12	3.77474e-12	3.77475e-12	3.77477e-12	3.77479e-12	3.77481e-12	3.77484e-12	3.77487e-12	3.77484e-12	3.77481e-12	3.77479e-12	3.77477e-12	3.77475e-12	3.77473e-12	3.77474e-12	3.77473e-12	3.77473e-12	3.77475e-12	3.77476e-12	3.77477e-12	3.77481e-12	3.77483e-12	3.77486e-12
4.38042e-12	4.3793e-12	4.37818e-12	4.37706e-12	4.37594e-12	4.37593e-12	4.3759e-12	4.37587e-12	4.37585e-12	4.37583e-12	4.37583e-12	4.37582e-12	4.37582e-12	4.37581e-12	4.37582e-12	4.37582e-12	4.37584e-12	4.37586e-12	4.37589e-12	4.37592e-12	4.37591e-12	4.37588e-12	4.37585e-12	4.37584e-12	4.37582e-12	4.37581e-12	4.37581e-12	4.37581e-12	4.37581e-12	4.37582e-12	4.37583e-12	4.37585e-12	4.37587e-12	4.37589e-12	4.37592e-12	4.3759e-12	4.37587e-12	4.37585e-12	4.37583e-12	4.37581e-12	4.3758e-12	4.3758e-12	4.37579e-12	4.3758e-12	4.37581e-12	4.37582e-12	4.37583e-12	4.37587e-12	4.37588e-12	4.37591e-12
4.81507e-12	4.81382e-12	4.81255e-12	4.81129e-12	4.81003e-12	4.81002e-12	4.81e-12	4.80997e-12	4.80996e-12	4.80994e-12	4.80995e-12	4.80994e-12	4.80994e-12	4.80993e-12	4.80994e-12	4.80994e-12	4.80995e-12	4.80996e-12	4.80998e-12	4.81e-12	4.81e-12	4.80998e-12	4.80996e-12	4.80995e-12	4.80994e-12	4.80994e-12	4.80993e-12	4.80993e-12	4.80993e-12	4.80994e-12	4.80994e-12	4.80997e-12	4.80997e-12	4.80999e-12	4.81001e-12	4.81e-12	4.80997e-12	4.80996e-12	4.80994e-12	4.80993e-12	4.80992e-12	4.80993e-12	4.80991e-12	4.80992e-12	4.80994e-12	4.80993e-12	4.80994e-12	4.80998e-12	4.80998e-12	4.81e-12
4.99513e-12	4.9938e-12	4.99246e-12	4.99113e-12	4.98978e-12	4.98977e-12	4.98977e-12	4.98975e-12	4.98974e-12	4.98973e-12	4.98974e-12	4.98973e-12	4.98973e-12	4.98972e-12	4.98973e-12	4.98972e-12	4.98973e-12	4.98974e-12	4.98974e-12	4.98975e-12	4.98976e-12	4.98975e-12	4.98974e-12	4.98974e-12	4.98973e-12	4.98973e-12	4.98973e-12	4.98973e-12	4.98973e-12	4.98973e-12	4.98973e-12	4.98975e-12	4.98975e-12	4.98976e-12	4.98977e-12	4.98976e-12	4.98975e-12	4.98974e-12	4.98973e-12	4.98973e-12	4.98971e-12	4.98973e-12	4.98971e-12	4.98971e-12	4.98973e-12	4.98972e-12	4.98973e-12	4.98975e-12	4.98974e-12	4.98975e-12
4.96253e-12	4.9612e-12	4.95986e-12	4.95853e-12	4.95717e-12	4.95717e-12	4.95717e-12	4.95715e-12	4.95715e-12	4.95714e-12	4.95715e-12	4.95714e-12	4.95714e-12	4.95713e-12	4.95714e-12	4.95713e-12	4.95713e-12	4.95714e-12	4.95714e-12	4.95715e-12	4.95716e-12	4.95715e-12	4.95715e-12	4.95714e-12	4.95714e-12	4.95714e-12	4.95714e-12	4.95714e-12	4.95713e-12	4.95714e-12	4.95714e-12	4.95716e-12	4.95715e-12	4.95716e-12	4.95716e-12	4.95716e-12	4.95715e-12	4.95714e-12	4.95714e-12	4.95713e-12	4.95712e-12	4.95714e-12	4.95712e-12	4.95712e-12	4.95714e-12	4.95713e-12	4.95713e-12	4.95716e-12	4.95714e-12	4.95715e-12
5.22978e-12	5.22847e-12	5.22715e-12	5.22583e-12	5.22451e-12	5.2245e-12	5.22446e-12	5.22441e-12	5.22439e-12	5.22436e-12	5.22436e-12	5.22435e-12	5.22435e-12	5.22433e-12	5.22434e-12	5.22436e-12	5.22438e-12	5.22441e-12	5.22445e-12	5.22449e-12	5.22447e-12	5.22443e-12	5.22439e-12	5.22438e-12	5.22436e-12	5.22434e-12	5.22433e-12	5.22433e-12	5.22433e-12	5.22434e-12	5.22436e-12	5.2244e-12	5.22441e-12	5.22445e-12	5.22449e-12	5.22446e-12	5.22442e-12	5.22439e-12	5.22436e-12	5.22434e-12	5.22432e-12	5.22433e-12	5.22431e-12	5.22432e-12	5.22434e-12	5.22435e-12	5.22437e-12	5.22441e-12	5.22444e-12	5.22448e-12
7.01501e-12	7.01347e-12	7.01191e-12	7.01031e-12	7.00882e-12	7.00876e-12	7.00864e-12	7.00852e-12	7.00844e-12	7.00833e-12	7.00832e-12	7.0083e-12	7.00829e-12	7.00827e-12	7.0083e-12	7.00836e-12	7.00844e-12	7.00853e-12	7.00865e-12	7.00877e-12	7.00869e-12	7.00856e-12	7.00846e-12	7.00839e-12	7.00833e-12	7.00828e-12	7.00826e-12	7.00825e-12	7.00826e-12	7.0083e-12	7.00835e-12	7.00844e-12	7.00852e-12	7.00864e-12	7.00876e-12	7.00866e-12	7.00854e-12	7.00843e-12	7.00835e-12	7.00829e-12	7.00824e-12	7.00823e-12	7.00822e-12	7.00824e-12	7.00828e-12	7.00833e-12	7.0084e-12	7.0085e-12	7.00862e-12	7.00874e-12
1.11161e-11	1.11137e-11	1.11113e-11	1.11088e-11	1.11066e-11	1.11064e-11	1.11062e-11	1.1106e-11	1.11058e-11	1.11056e-11	1.11056e-11	1.11056e-11	1.11056e-11	1.11055e-11	1.11056e-11	1.11057e-11	1.11058e-11	1.1106e-11	1.11062e-11	1.11065e-11	1.11063e-11	1.11061e-11	1.11059e-11	1.11058e-11	1.11056e-11	1.11056e-11	1.11055e-11	1.11055e-11	1.11055e-11	1.11056e-11	1.11057e-11	1.11058e-11	1.1106e-11	1.11062e-11	1.11064e-11	1.11063e-11	1.1106e-11	1.11058e-11	1.11057e-11	1.11056e-11	1.11055e-11	1.11054e-11	1.11054e-11	1.11055e-11	1.11055e-11	1.11056e-11	1.11058e-11	1.1106e-11	1.11062e-11	1.11064e-11
1.71219e-11	1.71183e-11	1.71147e-11	1.71109e-11	1.71075e-11	1.71074e-11	1.71071e-11	1.71069e-11	1.71067e-11	1.71064e-11	1.71064e-11	1.71064e-11	1.71064e-11	1.71063e-11	1.71064e-11	1.71065e-11	1.71067e-11	1.71069e-11	1.71071e-11	1.71074e-11	1.71072e-11	1.7107e-11	1.71067e-11	1.71066e-11	1.71065e-11	1.71064e-11	1.71063e-11	1.71063e-11	1.71063e-11	1.71064e-11	1.71065e-11	1.71067e-11	1.71069e-11	1.71071e-11	1.71074e-11	1.71072e-11	1.71069e-11	1.71067e-11	1.71065e-11	1.71064e-11	1.71063e-11	1.71062e-11	1.71062e-11	1.71063e-11	1.71063e-11	1.71065e-11	1.71066e-11	1.71068e-11	1.71071e-11	1.71073e-11
2.5008e-11	2.50026e-11	2.49972e-11	2.49916e-11	2.49864e-11	2.49862e-11	2.49858e-11	2.49854e-11	2.49851e-11	2.49848e-11	2.49847e-11	2.49847e-11	2.49847e-11	2.49846e-11	2.49846e-11	2.49849e-11	2.49851e-11	2.49854e-11	2.49858e-11	2.49862e-11	2.4986e-11	2.49855e-11	2.49852e-11	2.4985e-11	2.49848e-11	2.49846e-11	2.49846e-11	2.49845e-11	2.49846e-11	2.49847e-11	2.49849e-11	2.49851e-11	2.49854e-11	2.49858e-11	2.49862e-11	2.49859e-11	2.49855e-11	2.49851e-11	2.49849e-11	2.49846e-11	2.49845e-11	2.49845e-11	2.49844e-11	2.49845e-11	2.49846e-11	2.49848e-11	2.4985e-11	2.49854e-11	2.49857e-11	2.49861e-11
3.47056e-11	3.46976e-11	3.46895e-11	3.46812e-11	3.46733e-11	3.46731e-11	3.46725e-11	3.4672e-11	3.46716e-11	3.46711e-11	3.46711e-11	3.4671e-11	3.4671e-11	3.46708e-11	3.46709e-11	3.46712e-11	3.46716e-11	3.4672e-11	3.46725e-11	3.46731e-11	3.46728e-11	3.46722e-11	3.46717e-11	3.46714e-11	3.46711e-11	3.46709e-11	3.46708e-11	3.46708e-11	3.46708e-11	3.4671e-11	3.46712e-11	3.46716e-11	3.4672e-11	3.46726e-11	3.46731e-11	3.46726e-11	3.46721e-11	3.46716e-11	3.46712e-11	3.46709e-11	3.46707e-11	3.46707e-11	3.46706e-11	3.46707e-11	3.46709e-11	3.46711e-11	3.46714e-11	3.4672e-11	3.46724e-11	3.4673e-11
4.61184e-11	4.61073e-11	4.6096e-11	4.60846e-11	4.60736e-11	4.60734e-11	4.6073e-11	4.60725e-11	4.60721e-11	4.60716e-11	4.60717e-11	4.60716e-11	4.60716e-11	4.60714e-11	4.60715e-11	4.60717e-11	4.6072e-11	4.60724e-11	4.60728e-11	4.60733e-11	4.60731e-11	4.60726e-11	4.60721e-11	4.60719e-11	4.60717e-11	4.60715e-11	4.60714e-11	4.60714e-11	4.60714e-11	4.60715e-11	4.60718e-11	4.60721e-11	4.60724e-11	4.60729e-11	4.60734e-11	4.6073e-11	4.60725e-11	4.60721e-11	4.60717e-11	4.60715e-11	4.60713e-11	4.60713e-11	4.60712e-11	4.60712e-11	4.60715e-11	4.60716e-11	4.60719e-11	4.60724e-11	4.60727e-11	4.60732e-11
5.90002e-11	5.89861e-11	5.8972e-11	5.89577e-11	5.89439e-11	5.89437e-11	5.89432e-11	5.89426e-11	5.89423e-11	5.89417e-11	5.89419e-11	5.89418e-11	5.89418e-11	5.89415e-11	5.89416e-11	5.89418e-11	5.89421e-11	5.89425e-11	5.8943e-11	5.89435e-11	5.89433e-11	5.89428e-11	5.89423e-11	5.89421e-11	5.89418e-11	5.89416e-11	5.89415e-11	5.89415e-11	5.89416e-11	5.89417e-11	5.89419e-11	5.89423e-11	5.89426e-11	5.89431e-11	5.89436e-11	5.89432e-11	5.89427e-11	5.89422e-11	5.89419e-11	5.89416e-11	5.89414e-11	5.89415e-11	5.89413e-11	5.89413e-11	5.89417e-11	5.89417e-11	5.8942e-11	5.89426e-11	5.89429e-11	5.89434e-11
7.29685e-11	7.29514e-11	7.29341e-11	7.29167e-11	7.28996e-11	7.28993e-11	7.28988e-11	7.28981e-11	7.28977e-11	7.2897e-11	7.28972e-11	7.2897e-11	7.2897e-11	7.28966e-11	7.28969e-11	7.28971e-11	7.28974e-11	7.28979e-11	7.28985e-11	7.28991e-11	7.28989e-11	7.28982e-11	7.28976e-11	7.28974e-11	7.28971e-11	7.28969e-11	7.28967e-11	7.28967e-11	7.28968e-11	7.28969e-11	7.28972e-11	7.28977e-11	7.2898e-11	7.28987e-11	7.28993e-11	7.28988e-11	7.28981e-11	7.28976e-11	7.28972e-11	7.28968e-11	7.28965e-11	7.28967e-11	7.28964e-11	7.28965e-11	7.28969e-11	7.28969e-11	7.28973e-11	7.28981e-11	7.28984e-11	7.2899e-11
8.74001e-11	8.73791e-11	8.73579e-11	8.73366e-11	8.73155e-11	8.73152e-11	8.73145e-11	8.73136e-11	8.73131e-11	8.73124e-11	8.73126e-11	8.73123e-11	8.73123e-11	8.73119e-11	8.73123e-11	8.73125e-11	8.73129e-11	8.73135e-11	8.73142e-11	8.7315e-11	8.73147e-11	8.73139e-11	8.73132e-11	8.73129e-11	8.73125e-11	8.73122e-11	8.7312e-11	8.73121e-11	8.73121e-11	8.73123e-11	8.73126e-11	8.73133e-11	8.73136e-11	8.73144e-11	8.73152e-11	8.73145e-11	8.73138e-11	8.73131e-11	8.73126e-11	8.73122e-11	8.73118e-11	8.7312e-11	8.73116e-11	8.73117e-11	8.73123e-11	8.73123e-11	8.73128e-11	8.73137e-11	8.73141e-11	8.73149e-11
1.01525e-10	1.015e-10	1.01474e-10	1.01449e-10	1.01423e-10	1.01423e-10	1.01422e-10	1.01422e-10	1.01421e-10	1.01421e-10	1.01421e-10	1.01421e-10	1.01421e-10	1.0142e-10	1.01421e-10	1.01421e-10	1.01421e-10	1.01421e-10	1.01422e-10	1.01423e-10	1.01423e-10	1.01422e-10	1.01421e-10	1.01421e-10	1.01421e-10	1.0142e-10	1.0142e-10	1.0142e-10	1.0142e-10	1.0142e-10	1.01421e-10	1.01421e-10	1.01422e-10	1.01422e-10	1.01423e-10	1.01422e-10	1.01422e-10	1.01421e-10	1.01421e-10	1.0142e-10	1.0142e-10	1.0142e-10	1.0142e-10	1.0142e-10	1.01421e-10	1.0142e-10	1.01421e-10	1.01422e-10	1.01422e-10	1.01423e-10
1.14405e-10	1.14377e-10	1.14348e-10	1.14319e-10	1.14289e-10	1.14289e-10	1.14289e-10	1.14288e-10	1.14288e-10	1.14287e-10	1.14288e-10	1.14287e-10	1.14287e-10	1.14287e-10	1.14287e-10	1.14287e-10	1.14287e-10	1.14288e-10	1.14288e-10	1.14289e-10	1.14289e-10	1.14288e-10	1.14288e-10	1.14288e-10	1.14287e-10	1.14287e-10	1.14287e-10	1.14287e-10	1.14287e-10	1.14287e-10	1.14287e-10	1.14288e-10	1.14288e-10	1.14289e-10	1.14289e-10	1.14289e-10	1.14288e-10	1.14288e-10	1.14287e-10	1.14287e-10	1.14287e-10	1.14287e-10	1.14286e-10	1.14287e-10	1.14287e-10	1.14287e-10	1.14287e-10	1.14288e-10	1.14288e-10	1.14289e-10
1.2506e-10	1.25029e-10	1.24997e-10	1.24965e-10	1.24933e-10	1.24933e-10	1.24933e-10	1.24932e-10	1.24932e-10	1.24931e-10	1.24932e-10	1.24931e-10	1.24931e-10	1.24931e-10	1.24931e-10	1.24931e-10	1.24931e-10	1.24932e-10	1.24932e-10	1.24932e-10	1.24933e-10	1.24932e-10	1.24932e-10	1.24932e-10	1.24931e-10	1.24931e-10	1.24931e-10	1.24931e-10	1.24931e-10	1.24931e-10	1.24931e-10	1.24932e-10	1.24932e-10	1.24932e-10	1.24933e-10	1.24933e-10	1.24932e-10	1.24932e-10	1.24931e-10	1.24931e-10	1.24931e-10	1.24931e-10	1.24931e-10	1.24931e-10	1.24931e-10	1.24931e-10	1.24931e-10	1.24932e-10	1.24932e-10	1.24932e-10
1.32534e-10	1.325e-10	1.32466e-10	1.32433e-10	1.32398e-10	1.32398e-10	1.32397e-10	1.32397e-10	1.32396e-10	1.32396e-10	1.32397e-10	1.32396e-10	1.32396e-10	1.32396e-10	1.32396e-10	1.32396e-10	1.32396e-10	1.32396e-10	1.32397e-10	1.32397e-10	1.32398e-10	1.32397e-10	1.32397e-10	1.32396e-10	1.32396e-10	1.32396e-10	1.32396e-10	1.32396e-10	1.32396e-10	1.32396e-10	1.32396e-10	1.32397e-10	1.32397e-10	1.32397e-10	1.32398e-10	1.32397e-10	1.32397e-10	1.32397e-10	1.32396e-10	1.32396e-10	1.32396e-10	1.32396e-10	1.32395e-10	1.32396e-10	1.32396e-10	1.32396e-10	1.32396e-10	1.32397e-10	1.32397e-10	1.32397e-10
1.36219e-10	1.36183e-10	1.36147e-10	1.36112e-10	1.36076e-10	1.36076e-10	1.36075e-10	1.36075e-10	1.36075e-10	1.36075e-10	1.36075e-10	1.36074e-10	1.36075e-10	1.36074e-10	1.36075e-10	1.36074e-10	1.36074e-10	1.36075e-10	1.36075e-10	1.36075e-10	1.36076e-10	1.36075e-10	1.36075e-10	1.36075e-10	1.36075e-10	1.36075e-10	1.36074e-10	1.36075e-10	1.36074e-10	1.36075e-10	1.36075e-10	1.36075e-10	1.36075e-10	1.36075e-10	1.36075e-10	1.36075e-10	1.36075e-10	1.36075e-10	1.36075e-10	1.36074e-10	1.36074e-10	1.36075e-10	1.36074e-10	1.36074e-10	1.36075e-10	1.36074e-10	1.36074e-10	1.36075e-10	1.36075e-10	1.36075e-10
1.36326e-10	1.3629e-10	1.36253e-10	1.36218e-10	1.36181e-10	1.36181e-10	1.36181e-10	1.3618e-10	1.3618e-10	1.3618e-10	1.36181e-10	1.3618e-10	1.3618e-10	1.3618e-10	1.36181e-10	1.3618e-10	1.3618e-10	1.3618e-10	1.3618e-10	1.3618e-10	1.36181e-10	1.3618e-10	1.3618e-10	1.3618e-10	1.3618e-10	1.3618e-10	1.3618e-10	1.3618e-10	1.3618e-10	1.3618e-10	1.3618e-10	1.36181e-10	1.3618e-10	1.3618e-10	1.36181e-10	1.3618e-10	1.3618e-10	1.3618e-10	1.3618e-10	1.3618e-10	1.3618e-10	1.3618e-10	1.3618e-10	1.3618e-10	1.3618e-10	1.3618e-10	1.3618e-10	1.36181e-10	1.3618e-10	1.3618e-10
1.3483e-10	1.34795e-10	1.34759e-10	1.34724e-10	1.34687e-10	1.34687e-10	1.34687e-10	1.34686e-10	1.34686e-10	1.34687e-10	1.34687e-10	1.34686e-10	1.34686e-10	1.34686e-10	1.34687e-10	1.34686e-10	1.34686e-10	1.34686e-10	1.34686e-10	1.34686e-10	1.34687e-10	1.34687e-10	1.34687e-10	1.34686e-10	1.34686e-10	1.34686e-10	1.34686e-10	1.34686e-10	1.34686e-10	1.34686e-10	1.34686e-10	1.34687e-10	1.34686e-10	1.34687e-10	1.34687e-10	1.34687e-10	1.34686e-10	1.34686e-10	1.34686e-10	1.34686e-10	1.34686e-10	1.34687e-10	1.34686e-10	1.34686e-10	1.34687e-10	1.34686e-10	1.34686e-10	1.34687e-10	1.34686e-10	1.34686e-10
1.36697e-10	1.36661e-10	1.36626e-10	1.36591e-10	1.36555e-10	1.36555e-10	1.36554e-10	1.36554e-10	1.36554e-10	1.36553e-10	1.36554e-10	1.36553e-10	1.36553e-10	1.36553e-10	1.36554e-10	1.36553e-10	1.36553e-10	1.36553e-10	1.36554e-10	1.36554e-10	1.36554e-10	1.36554e-10	1.36554e-10	1.36553e-10	1.36553e-10	1.36553e-10	1.36553e-10	1.36553e-10	1.36553e-10	1.36553e-10	1.36553e-10	1.36554e-10	1.36554e-10	1.36554e-10	1.36554e-10	1.36554e-10	1.36554e-10	1.36554e-10	1.36553e-10	1.36553e-10	1.36553e-10	1.36553e-10	1.36553e-10	1.36553e-10	1.36553e-10	1.36553e-10	1.36553e-10	1.36554e-10	1.36554e-10	1.36554e-10
1.49884e-10	1.49848e-10	1.49811e-10	1.49775e-10	1.49738e-10	1.49738e-10	1.49737e-10	1.49736e-10	1.49736e-10	1.49734e-10	1.49735e-10	1.49735e-10	1.49735e-10	1.49734e-10	1.49734e-10	1.49734e-10	1.49735e-10	1.49736e-10	1.49736e-10	1.49737e-10	1.49737e-10	1.49736e-10	1.49735e-10	1.49735e-10	1.49735e-10	1.49734e-10	1.49734e-10	1.49734e-10	1.49734e-10	1.49734e-10	1.49735e-10	1.49736e-10	1.49736e-10	1.49737e-10	1.49738e-10	1.49737e-10	1.49736e-10	1.49735e-10	1.49735e-10	1.49734e-10	1.49734e-10	1.49734e-10	1.49733e-10	1.49733e-10	1.49735e-10	1.49734e-10	1.49735e-10	1.49736e-10	1.49736e-10	1.49737e-10
1.81512e-10	1.81471e-10	1.8143e-10	1.81387e-10	1.81347e-10	1.81347e-10	1.81345e-10	1.81343e-10	1.81342e-10	1.81339e-10	1.8134e-10	1.8134e-10	1.8134e-10	1.81338e-10	1.81339e-10	1.81339e-10	1.81341e-10	1.81342e-10	1.81344e-10	1.81346e-10	1.81345e-10	1.81343e-10	1.81341e-10	1.81341e-10	1.8134e-10	1.81339e-10	1.81339e-10	1.81339e-10	1.81339e-10	1.81339e-10	1.8134e-10	1.81342e-10	1.81343e-10	1.81345e-10	1.81346e-10	1.81345e-10	1.81343e-10	1.81341e-10	1.8134e-10	1.81339e-10	1.81338e-10	1.81339e-10	1.81337e-10	1.81338e-10	1.81339e-10	1.81339e-10	1.8134e-10	1.81343e-10	1.81344e-10	1.81345e-10
2.32375e-10	2.32323e-10	2.32271e-10	2.32217e-10	2.32167e-10	2.32166e-10	2.32164e-10	2.3216e-10	2.32159e-10	2.32155e-10	2.32156e-10	2.32156e-10	2.32156e-10	2.32153e-10	2.32154e-10	2.32155e-10	2.32157e-10	2.32159e-10	2.32162e-10	2.32165e-10	2.32164e-10	2.32161e-10	2.32158e-10	2.32157e-10	2.32156e-10	2.32155e-10	2.32154e-10	2.32154e-10	2.32154e-10	2.32155e-10	2.32156e-10	2.32159e-10	2.3216e-10	2.32163e-10	2.32166e-10	2.32163e-10	2.3216e-10	2.32158e-10	2.32156e-10	2.32155e-10	2.32153e-10	2.32154e-10	2.32152e-10	2.32153e-10	2.32155e-10	2.32155e-10	2.32157e-10	2.32161e-10	2.32161e-10	2.32164e-10
2.92981e-10	2.92913e-10	2.92845e-10	2.92774e-10	2.92709e-10	2.92708e-10	2.92706e-10	2.92703e-10	2.92702e-10	2.92697e-10	2.927e-10	2.92699e-10	2.927e-10	2.92696e-10	2.92697e-10	2.92698e-10	2.92699e-10	2.92701e-10	2.92703e-10	2.92706e-10	2.92705e-10	2.92703e-10	2.927e-10	2.927e-10	2.92699e-10	2.92698e-10	2.92698e-10	2.92698e-10	2.92698e-10	2.92698e-10	2.92699e-10	2.92701e-10	2.92702e-10	2.92705e-10	2.92707e-10	2.92705e-10	2.92703e-10	2.92701e-10	2.92699e-10	2.92698e-10	2.92696e-10	2.92698e-10	2.92695e-10	2.92696e-10	2.92699e-10	2.92697e-10	2.92699e-10	2.92703e-10	2.92703e-10	2.92705e-10
3.59091e-10	3.59008e-10	3.58925e-10	3.58839e-10	3.58759e-10	3.58758e-10	3.58755e-10	3.58751e-10	3.58749e-10	3.58743e-10	3.58746e-10	3.58745e-10	3.58745e-10	3.58741e-10	3.58743e-10	3.58744e-10	3.58746e-10	3.58749e-10	3.58752e-10	3.58756e-10	3.58755e-10	3.58752e-10	3.58747e-10	3.58747e-10	3.58745e-10	3.58744e-10	3.58743e-10	3.58743e-10	3.58743e-10	3.58744e-10	3.58746e-10	3.58749e-10	3.58751e-10	3.58754e-10	3.58758e-10	3.58755e-10	3.58751e-10	3.58748e-10	3.58746e-10	3.58744e-10	3.58741e-10	3.58743e-10	3.5874e-10	3.58741e-10	3.58745e-10	3.58743e-10	3.58746e-10	3.58752e-10	3.58752e-10	3.58755e-10
4.27165e-10	4.27062e-10	4.26958e-10	4.26852e-10	4.26751e-10	4.26749e-10	4.26747e-10	4.26742e-10	4.26739e-10	4.26733e-10	4.26737e-10	4.26735e-10	4.26735e-10	4.2673e-10	4.26733e-10	4.26733e-10	4.26736e-10	4.26739e-10	4.26743e-10	4.26747e-10	4.26747e-10	4.26743e-10	4.26737e-10	4.26737e-10	4.26735e-10	4.26733e-10	4.26733e-10	4.26733e-10	4.26733e-10	4.26734e-10	4.26736e-10	4.26739e-10	4.26741e-10	4.26745e-10	4.26749e-10	4.26746e-10	4.26742e-10	4.26738e-10	4.26736e-10	4.26733e-10	4.2673e-10	4.26733e-10	4.26729e-10	4.2673e-10	4.26735e-10	4.26733e-10	4.26735e-10	4.26743e-10	4.26742e-10	4.26746e-10
4.93446e-10	4.93323e-10	4.93198e-10	4.93072e-10	4.9295e-10	4.92949e-10	4.92948e-10	4.92944e-10	4.92943e-10	4.92937e-10	4.92943e-10	4.9294e-10	4.92941e-10	4.92935e-10	4.92938e-10	4.92937e-10	4.92938e-10	4.9294e-10	4.92943e-10	4.92945e-10	4.92947e-10	4.92944e-10	4.9294e-10	4.92941e-10	4.92939e-10	4.92938e-10	4.92938e-10	4.92939e-10	4.92938e-10	4.92939e-10	4.9294e-10	4.92943e-10	4.92943e-10	4.92946e-10	4.92948e-10	4.92946e-10	4.92944e-10	4.92941e-10	4.9294e-10	4.92938e-10	4.92935e-10	4.92939e-10	4.92935e-10	4.92935e-10	4.9294e-10	4.92937e-10	4.92938e-10	4.92945e-10	4.92943e-10	4.92945e-10
5.5428e-10	5.54143e-10	5.54004e-10	5.53865e-10	5.53727e-10	5.53726e-10	5.53726e-10	5.53721e-10	5.5372e-10	5.53714e-10	5.53721e-10	5.53718e-10	5.53718e-10	5.53712e-10	5.53716e-10	5.53714e-10	5.53715e-10	5.53717e-10	5.53719e-10	5.53722e-10	5.53724e-10	5.53722e-10	5.53717e-10	5.53718e-10	5.53717e-10	5.53716e-10	5.53715e-10	5.53716e-10	5.53716e-10	5.53716e-10	5.53717e-10	5.5372e-10	5.53721e-10	5.53723e-10	5.53725e-10	5.53723e-10	5.53721e-10	5.53719e-10	5.53717e-10	5.53716e-10	5.53712e-10	5.53717e-10	5.53712e-10	5.53712e-10	5.53718e-10	5.53714e-10	5.53715e-10	5.53723e-10	5.53719e-10	5.53722e-10
6.05973e-10	6.05823e-10	6.05672e-10	6.05522e-10	6.05371e-10	6.0537e-10	6.0537e-10	6.05365e-10	6.05364e-10	6.05359e-10	6.05366e-10	6.05362e-10	6.05362e-10	6.05356e-10	6.05361e-10	6.05357e-10	6.05359e-10	6.05361e-10	6.05363e-10	6.05365e-10	6.05369e-10	6.05366e-10	6.05361e-10	6.05362e-10	6.05361e-10	6.0536e-10	6.05359e-10	6.0536e-10	6.0536e-10	6.0536e-10	6.05361e-10	6.05365e-10	6.05365e-10	6.05367e-10	6.0537e-10	6.05367e-10	6.05365e-10	6.05363e-10	6.05361e-10	6.0536e-10	6.05356e-10	6.05362e-10	6.05355e-10	6.05356e-10	6.05363e-10	6.05358e-10	6.05359e-10	6.05368e-10	6.05363e-10	6.05366e-10
6.45212e-10	6.45049e-10	6.44885e-10	6.44722e-10	6.44556e-10	6.44555e-10	6.44554e-10	6.44549e-10	6.44547e-10	6.44543e-10	6.4455e-10	6.44545e-10	6.44546e-10	6.4454e-10	6.44545e-10	6.44541e-10	6.44543e-10	6.44545e-10	6.44547e-10	6.4455e-10	6.44554e-10	6.44551e-10	6.44546e-10	6.44546e-10	6.44544e-10	6.44544e-10	6.44543e-10	6.44544e-10	6.44543e-10	6.44544e-10	6.44545e-10	6.44549e-10	6.44549e-10	6.44552e-10	6.44554e-10	6.44552e-10	6.44549e-10	6.44547e-10	6.44545e-10	6.44544e-10	6.44539e-10	6.44546e-10	6.44539e-10	6.44539e-10	6.44547e-10	6.44541e-10	6.44543e-10	6.44552e-10	6.44548e-10	6.4455e-10
6.69813e-10	6.69637e-10	6.6946e-10	6.69285e-10	6.69104e-10	6.69104e-10	6.69104e-10	6.691e-10	6.69099e-10	6.69096e-10	6.69104e-10	6.69098e-10	6.69099e-10	6.69093e-10	6.69099e-10	6.69094e-10	6.69094e-10	6.69095e-10	6.69097e-10	6.69098e-10	6.69104e-10	6.69102e-10	6.69097e-10	6.69098e-10	6.69097e-10	6.69096e-10	6.69096e-10	6.69097e-10	6.69097e-10	6.69097e-10	6.69098e-10	6.69101e-10	6.691e-10	6.69102e-10	6.69103e-10	6.69102e-10	6.691e-10	6.69099e-10	6.69098e-10	6.69097e-10	6.69092e-10	6.691e-10	6.69092e-10	6.69092e-10	6.69101e-10	6.69094e-10	6.69095e-10	6.69104e-10	6.69097e-10	6.69099e-10
6.79553e-10	6.79373e-10	6.79192e-10	6.79014e-10	6.78829e-10	6.78829e-10	6.7883e-10	6.78826e-10	6.78826e-10	6.78824e-10	6.78832e-10	6.78826e-10	6.78826e-10	6.78821e-10	6.78828e-10	6.78821e-10	6.78821e-10	6.78822e-10	6.78822e-10	6.78823e-10	6.78829e-10	6.78828e-10	6.78825e-10	6.78825e-10	6.78825e-10	6.78824e-10	6.78824e-10	6.78826e-10	6.78825e-10	6.78825e-10	6.78825e-10	6.78828e-10	6.78826e-10	6.78827e-10	6.78828e-10	6.78827e-10	6.78826e-10	6.78826e-10	6.78825e-10	6.78825e-10	6.78821e-10	6.78829e-10	6.78821e-10	6.78821e-10	6.78829e-10	6.78821e-10	6.78822e-10	6.7883e-10	6.78823e-10	6.78824e-10
6.7714e-10	6.7696e-10	6.76779e-10	6.76602e-10	6.76416e-10	6.76416e-10	6.76417e-10	6.76414e-10	6.76414e-10	6.76413e-10	6.76421e-10	6.76414e-10	6.76415e-10	6.7641e-10	6.76417e-10	6.7641e-10	6.76409e-10	6.76409e-10	6.7641e-10	6.7641e-10	6.76417e-10	6.76416e-10	6.76413e-10	6.76414e-10	6.76413e-10	6.76413e-10	6.76413e-10	6.76415e-10	6.76414e-10	6.76414e-10	6.76414e-10	6.76416e-10	6.76414e-10	6.76415e-10	6.76415e-10	6.76415e-10	6.76414e-10	6.76414e-10	6.76414e-10	6.76413e-10	6.7641e-10	6.76418e-10	6.7641e-10	6.7641e-10	6.76418e-10	6.7641e-10	6.7641e-10	6.76418e-10	6.76411e-10	6.76411e-10
6.69231e-10	6.69053e-10	6.68874e-10	6.68699e-10	6.68515e-10	6.68515e-10	6.68517e-10	6.68514e-10	6.68514e-10	6.68513e-10	6.68521e-10	6.68514e-10	6.68515e-10	6.6851e-10	6.68517e-10	6.6851e-10	6.68509e-10	6.68509e-10	6.68509e-10	6.68509e-10	6.68517e-10	6.68516e-10	6.68513e-10	6.68513e-10	6.68513e-10	6.68513e-10	6.68513e-10	6.68514e-10	6.68513e-10	6.68513e-10	6.68514e-10	6.68516e-10	6.68514e-10	6.68515e-10	6.68515e-10	6.68514e-10	6.68514e-10	6.68514e-10	6.68514e-10	6.68513e-10	6.6851e-10	6.68517e-10	6.68509e-10	6.6851e-10	6.68518e-10	6.6851e-10	6.6851e-10	6.68518e-10	6.68511e-10	6.68511e-10
6.6737e-10	6.67197e-10	6.67022e-10	6.66851e-10	6.66674e-10	6.66673e-10	6.66674e-10	6.66671e-10	6.6667e-10	6.66668e-10	6.66676e-10	6.6667e-10	6.66671e-10	6.66665e-10	6.66672e-10	6.66665e-10	6.66666e-10	6.66666e-10	6.66667e-10	6.66667e-10	6.66674e-10	6.66673e-10	6.66669e-10	6.6667e-10	6.66669e-10	6.66669e-10	6.66669e-10	6.6667e-10	6.66669e-10	6.66669e-10	6.6667e-10	6.66672e-10	6.66671e-10	6.66672e-10	6.66673e-10	6.66672e-10	6.66671e-10	6.6667e-10	6.66669e-10	6.66669e-10	6.66665e-10	6.66673e-10	6.66665e-10	6.66665e-10	6.66673e-10	6.66666e-10	6.66666e-10	6.66675e-10	6.66668e-10	6.66669e-10
6.86766e-10	6.86594e-10	6.86421e-10	6.86248e-10	6.86073e-10	6.86072e-10	6.86072e-10	6.86066e-10	6.86065e-10	6.86059e-10	6.86068e-10	6.86062e-10	6.86063e-10	6.86056e-10	6.86062e-10	6.86057e-10	6.86059e-10	6.86061e-10	6.86064e-10	6.86066e-10	6.86071e-10	6.86068e-10	6.86062e-10	6.86063e-10	6.86061e-10	6.8606e-10	6.8606e-10	6.86061e-10	6.8606e-10	6.86061e-10	6.86062e-10	6.86066e-10	6.86066e-10	6.86069e-10	6.86072e-10	6.86069e-10	6.86066e-10	6.86064e-10	6.86062e-10	6.8606e-10	6.86056e-10	6.86063e-10	6.86055e-10	6.86055e-10	6.86065e-10	6.86058e-10	6.86059e-10	6.8607e-10	6.86064e-10	6.86067e-10
7.41028e-10	7.40847e-10	7.40664e-10	7.40478e-10	7.40297e-10	7.40295e-10	7.40293e-10	7.40286e-10	7.40283e-10	7.40274e-10	7.40284e-10	7.40279e-10	7.4028e-10	7.4027e-10	7.40276e-10	7.40273e-10	7.40276e-10	7.40279e-10	7.40284e-10	7.40288e-10	7.40292e-10	7.40287e-10	7.40278e-10	7.4028e-10	7.40277e-10	7.40276e-10	7.40275e-10	7.40276e-10	7.40276e-10	7.40277e-10	7.40279e-10	7.40284e-10	7.40285e-10	7.4029e-10	7.40294e-10	7.4029e-10	7.40285e-10	7.40281e-10	7.40278e-10	7.40276e-10	7.4027e-10	7.40278e-10	7.40269e-10	7.4027e-10	7.4028e-10	7.40273e-10	7.40276e-10	7.40289e-10	7.40284e-10	7.40288e-10
8.35827e-10	8.35626e-10	8.35422e-10	8.35213e-10	8.35016e-10	8.35014e-10	8.35012e-10	8.35003e-10	8.35e-10	8.34986e-10	8.35e-10	8.34995e-10	8.34996e-10	8.34983e-10	8.34989e-10	8.34987e-10	8.3499e-10	8.34994e-10	8.35e-10	8.35006e-10	8.35009e-10	8.35004e-10	8.34992e-10	8.34995e-10	8.34992e-10	8.3499e-10	8.34989e-10	8.34991e-10	8.3499e-10	8.34992e-10	8.34994e-10	8.35e-10	8.35001e-10	8.35007e-10	8.35012e-10	8.35007e-10	8.35002e-10	8.34997e-10	8.34993e-10	8.3499e-10	8.34983e-10	8.34993e-10	8.34982e-10	8.34983e-10	8.34995e-10	8.34987e-10	8.3499e-10	8.35006e-10	8.34999e-10	8.35005e-10
9.60321e-10	9.60095e-10	9.59867e-10	9.59632e-10	9.59415e-10	9.59413e-10	9.59412e-10	9.59402e-10	9.59399e-10	9.59382e-10	9.59399e-10	9.59394e-10	9.59395e-10	9.59378e-10	9.59385e-10	9.59383e-10	9.59386e-10	9.59391e-10	9.59397e-10	9.59403e-10	9.59408e-10	9.59402e-10	9.59388e-10	9.59393e-10	9.5939e-10	9.59388e-10	9.59386e-10	9.59388e-10	9.59388e-10	9.59389e-10	9.59392e-10	9.59398e-10	9.594e-10	9.59406e-10	9.59411e-10	9.59406e-10	9.594e-10	9.59395e-10	9.59391e-10	9.59387e-10	9.59379e-10	9.59391e-10	9.59378e-10	9.59378e-10	9.59394e-10	9.59383e-10	9.59386e-10	9.59405e-10	9.59397e-10	9.59402e-10
1.09415e-09	1.09389e-09	1.09363e-09	1.09336e-09	1.09311e-09	1.09311e-09	1.09311e-09	1.09309e-09	1.09309e-09	1.09307e-09	1.09309e-09	1.09308e-09	1.09308e-09	1.09306e-09	1.09307e-09	1.09307e-09	1.09307e-09	1.09308e-09	1.09309e-09	1.0931e-09	1.0931e-09	1.09309e-09	1.09308e-09	1.09308e-09	1.09308e-09	1.09307e-09	1.09307e-09	1.09307e-09	1.09307e-09	1.09308e-09	1.09308e-09	1.09309e-09	1.09309e-09	1.0931e-09	1.09311e-09	1.0931e-09	1.09309e-09	1.09308e-09	1.09308e-09	1.09307e-09	1.09306e-09	1.09308e-09	1.09306e-09	1.09306e-09	1.09308e-09	1.09307e-09	1.09307e-09	1.0931e-09	1.09309e-09	1.0931e-09
1.22653e-09	1.22623e-09	1.22593e-09	1.22562e-09	1.22533e-09	1.22533e-09	1.22533e-09	1.22531e-09	1.22531e-09	1.22529e-09	1.22531e-09	1.2253e-09	1.2253e-09	1.22528e-09	1.22529e-09	1.22529e-09	1.22529e-09	1.2253e-09	1.22531e-09	1.22531e-09	1.22532e-09	1.22531e-09	1.22529e-09	1.2253e-09	1.2253e-09	1.22529e-09	1.22529e-09	1.2253e-09	1.22529e-09	1.2253e-09	1.2253e-09	1.22531e-09	1.22531e-09	1.22532e-09	1.22533e-09	1.22532e-09	1.22531e-09	1.2253e-09	1.2253e-09	1.22529e-09	1.22528e-09	1.2253e-09	1.22528e-09	1.22528e-09	1.2253e-09	1.22529e-09	1.22529e-09	1.22532e-09	1.22531e-09	1.22531e-09
1.34847e-09	1.34813e-09	1.34779e-09	1.34744e-09	1.3471e-09	1.3471e-09	1.3471e-09	1.34708e-09	1.34708e-09	1.34706e-09	1.34708e-09	1.34707e-09	1.34708e-09	1.34705e-09	1.34706e-09	1.34706e-09	1.34706e-09	1.34707e-09	1.34708e-09	1.34708e-09	1.3471e-09	1.34709e-09	1.34706e-09	1.34707e-09	1.34707e-09	1.34706e-09	1.34706e-09	1.34707e-09	1.34706e-09	1.34707e-09	1.34707e-09	1.34708e-09	1.34708e-09	1.34709e-09	1.3471e-09	1.34709e-09	1.34708e-09	1.34707e-09	1.34707e-09	1.34706e-09	1.34705e-09	1.34707e-09	1.34705e-09	1.34705e-09	1.34708e-09	1.34706e-09	1.34706e-09	1.34709e-09	1.34708e-09	1.34708e-09
1.45174e-09	1.45137e-09	1.451e-09	1.45063e-09	1.45027e-09	1.45027e-09	1.45027e-09	1.45026e-09	1.45026e-09	1.45024e-09	1.45027e-09	1.45026e-09	1.45026e-09	1.45023e-09	1.45025e-09	1.45023e-09	1.45024e-09	1.45024e-09	1.45024e-09	1.45025e-09	1.45026e-09	1.45026e-09	1.45024e-09	1.45025e-09	1.45025e-09	1.45025e-09	1.45025e-09	1.45025e-09	1.45025e-09	1.45025e-09	1.45025e-09	1.45026e-09	1.45026e-09	1.45026e-09	1.45026e-09	1.45026e-09	1.45026e-09	1.45025e-09	1.45025e-09	1.45025e-09	1.45023e-09	1.45026e-09	1.45023e-09	1.45023e-09	1.45026e-09	1.45024e-09	1.45024e-09	1.45027e-09	1.45025e-09	1.45025e-09
1.53077e-09	1.53039e-09	1.53e-09	1.52961e-09	1.52922e-09	1.52922e-09	1.52922e-09	1.52921e-09	1.5292e-09	1.52918e-09	1.52922e-09	1.5292e-09	1.5292e-09	1.52918e-09	1.5292e-09	1.52918e-09	1.52918e-09	1.52919e-09	1.52919e-09	1.5292e-09	1.52922e-09	1.52921e-09	1.52919e-09	1.5292e-09	1.52919e-09	1.52919e-09	1.52919e-09	1.5292e-09	1.52919e-09	1.5292e-09	1.5292e-09	1.52921e-09	1.52921e-09	1.52921e-09	1.52922e-09	1.52921e-09	1.52921e-09	1.5292e-09	1.5292e-09	1.52919e-09	1.52918e-09	1.52921e-09	1.52918e-09	1.52918e-09	1.52921e-09	1.52918e-09	1.52919e-09	1.52922e-09	1.5292e-09	1.5292e-09
1.58173e-09	1.58132e-09	1.58091e-09	1.5805e-09	1.58009e-09	1.58009e-09	1.58009e-09	1.58008e-09	1.58008e-09	1.58006e-09	1.58009e-09	1.58007e-09	1.58008e-09	1.58005e-09	1.58007e-09	1.58005e-09	1.58005e-09	1.58006e-09	1.58006e-09	1.58006e-09	1.58009e-09	1.58008e-09	1.58006e-09	1.58007e-09	1.58007e-09	1.58007e-09	1.58006e-09	1.58007e-09	1.58007e-09	1.58007e-09	1.58007e-09	1.58008e-09	1.58008e-09	1.58008e-09	1.58008e-09	1.58008e-09	1.58008e-09	1.58007e-09	1.58007e-09	1.58007e-09	1.58005e-09	1.58008e-09	1.58005e-09	1.58005e-09	1.58008e-09	1.58005e-09	1.58006e-09	1.58009e-09	1.58006e-09	1.58007e-09
1.60471e-09	1.60428e-09	1.60386e-09	1.60343e-09	1.603e-09	1.603e-09	1.60301e-09	1.60299e-09	1.60299e-09	1.60298e-09	1.60301e-09	1.60299e-09	1.60299e-09	1.60297e-09	1.60299e-09	1.60297e-09	1.60297e-09	1.60297e-09	1.60298e-09	1.60298e-09	1.60301e-09	1.603e-09	1.60298e-09	1.60299e-09	1.60298e-09	1.60298e-09	1.60298e-09	1.60299e-09	1.60298e-09	1.60299e-09	1.60299e-09	1.603e-09	1.60299e-09	1.603e-09	1.603e-09	1.603e-09	1.60299e-09	1.60299e-09	1.60299e-09	1.60298e-09	1.60297e-09	1.603e-09	1.60297e-09	1.60297e-09	1.603e-09	1.60297e-09	1.60297e-09	1.60301e-09	1.60298e-09	1.60298e-09
1.60373e-09	1.6033e-09	1.60286e-09	1.60244e-09	1.602e-09	1.602e-09	1.60201e-09	1.602e-09	1.602e-09	1.60198e-09	1.60202e-09	1.602e-09	1.602e-09	1.60198e-09	1.602e-09	1.60197e-09	1.60197e-09	1.60197e-09	1.60198e-09	1.60198e-09	1.602e-09	1.602e-09	1.60198e-09	1.60199e-09	1.60199e-09	1.60199e-09	1.60199e-09	1.60199e-09	1.60199e-09	1.60199e-09	1.60199e-09	1.602e-09	1.60199e-09	1.602e-09	1.602e-09	1.602e-09	1.60199e-09	1.60199e-09	1.60199e-09	1.60199e-09	1.60197e-09	1.60201e-09	1.60197e-09	1.60197e-09	1.60201e-09	1.60198e-09	1.60198e-09	1.60201e-09	1.60198e-09	1.60198e-09
1.58762e-09	1.5872e-09	1.58677e-09	1.58635e-09	1.58591e-09	1.58591e-09	1.58592e-09	1.58591e-09	1.58591e-09	1.5859e-09	1.58593e-09	1.58591e-09	1.58591e-09	1.58589e-09	1.58591e-09	1.58589e-09	1.58589e-09	1.58589e-09	1.58589e-09	1.58589e-09	1.58592e-09	1.58592e-09	1.5859e-09	1.5859e-09	1.5859e-09	1.5859e-09	1.5859e-09	1.58591e-09	1.5859e-09	1.5859e-09	1.58591e-09	1.58591e-09	1.58591e-09	1.58591e-09	1.58591e-09	1.58591e-09	1.58591e-09	1.58591e-09	1.5859e-09	1.5859e-09	1.58589e-09	1.58592e-09	1.58589e-09	1.58589e-09	1.58592e-09	1.58589e-09	1.58589e-09	1.58592e-09	1.58589e-09	1.58589e-09
1.5695e-09	1.56908e-09	1.56866e-09	1.56825e-09	1.56782e-09	1.56782e-09	1.56783e-09	1.56781e-09	1.56781e-09	1.5678e-09	1.56784e-09	1.56782e-09	1.56782e-09	1.56779e-09	1.56782e-09	1.56779e-09	1.56779e-09	1.56779e-09	1.5678e-09	1.5678e-09	1.56782e-09	1.56782e-09	1.5678e-09	1.56781e-09	1.56781e-09	1.56781e-09	1.56781e-09	1.56781e-09	1.56781e-09	1.56781e-09	1.56781e-09	1.56782e-09	1.56781e-09	1.56782e-09	1.56782e-09	1.56781e-09	1.56781e-09	1.56781e-09	1.56781e-09	1.56781e-09	1.56779e-09	1.56783e-09	1.56779e-09	1.56779e-09	1.56783e-09	1.5678e-09	1.5678e-09	1.56783e-09	1.5678e-09	1.5678e-09
1.56559e-09	1.56518e-09	1.56476e-09	1.56435e-09	1.56393e-09	1.56393e-09	1.56394e-09	1.56393e-09	1.56393e-09	1.56391e-09	1.56395e-09	1.56393e-09	1.56393e-09	1.56391e-09	1.56393e-09	1.56391e-09	1.56391e-09	1.56391e-09	1.56391e-09	1.56391e-09	1.56394e-09	1.56394e-09	1.56392e-09	1.56392e-09	1.56392e-09	1.56392e-09	1.56392e-09	1.56393e-09	1.56392e-09	1.56392e-09	1.56393e-09	1.56393e-09	1.56393e-09	1.56393e-09	1.56393e-09	1.56393e-09	1.56393e-09	1.56393e-09	1.56392e-09	1.56392e-09	1.56391e-09	1.56394e-09	1.56391e-09	1.56391e-09	1.56394e-09	1.56391e-09	1.56391e-09	1.56394e-09	1.56391e-09	1.56392e-09
1.59184e-09	1.59144e-09	1.59103e-09	1.59062e-09	1.59022e-09	1.59022e-09	1.59022e-09	1.5902e-09	1.5902e-09	1.59018e-09	1.59022e-09	1.5902e-09	1.5902e-09	1.59017e-09	1.5902e-09	1.59018e-09	1.59018e-09	1.59018e-09	1.59019e-09	1.59019e-09	1.59022e-09	1.59021e-09	1.59019e-09	1.59019e-09	1.59019e-09	1.59019e-09	1.59019e-09	1.59019e-09	1.59019e-09	1.59019e-09	1.59019e-09	1.5902e-09	1.5902e-09	1.59021e-09	1.59021e-09	1.59021e-09	1.5902e-09	1.5902e-09	1.59019e-09	1.59019e-09	1.59017e-09	1.5902e-09	1.59017e-09	1.59017e-09	1.59021e-09	1.59018e-09	1.59018e-09	1.59022e-09	1.59019e-09	1.5902e-09
1.6588e-09	1.65838e-09	1.65796e-09	1.65752e-09	1.65711e-09	1.6571e-09	1.65711e-09	1.65709e-09	1.65709e-09	1.65706e-09	1.6571e-09	1.65708e-09	1.65709e-09	1.65705e-09	1.65707e-09	1.65706e-09	1.65706e-09	1.65706e-09	1.65707e-09	1.65708e-09	1.6571e-09	1.65709e-09	1.65706e-09	1.65708e-09	1.65707e-09	1.65707e-09	1.65707e-09	1.65707e-09	1.65707e-09	1.65707e-09	1.65708e-09	1.65709e-09	1.65709e-09	1.65709e-09	1.6571e-09	1.65709e-09	1.65709e-09	1.65708e-09	1.65707e-09	1.65707e-09	1.65705e-09	1.65708e-09	1.65705e-09	1.65705e-09	1.65709e-09	1.65706e-09	1.65706e-09	1.6571e-09	1.65707e-09	1.65708e-09
1.76715e-09	1.7667e-09	1.76626e-09	1.7658e-09	1.76537e-09	1.76537e-09	1.76537e-09	1.76535e-09	1.76535e-09	1.76531e-09	1.76536e-09	1.76534e-09	1.76535e-09	1.76531e-09	1.76533e-09	1.76531e-09	1.76532e-09	1.76532e-09	1.76533e-09	1.76534e-09	1.76536e-09	1.76535e-09	1.76532e-09	1.76533e-09	1.76533e-09	1.76533e-09	1.76533e-09	1.76533e-09	1.76533e-09	1.76533e-09	1.76533e-09	1.76535e-09	1.76534e-09	1.76535e-09	1.76536e-09	1.76535e-09	1.76534e-09	1.76534e-09	1.76533e-09	1.76533e-09	1.76531e-09	1.76534e-09	1.76531e-09	1.76531e-09	1.76535e-09	1.76531e-09	1.76532e-09	1.76536e-09	1.76533e-09	1.76534e-09
1.89595e-09	1.89548e-09	1.895e-09	1.89451e-09	1.89405e-09	1.89405e-09	1.89406e-09	1.89404e-09	1.89403e-09	1.89399e-09	1.89405e-09	1.89403e-09	1.89403e-09	1.89399e-09	1.89401e-09	1.89399e-09	1.894e-09	1.894e-09	1.89401e-09	1.89402e-09	1.89404e-09	1.89404e-09	1.894e-09	1.89402e-09	1.89401e-09	1.89401e-09	1.89401e-09	1.89402e-09	1.89401e-09	1.89402e-09	1.89402e-09	1.89403e-09	1.89403e-09	1.89404e-09	1.89405e-09	1.89404e-09	1.89403e-09	1.89402e-09	1.89402e-09	1.89401e-09	1.89399e-09	1.89403e-09	1.89399e-09	1.89399e-09	1.89403e-09	1.89399e-09	1.894e-09	1.89405e-09	1.89401e-09	1.89402e-09
2.02805e-09	2.02755e-09	2.02704e-09	2.02652e-09	2.02603e-09	2.02603e-09	2.02604e-09	2.02601e-09	2.026e-09	2.02596e-09	2.02602e-09	2.026e-09	2.026e-09	2.02595e-09	2.02598e-09	2.02596e-09	2.02597e-09	2.02598e-09	2.02599e-09	2.026e-09	2.02602e-09	2.02601e-09	2.02597e-09	2.02599e-09	2.02598e-09	2.02598e-09	2.02598e-09	2.02599e-09	2.02598e-09	2.02599e-09	2.02599e-09	2.026e-09	2.026e-09	2.02601e-09	2.02603e-09	2.02601e-09	2.026e-09	2.02599e-09	2.02599e-09	2.02598e-09	2.02595e-09	2.026e-09	2.02595e-09	2.02595e-09	2.026e-09	2.02596e-09	2.02597e-09	2.02603e-09	2.02599e-09	2.026e-09
2.15126e-09	2.15072e-09	2.15017e-09	2.14959e-09	2.14906e-09	2.14906e-09	2.14907e-09	2.14904e-09	2.14904e-09	2.14899e-09	2.14906e-09	2.14903e-09	2.14904e-09	2.14898e-09	2.14901e-09	2.14899e-09	2.14899e-09	2.149e-09	2.14901e-09	2.14902e-09	2.14905e-09	2.14904e-09	2.149e-09	2.14902e-09	2.14902e-09	2.14901e-09	2.14901e-09	2.14902e-09	2.14901e-09	2.14902e-09	2.14902e-09	2.14904e-09	2.14903e-09	2.14904e-09	2.14905e-09	2.14904e-09	2.14903e-09	2.14902e-09	2.14902e-09	2.14901e-09	2.14898e-09	2.14903e-09	2.14898e-09	2.14898e-09	2.14904e-09	2.14899e-09	2.149e-09	2.14906e-09	2.14901e-09	2.14902e-09
2.25527e-09	2.25468e-09	2.25409e-09	2.25348e-09	2.25291e-09	2.25291e-09	2.25292e-09	2.2529e-09	2.25289e-09	2.25285e-09	2.25292e-09	2.25289e-09	2.2529e-09	2.25284e-09	2.25287e-09	2.25284e-09	2.25285e-09	2.25285e-09	2.25286e-09	2.25287e-09	2.2529e-09	2.2529e-09	2.25285e-09	2.25288e-09	2.25287e-09	2.25287e-09	2.25287e-09	2.25288e-09	2.25288e-09	2.25288e-09	2.25288e-09	2.25289e-09	2.25289e-09	2.25289e-09	2.2529e-09	2.25289e-09	2.25289e-09	2.25288e-09	2.25288e-09	2.25287e-09	2.25284e-09	2.2529e-09	2.25284e-09	2.25284e-09	2.2529e-09	2.25285e-09	2.25285e-09	2.25292e-09	2.25286e-09	2.25287e-09
2.33307e-09	2.33246e-09	2.33186e-09	2.33123e-09	2.33064e-09	2.33064e-09	2.33066e-09	2.33063e-09	2.33063e-09	2.33059e-09	2.33067e-09	2.33063e-09	2.33064e-09	2.33058e-09	2.33062e-09	2.33058e-09	2.33058e-09	2.33059e-09	2.33059e-09	2.3306e-09	2.33064e-09	2.33064e-09	2.33059e-09	2.33062e-09	2.33061e-09	2.33061e-09	2.33061e-09	2.33062e-09	2.33062e-09	2.33062e-09	2.33062e-09	2.33063e-09	2.33062e-09	2.33063e-09	2.33063e-09	2.33063e-09	2.33062e-09	2.33062e-09	2.33061e-09	2.33061e-09	2.33058e-09	2.33064e-09	2.33058e-09	2.33058e-09	2.33064e-09	2.33058e-09	2.33059e-09	2.33066e-09	2.3306e-09	2.3306e-09
2.3804e-09	2.37978e-09	2.37915e-09	2.37851e-09	2.3779e-09	2.3779e-09	2.37792e-09	2.37789e-09	2.37789e-09	2.37784e-09	2.37793e-09	2.37789e-09	2.3779e-09	2.37783e-09	2.37788e-09	2.37784e-09	2.37784e-09	2.37784e-09	2.37785e-09	2.37786e-09	2.37791e-09	2.3779e-09	2.37785e-09	2.37787e-09	2.37787e-09	2.37787e-09	2.37786e-09	2.37788e-09	2.37787e-09	2.37787e-09	2.37787e-09	2.37789e-09	2.37788e-09	2.37789e-09	2.3779e-09	2.37789e-09	2.37788e-09	2.37788e-09	2.37787e-09	2.37787e-09	2.37783e-09	2.3779e-09	2.37783e-09	2.37783e-09	2.3779e-09	2.37784e-09	2.37784e-09	2.37792e-09	2.37785e-09	2.37786e-09
2.39734e-09	2.39671e-09	2.39606e-09	2.39541e-09	2.39478e-09	2.39478e-09	2.39479e-09	2.39477e-09	2.39477e-09	2.39473e-09	2.39481e-09	2.39477e-09	2.39478e-09	2.39471e-09	2.39476e-09	2.39472e-09	2.39472e-09	2.39472e-09	2.39473e-09	2.39473e-09	2.39478e-09	2.39478e-09	2.39473e-09	2.39475e-09	2.39475e-09	2.39475e-09	2.39475e-09	2.39476e-09	2.39475e-09	2.39475e-09	2.39476e-09	2.39477e-09	2.39476e-09	2.39477e-09	2.39477e-09	2.39477e-09	2.39476e-09	2.39476e-09	2.39475e-09	2.39475e-09	2.39472e-09	2.39478e-09	2.39472e-09	2.39472e-09	2.39479e-09	2.39472e-09	2.39472e-09	2.3948e-09	2.39473e-09	2.39474e-09
2.38861e-09	2.38796e-09	2.38732e-09	2.38666e-09	2.38602e-09	2.38602e-09	2.38603e-09	2.38601e-09	2.38601e-09	2.38597e-09	2.38606e-09	2.38601e-09	2.38602e-09	2.38596e-09	2.38601e-09	2.38596e-09	2.38596e-09	2.38596e-09	2.38597e-09	2.38597e-09	2.38603e-09	2.38602e-09	2.38597e-09	2.386e-09	2.38599e-09	2.38599e-09	2.38599e-09	2.386e-09	2.386e-09	2.386e-09	2.386e-09	2.38601e-09	2.386e-09	2.38601e-09	2.38601e-09	2.38601e-09	2.386e-09	2.386e-09	2.386e-09	2.38599e-09	2.38596e-09	2.38603e-09	2.38596e-09	2.38596e-09	2.38603e-09	2.38596e-09	2.38597e-09	2.38604e-09	2.38597e-09	2.38598e-09
2.36362e-09	2.36298e-09	2.36234e-09	2.36169e-09	2.36106e-09	2.36106e-09	2.36108e-09	2.36105e-09	2.36105e-09	2.36101e-09	2.3611e-09	2.36106e-09	2.36106e-09	2.361e-09	2.36106e-09	2.361e-09	2.361e-09	2.36101e-09	2.36101e-09	2.36101e-09	2.36107e-09	2.36107e-09	2.36101e-09	2.36104e-09	2.36104e-09	2.36104e-09	2.36104e-09	2.36105e-09	2.36104e-09	2.36104e-09	2.36104e-09	2.36106e-09	2.36105e-09	2.36105e-09	2.36105e-09	2.36105e-09	2.36104e-09	2.36104e-09	2.36104e-09	2.36104e-09	2.36101e-09	2.36107e-09	2.361e-09	2.36101e-09	2.36108e-09	2.36101e-09	2.36101e-09	2.36108e-09	2.36101e-09	2.36102e-09
2.33535e-09	2.33473e-09	2.33409e-09	2.33345e-09	2.33282e-09	2.33282e-09	2.33284e-09	2.33282e-09	2.33282e-09	2.33278e-09	2.33287e-09	2.33282e-09	2.33283e-09	2.33277e-09	2.33282e-09	2.33277e-09	2.33277e-09	2.33277e-09	2.33277e-09	2.33278e-09	2.33283e-09	2.33283e-09	2.33278e-09	2.33281e-09	2.3328e-09	2.3328e-09	2.3328e-09	2.33281e-09	2.33281e-09	2.33281e-09	2.33281e-09	2.33282e-09	2.33281e-09	2.33282e-09	2.33282e-09	2.33281e-09	2.33281e-09	2.33281e-09	2.33281e-09	2.33281e-09	2.33277e-09	2.33284e-09	2.33277e-09	2.33277e-09	2.33284e-09	2.33277e-09	2.33278e-09	2.33285e-09	2.33278e-09	2.33278e-09
2.31885e-09	2.31823e-09	2.31761e-09	2.31698e-09	2.31637e-09	2.31637e-09	2.31639e-09	2.31636e-09	2.31636e-09	2.31632e-09	2.31641e-09	2.31637e-09	2.31637e-09	2.31631e-09	2.31636e-09	2.31631e-09	2.31631e-09	2.31632e-09	2.31632e-09	2.31632e-09	2.31638e-09	2.31637e-09	2.31632e-09	2.31635e-09	2.31635e-09	2.31634e-09	2.31634e-09	2.31636e-09	2.31635e-09	2.31635e-09	2.31635e-09	2.31636e-09	2.31636e-09	2.31636e-09	2.31636e-09	2.31636e-09	2.31635e-09	2.31635e-09	2.31635e-09	2.31635e-09	2.31631e-09	2.31638e-09	2.31631e-09	2.31631e-09	2.31638e-09	2.31632e-09	2.31632e-09	2.31639e-09	2.31632e-09	2.31633e-09
2.32854e-09	2.32793e-09	2.32732e-09	2.3267e-09	2.3261e-09	2.3261e-09	2.32612e-09	2.32609e-09	2.32609e-09	2.32605e-09	2.32613e-09	2.32609e-09	2.3261e-09	2.32604e-09	2.32608e-09	2.32604e-09	2.32604e-09	2.32604e-09	2.32605e-09	2.32605e-09	2.3261e-09	2.3261e-09	2.32605e-09	2.32607e-09	2.32607e-09	2.32607e-09	2.32607e-09	2.32608e-09	2.32607e-09	2.32608e-09	2.32608e-09	2.32609e-09	2.32608e-09	2.32609e-09	2.32609e-09	2.32609e-09	2.32608e-09	2.32608e-09	2.32607e-09	2.32607e-09	2.32604e-09	2.3261e-09	2.32604e-09	2.32604e-09	2.32611e-09	2.32604e-09	2.32604e-09	2.32612e-09	2.32605e-09	2.32606e-09
2.37334e-09	2.37273e-09	2.37211e-09	2.37147e-09	2.37087e-09	2.37087e-09	2.37088e-09	2.37085e-09	2.37084e-09	2.37079e-09	2.37088e-09	2.37084e-09	2.37085e-09	2.37078e-09	2.37082e-09	2.37079e-09	2.37079e-09	2.3708e-09	2.37081e-09	2.37082e-09	2.37087e-09	2.37086e-09	2.3708e-09	2.37083e-09	2.37082e-09	2.37082e-09	2.37081e-09	2.37083e-09	2.37082e-09	2.37082e-09	2.37083e-09	2.37084e-09	2.37084e-09	2.37085e-09	2.37086e-09	2.37085e-09	2.37084e-09	2.37083e-09	2.37082e-09	2.37082e-09	2.37078e-09	2.37085e-09	2.37078e-09	2.37078e-09	2.37085e-09	2.37079e-09	2.3708e-09	2.37087e-09	2.37081e-09	2.37082e-09
2.44416e-09	2.44352e-09	2.44288e-09	2.44221e-09	2.44159e-09	2.44159e-09	2.4416e-09	2.44157e-09	2.44157e-09	2.44151e-09	2.4416e-09	2.44157e-09	2.44158e-09	2.4415e-09	2.44154e-09	2.44151e-09	2.44152e-09	2.44152e-09	2.44153e-09	2.44154e-09	2.44158e-09	2.44158e-09	2.44152e-09	2.44155e-09	2.44154e-09	2.44154e-09	2.44154e-09	2.44155e-09	2.44155e-09	2.44155e-09	2.44155e-09	2.44157e-09	2.44156e-09	2.44157e-09	2.44158e-09	2.44157e-09	2.44156e-09	2.44155e-09	2.44155e-09	2.44154e-09	2.44151e-09	2.44157e-09	2.4415e-09	2.44151e-09	2.44158e-09	2.44151e-09	2.44152e-09	2.4416e-09	2.44153e-09	2.44154e-09
2.52948e-09	2.52882e-09	2.52815e-09	2.52745e-09	2.52682e-09	2.52682e-09	2.52683e-09	2.5268e-09	2.5268e-09	2.52674e-09	2.52683e-09	2.5268e-09	2.52681e-09	2.52673e-09	2.52677e-09	2.52674e-09	2.52674e-09	2.52675e-09	2.52676e-09	2.52677e-09	2.52681e-09	2.52681e-09	2.52674e-09	2.52678e-09	2.52678e-09	2.52677e-09	2.52677e-09	2.52678e-09	2.52678e-09	2.52678e-09	2.52678e-09	2.5268e-09	2.52679e-09	2.5268e-09	2.52681e-09	2.5268e-09	2.52679e-09	2.52678e-09	2.52678e-09	2.52677e-09	2.52674e-09	2.5268e-09	2.52673e-09	2.52673e-09	2.52681e-09	2.52674e-09	2.52675e-09	2.52683e-09	2.52676e-09	2.52677e-09
2.61902e-09	2.61833e-09	2.61765e-09	2.61693e-09	2.61628e-09	2.61628e-09	2.6163e-09	2.61627e-09	2.61627e-09	2.6162e-09	2.6163e-09	2.61627e-09	2.61628e-09	2.61619e-09	2.61623e-09	2.6162e-09	2.6162e-09	2.61621e-09	2.61622e-09	2.61623e-09	2.61627e-09	2.61627e-09	2.6162e-09	2.61624e-09	2.61624e-09	2.61624e-09	2.61623e-09	2.61625e-09	2.61624e-09	2.61624e-09	2.61625e-09	2.61626e-09	2.61625e-09	2.61626e-09	2.61627e-09	2.61626e-09	2.61625e-09	2.61625e-09	2.61624e-09	2.61624e-09	2.6162e-09	2.61627e-09	2.6162e-09	2.6162e-09	2.61628e-09	2.6162e-09	2.61621e-09	2.61629e-09	2.61622e-09	2.61623e-09
2.70121e-09	2.70051e-09	2.6998e-09	2.69906e-09	2.69839e-09	2.69839e-09	2.6984e-09	2.69837e-09	2.69837e-09	2.6983e-09	2.6984e-09	2.69837e-09	2.69838e-09	2.69829e-09	2.69833e-09	2.6983e-09	2.6983e-09	2.69831e-09	2.69832e-09	2.69833e-09	2.69838e-09	2.69837e-09	2.6983e-09	2.69835e-09	2.69834e-09	2.69834e-09	2.69834e-09	2.69835e-09	2.69834e-09	2.69834e-09	2.69835e-09	2.69837e-09	2.69836e-09	2.69837e-09	2.69837e-09	2.69836e-09	2.69836e-09	2.69835e-09	2.69834e-09	2.69834e-09	2.6983e-09	2.69837e-09	2.69829e-09	2.6983e-09	2.69838e-09	2.6983e-09	2.69831e-09	2.6984e-09	2.69832e-09	2.69833e-09
2.76691e-09	2.76619e-09	2.76546e-09	2.76469e-09	2.764e-09	2.764e-09	2.76402e-09	2.76398e-09	2.76398e-09	2.76391e-09	2.76402e-09	2.76398e-09	2.76399e-09	2.7639e-09	2.76395e-09	2.76391e-09	2.76391e-09	2.76392e-09	2.76393e-09	2.76394e-09	2.76399e-09	2.76399e-09	2.76391e-09	2.76396e-09	2.76395e-09	2.76395e-09	2.76395e-09	2.76396e-09	2.76395e-09	2.76396e-09	2.76396e-09	2.76398e-09	2.76397e-09	2.76398e-09	2.76398e-09	2.76397e-09	2.76397e-09	2.76396e-09	2.76395e-09	2.76395e-09	2.7639e-09	2.76399e-09	2.7639e-09	2.7639e-09	2.76399e-09	2.76391e-09	2.76391e-09	2.76401e-09	2.76393e-09	2.76393e-09
2.80828e-09	2.80754e-09	2.80679e-09	2.806e-09	2.80528e-09	2.80528e-09	2.8053e-09	2.80527e-09	2.80527e-09	2.80519e-09	2.80531e-09	2.80527e-09	2.80528e-09	2.80519e-09	2.80524e-09	2.80519e-09	2.8052e-09	2.8052e-09	2.80521e-09	2.80522e-09	2.80528e-09	2.80527e-09	2.8052e-09	2.80524e-09	2.80524e-09	2.80523e-09	2.80523e-09	2.80525e-09	2.80524e-09	2.80524e-09	2.80524e-09	2.80526e-09	2.80525e-09	2.80526e-09	2.80527e-09	2.80526e-09	2.80525e-09	2.80524e-09	2.80524e-09	2.80523e-09	2.80519e-09	2.80528e-09	2.80519e-09	2.80519e-09	2.80528e-09	2.80519e-09	2.8052e-09	2.8053e-09	2.80521e-09	2.80522e-09
2.82268e-09	2.82192e-09	2.82116e-09	2.82036e-09	2.81962e-09	2.81962e-09	2.81965e-09	2.81962e-09	2.81962e-09	2.81955e-09	2.81967e-09	2.81962e-09	2.81963e-09	2.81954e-09	2.81959e-09	2.81954e-09	2.81954e-09	2.81955e-09	2.81955e-09	2.81956e-09	2.81962e-09	2.81962e-09	2.81955e-09	2.81959e-09	2.81959e-09	2.81959e-09	2.81958e-09	2.8196e-09	2.81959e-09	2.81959e-09	2.8196e-09	2.81961e-09	2.8196e-09	2.81961e-09	2.81961e-09	2.8196e-09	2.8196e-09	2.81959e-09	2.81959e-09	2.81959e-09	2.81954e-09	2.81963e-09	2.81954e-09	2.81954e-09	2.81964e-09	2.81954e-09	2.81955e-09	2.81965e-09	2.81955e-09	2.81956e-09
2.81192e-09	2.81116e-09	2.81039e-09	2.8096e-09	2.80886e-09	2.80886e-09	2.80888e-09	2.80885e-09	2.80885e-09	2.80879e-09	2.80891e-09	2.80886e-09	2.80887e-09	2.80878e-09	2.80883e-09	2.80878e-09	2.80878e-09	2.80878e-09	2.80879e-09	2.80879e-09	2.80886e-09	2.80886e-09	2.80878e-09	2.80883e-09	2.80882e-09	2.80882e-09	2.80882e-09	2.80884e-09	2.80883e-09	2.80883e-09	2.80883e-09	2.80885e-09	2.80884e-09	2.80884e-09	2.80885e-09	2.80884e-09	2.80883e-09	2.80883e-09	2.80883e-09	2.80882e-09	2.80878e-09	2.80887e-09	2.80878e-09	2.80878e-09	2.80888e-09	2.80878e-09	2.80878e-09	2.80889e-09	2.80879e-09	2.80879e-09
2.78365e-09	2.7829e-09	2.78214e-09	2.78136e-09	2.78062e-09	2.78062e-09	2.78065e-09	2.78062e-09	2.78062e-09	2.78055e-09	2.78067e-09	2.78062e-09	2.78063e-09	2.78054e-09	2.7806e-09	2.78054e-09	2.78055e-09	2.78055e-09	2.78055e-09	2.78056e-09	2.78063e-09	2.78063e-09	2.78055e-09	2.78059e-09	2.78059e-09	2.78059e-09	2.78059e-09	2.78061e-09	2.7806e-09	2.7806e-09	2.7806e-09	2.78062e-09	2.7806e-09	2.78061e-09	2.78061e-09	2.7806e-09	2.7806e-09	2.7806e-09	2.78059e-09	2.78059e-09	2.78054e-09	2.78064e-09	2.78054e-09	2.78054e-09	2.78064e-09	2.78055e-09	2.78055e-09	2.78065e-09	2.78055e-09	2.78056e-09
2.7498e-09	2.74906e-09	2.74831e-09	2.74753e-09	2.74681e-09	2.74681e-09	2.74683e-09	2.7468e-09	2.7468e-09	2.74674e-09	2.74686e-09	2.74681e-09	2.74682e-09	2.74673e-09	2.74679e-09	2.74673e-09	2.74673e-09	2.74674e-09	2.74674e-09	2.74674e-09	2.74681e-09	2.74681e-09	2.74673e-09	2.74678e-09	2.74678e-09	2.74677e-09	2.74677e-09	2.74679e-09	2.74678e-09	2.74678e-09	2.74678e-09	2.7468e-09	2.74679e-09	2.74679e-09	2.74679e-09	2.74679e-09	2.74679e-09	2.74678e-09	2.74678e-09	2.74678e-09	2.74673e-09	2.74682e-09	2.74673e-09	2.74673e-09	2.74683e-09	2.74673e-09	2.74674e-09	2.74684e-09	2.74674e-09	2.74674e-09
2.72584e-09	2.72511e-09	2.72437e-09	2.72361e-09	2.7229e-09	2.7229e-09	2.72292e-09	2.72289e-09	2.72289e-09	2.72283e-09	2.72294e-09	2.7229e-09	2.72291e-09	2.72282e-09	2.72287e-09	2.72282e-09	2.72282e-09	2.72283e-09	2.72283e-09	2.72284e-09	2.7229e-09	2.7229e-09	2.72282e-09	2.72287e-09	2.72287e-09	2.72286e-09	2.72286e-09	2.72288e-09	2.72287e-09	2.72287e-09	2.72287e-09	2.72289e-09	2.72288e-09	2.72288e-09	2.72289e-09	2.72288e-09	2.72288e-09	2.72287e-09	2.72287e-09	2.72286e-09	2.72282e-09	2.72291e-09	2.72282e-09	2.72282e-09	2.72291e-09	2.72282e-09	2.72283e-09	2.72293e-09	2.72283e-09	2.72284e-09
2.72787e-09	2.72715e-09	2.72642e-09	2.72565e-09	2.72495e-09	2.72495e-09	2.72498e-09	2.72494e-09	2.72494e-09	2.72488e-09	2.72499e-09	2.72495e-09	2.72496e-09	2.72487e-09	2.72492e-09	2.72487e-09	2.72487e-09	2.72488e-09	2.72489e-09	2.72489e-09	2.72495e-09	2.72495e-09	2.72487e-09	2.72492e-09	2.72491e-09	2.72491e-09	2.72491e-09	2.72493e-09	2.72492e-09	2.72492e-09	2.72492e-09	2.72494e-09	2.72493e-09	2.72494e-09	2.72494e-09	2.72493e-09	2.72493e-09	2.72492e-09	2.72492e-09	2.72491e-09	2.72487e-09	2.72496e-09	2.72487e-09	2.72487e-09	2.72496e-09	2.72487e-09	2.72488e-09	2.72497e-09	2.72489e-09	2.72489e-09
2.758e-09	2.75727e-09	2.75653e-09	2.75576e-09	2.75506e-09	2.75506e-09	2.75507e-09	2.75504e-09	2.75504e-09	2.75496e-09	2.75507e-09	2.75504e-09	2.75504e-09	2.75495e-09	2.755e-09	2.75496e-09	2.75497e-09	2.75498e-09	2.75499e-09	2.755e-09	2.75505e-09	2.75504e-09	2.75497e-09	2.75501e-09	2.755e-09	2.755e-09	2.755e-09	2.75501e-09	2.75501e-09	2.75501e-09	2.75501e-09	2.75503e-09	2.75502e-09	2.75503e-09	2.75504e-09	2.75503e-09	2.75502e-09	2.75501e-09	2.75501e-09	2.755e-09	2.75496e-09	2.75504e-09	2.75495e-09	2.75496e-09	2.75505e-09	2.75496e-09	2.75497e-09	2.75507e-09	2.75498e-09	2.75499e-09
2.81319e-09	2.81244e-09	2.81168e-09	2.81088e-09	2.81017e-09	2.81016e-09	2.81018e-09	2.81015e-09	2.81015e-09	2.81007e-09	2.81018e-09	2.81015e-09	2.81016e-09	2.81006e-09	2.81011e-09	2.81007e-09	2.81008e-09	2.81009e-09	2.81009e-09	2.81011e-09	2.81015e-09	2.81015e-09	2.81007e-09	2.81012e-09	2.81012e-09	2.81011e-09	2.81011e-09	2.81012e-09	2.81012e-09	2.81012e-09	2.81012e-09	2.81014e-09	2.81013e-09	2.81014e-09	2.81015e-09	2.81014e-09	2.81013e-09	2.81012e-09	2.81012e-09	2.81011e-09	2.81007e-09	2.81015e-09	2.81007e-09	2.81007e-09	2.81016e-09	2.81007e-09	2.81008e-09	2.81018e-09	2.81009e-09	2.8101e-09
2.8859e-09	2.88514e-09	2.88436e-09	2.88355e-09	2.88283e-09	2.88282e-09	2.88285e-09	2.88281e-09	2.88281e-09	2.88273e-09	2.88284e-09	2.88281e-09	2.88282e-09	2.88273e-09	2.88276e-09	2.88273e-09	2.88274e-09	2.88275e-09	2.88275e-09	2.88276e-09	2.88281e-09	2.88281e-09	2.88273e-09	2.88278e-09	2.88278e-09	2.88277e-09	2.88277e-09	2.88279e-09	2.88278e-09	2.88278e-09	2.88279e-09	2.8828e-09	2.88279e-09	2.8828e-09	2.88281e-09	2.8828e-09	2.88279e-09	2.88278e-09	2.88278e-09	2.88277e-09	2.88273e-09	2.88281e-09	2.88273e-09	2.88273e-09	2.88282e-09	2.88273e-09	2.88274e-09	2.88284e-09	2.88275e-09	2.88276e-09
2.96648e-09	2.9657e-09	2.96491e-09	2.96407e-09	2.96333e-09	2.96333e-09	2.96336e-09	2.96332e-09	2.96332e-09	2.96324e-09	2.96335e-09	2.96332e-09	2.96333e-09	2.96323e-09	2.96327e-09	2.96324e-09	2.96325e-09	2.96325e-09	2.96326e-09	2.96327e-09	2.96332e-09	2.96331e-09	2.96324e-09	2.96329e-09	2.96329e-09	2.96328e-09	2.96328e-09	2.9633e-09	2.96329e-09	2.96329e-09	2.96329e-09	2.96331e-09	2.9633e-09	2.96331e-09	2.96331e-09	2.96331e-09	2.9633e-09	2.96329e-09	2.96329e-09	2.96328e-09	2.96324e-09	2.96332e-09	2.96324e-09	2.96324e-09	2.96333e-09	2.96324e-09	2.96325e-09	2.96334e-09	2.96326e-09	2.96326e-09
3.04148e-09	3.04069e-09	3.03989e-09	3.03904e-09	3.03828e-09	3.03828e-09	3.0383e-09	3.03826e-09	3.03826e-09	3.03817e-09	3.03829e-09	3.03826e-09	3.03827e-09	3.03817e-09	3.03821e-09	3.03818e-09	3.03818e-09	3.03819e-09	3.0382e-09	3.03822e-09	3.03826e-09	3.03826e-09	3.03818e-09	3.03823e-09	3.03822e-09	3.03822e-09	3.03822e-09	3.03823e-09	3.03823e-09	3.03823e-09	3.03823e-09	3.03825e-09	3.03824e-09	3.03826e-09	3.03826e-09	3.03825e-09	3.03824e-09	3.03823e-09	3.03822e-09	3.03822e-09	3.03817e-09	3.03826e-09	3.03817e-09	3.03817e-09	3.03827e-09	3.03818e-09	3.03818e-09	3.03829e-09	3.0382e-09	3.03821e-09
3.0993e-09	3.09847e-09	3.09763e-09	3.09675e-09	3.09596e-09	3.09596e-09	3.09598e-09	3.09594e-09	3.09594e-09	3.09585e-09	3.09597e-09	3.09594e-09	3.09595e-09	3.09585e-09	3.09589e-09	3.09585e-09	3.09586e-09	3.09587e-09	3.09588e-09	3.09589e-09	3.09595e-09	3.09594e-09	3.09586e-09	3.09591e-09	3.0959e-09	3.0959e-09	3.0959e-09	3.09591e-09	3.09591e-09	3.09591e-09	3.09591e-09	3.09593e-09	3.09592e-09	3.09594e-09	3.09594e-09	3.09593e-09	3.09592e-09	3.09591e-09	3.0959e-09	3.0959e-09	3.09585e-09	3.09594e-09	3.09585e-09	3.09585e-09	3.09595e-09	3.09586e-09	3.09586e-09	3.09597e-09	3.09588e-09	3.09589e-09
3.13012e-09	3.12927e-09	3.12841e-09	3.12751e-09	3.1267e-09	3.1267e-09	3.12672e-09	3.12669e-09	3.12669e-09	3.1266e-09	3.12672e-09	3.12669e-09	3.1267e-09	3.1266e-09	3.12664e-09	3.1266e-09	3.12661e-09	3.12661e-09	3.12662e-09	3.12663e-09	3.12669e-09	3.12668e-09	3.1266e-09	3.12666e-09	3.12665e-09	3.12665e-09	3.12665e-09	3.12667e-09	3.12666e-09	3.12666e-09	3.12666e-09	3.12668e-09	3.12667e-09	3.12668e-09	3.12668e-09	3.12667e-09	3.12667e-09	3.12666e-09	3.12665e-09	3.12665e-09	3.1266e-09	3.1267e-09	3.1266e-09	3.1266e-09	3.1267e-09	3.1266e-09	3.12661e-09	3.12672e-09	3.12662e-09	3.12662e-09
3.13162e-09	3.13077e-09	3.12991e-09	3.129e-09	3.12818e-09	3.12818e-09	3.12821e-09	3.12818e-09	3.12818e-09	3.1281e-09	3.12822e-09	3.12818e-09	3.12819e-09	3.12809e-09	3.12814e-09	3.12809e-09	3.1281e-09	3.1281e-09	3.12811e-09	3.12811e-09	3.12818e-09	3.12817e-09	3.12809e-09	3.12815e-09	3.12814e-09	3.12814e-09	3.12814e-09	3.12816e-09	3.12815e-09	3.12815e-09	3.12815e-09	3.12817e-09	3.12816e-09	3.12816e-09	3.12817e-09	3.12816e-09	3.12815e-09	3.12815e-09	3.12814e-09	3.12814e-09	3.12809e-09	3.12819e-09	3.12809e-09	3.12809e-09	3.1282e-09	3.12809e-09	3.1281e-09	3.12821e-09	3.12811e-09	3.12811e-09
3.1076e-09	3.10675e-09	3.1059e-09	3.105e-09	3.10419e-09	3.10419e-09	3.10422e-09	3.10418e-09	3.10418e-09	3.1041e-09	3.10423e-09	3.10419e-09	3.1042e-09	3.1041e-09	3.10415e-09	3.1041e-09	3.1041e-09	3.10411e-09	3.10411e-09	3.10412e-09	3.10418e-09	3.10418e-09	3.1041e-09	3.10415e-09	3.10415e-09	3.10415e-09	3.10415e-09	3.10417e-09	3.10416e-09	3.10416e-09	3.10416e-09	3.10418e-09	3.10416e-09	3.10417e-09	3.10417e-09	3.10416e-09	3.10416e-09	3.10416e-09	3.10415e-09	3.10415e-09	3.1041e-09	3.1042e-09	3.1041e-09	3.1041e-09	3.1042e-09	3.1041e-09	3.1041e-09	3.10421e-09	3.10411e-09	3.10411e-09
3.07048e-09	3.06965e-09	3.0688e-09	3.06792e-09	3.06711e-09	3.06711e-09	3.06714e-09	3.06711e-09	3.06711e-09	3.06703e-09	3.06715e-09	3.06712e-09	3.06713e-09	3.06702e-09	3.06707e-09	3.06703e-09	3.06703e-09	3.06703e-09	3.06704e-09	3.06704e-09	3.06711e-09	3.06711e-09	3.06703e-09	3.06708e-09	3.06708e-09	3.06708e-09	3.06707e-09	3.06709e-09	3.06708e-09	3.06708e-09	3.06709e-09	3.0671e-09	3.06709e-09	3.06709e-09	3.0671e-09	3.06709e-09	3.06709e-09	3.06708e-09	3.06708e-09	3.06707e-09	3.06703e-09	3.06712e-09	3.06703e-09	3.06703e-09	3.06713e-09	3.06703e-09	3.06703e-09	3.06714e-09	3.06704e-09	3.06704e-09
3.04039e-09	3.03957e-09	3.03874e-09	3.03788e-09	3.03709e-09	3.03709e-09	3.03712e-09	3.03708e-09	3.03708e-09	3.037e-09	3.03712e-09	3.03709e-09	3.0371e-09	3.03699e-09	3.03704e-09	3.037e-09	3.037e-09	3.03701e-09	3.03701e-09	3.03702e-09	3.03708e-09	3.03708e-09	3.037e-09	3.03705e-09	3.03705e-09	3.03705e-09	3.03704e-09	3.03706e-09	3.03705e-09	3.03705e-09	3.03706e-09	3.03707e-09	3.03706e-09	3.03707e-09	3.03707e-09	3.03706e-09	3.03706e-09	3.03705e-09	3.03705e-09	3.03704e-09	3.037e-09	3.03709e-09	3.03699e-09	3.037e-09	3.0371e-09	3.037e-09	3.037e-09	3.03711e-09	3.03701e-09	3.03702e-09
3.04291e-09	3.0421e-09	3.04128e-09	3.04042e-09	3.03964e-09	3.03964e-09	3.03966e-09	3.03963e-09	3.03962e-09	3.03954e-09	3.03965e-09	3.03963e-09	3.03964e-09	3.03953e-09	3.03958e-09	3.03954e-09	3.03955e-09	3.03956e-09	3.03956e-09	3.03957e-09	3.03963e-09	3.03962e-09	3.03954e-09	3.0396e-09	3.03959e-09	3.03959e-09	3.03958e-09	3.0396e-09	3.03959e-09	3.0396e-09	3.0396e-09	3.03962e-09	3.03961e-09	3.03962e-09	3.03962e-09	3.03961e-09	3.0396e-09	3.0396e-09	3.03959e-09	3.03958e-09	3.03954e-09	3.03963e-09	3.03954e-09	3.03954e-09	3.03964e-09	3.03954e-09	3.03955e-09	3.03965e-09	3.03956e-09	3.03957e-09
3.09596e-09	3.09514e-09	3.09431e-09	3.09343e-09	3.09264e-09	3.09264e-09	3.09266e-09	3.09262e-09	3.09261e-09	3.09252e-09	3.09263e-09	3.09261e-09	3.09262e-09	3.09252e-09	3.09255e-09	3.09253e-09	3.09254e-09	3.09255e-09	3.09256e-09	3.09257e-09	3.09262e-09	3.09261e-09	3.09253e-09	3.09258e-09	3.09257e-09	3.09257e-09	3.09257e-09	3.09258e-09	3.09257e-09	3.09258e-09	3.09258e-09	3.0926e-09	3.0926e-09	3.09261e-09	3.09262e-09	3.09261e-09	3.0926e-09	3.09258e-09	3.09257e-09	3.09257e-09	3.09252e-09	3.0926e-09	3.09252e-09	3.09252e-09	3.09261e-09	3.09253e-09	3.09254e-09	3.09264e-09	3.09256e-09	3.09257e-09
3.19765e-09	3.19679e-09	3.19593e-09	3.19501e-09	3.1942e-09	3.1942e-09	3.19422e-09	3.19418e-09	3.19418e-09	3.19409e-09	3.19419e-09	3.19418e-09	3.19419e-09	3.19408e-09	3.19411e-09	3.19409e-09	3.1941e-09	3.19411e-09	3.19412e-09	3.19414e-09	3.19418e-09	3.19417e-09	3.19409e-09	3.19415e-09	3.19414e-09	3.19414e-09	3.19413e-09	3.19415e-09	3.19414e-09	3.19414e-09	3.19415e-09	3.19417e-09	3.19416e-09	3.19417e-09	3.19418e-09	3.19417e-09	3.19416e-09	3.19415e-09	3.19414e-09	3.19413e-09	3.19409e-09	3.19417e-09	3.19409e-09	3.19409e-09	3.19418e-09	3.19409e-09	3.1941e-09	3.1942e-09	3.19412e-09	3.19413e-09
3.343e-09	3.34212e-09	3.34123e-09	3.34029e-09	3.33947e-09	3.33947e-09	3.33949e-09	3.33945e-09	3.33945e-09	3.33936e-09	3.33946e-09	3.33945e-09	3.33946e-09	3.33935e-09	3.33937e-09	3.33936e-09	3.33937e-09	3.33938e-09	3.33939e-09	3.33941e-09	3.33944e-09	3.33943e-09	3.33936e-09	3.33942e-09	3.33941e-09	3.33941e-09	3.3394e-09	3.33942e-09	3.33941e-09	3.33941e-09	3.33942e-09	3.33944e-09	3.33943e-09	3.33944e-09	3.33945e-09	3.33944e-09	3.33943e-09	3.33942e-09	3.33941e-09	3.3394e-09	3.33936e-09	3.33944e-09	3.33935e-09	3.33936e-09	3.33944e-09	3.33936e-09	3.33937e-09	3.33947e-09	3.33939e-09	3.3394e-09
3.51618e-09	3.51527e-09	3.51435e-09	3.51337e-09	3.51251e-09	3.51251e-09	3.51252e-09	3.51248e-09	3.51247e-09	3.51237e-09	3.51247e-09	3.51247e-09	3.51247e-09	3.51237e-09	3.51239e-09	3.51238e-09	3.51239e-09	3.51241e-09	3.51242e-09	3.51244e-09	3.51247e-09	3.51246e-09	3.51238e-09	3.51244e-09	3.51243e-09	3.51242e-09	3.51242e-09	3.51243e-09	3.51243e-09	3.51243e-09	3.51244e-09	3.51246e-09	3.51246e-09	3.51247e-09	3.51249e-09	3.51247e-09	3.51245e-09	3.51244e-09	3.51243e-09	3.51242e-09	3.51237e-09	3.51245e-09	3.51237e-09	3.51237e-09	3.51246e-09	3.51238e-09	3.51239e-09	3.5125e-09	3.51242e-09	3.51243e-09
3.69637e-09	3.69541e-09	3.69445e-09	3.69343e-09	3.69252e-09	3.69252e-09	3.69253e-09	3.69249e-09	3.69248e-09	3.69238e-09	3.69248e-09	3.69248e-09	3.69249e-09	3.69237e-09	3.6924e-09	3.69239e-09	3.6924e-09	3.69241e-09	3.69243e-09	3.69245e-09	3.69248e-09	3.69247e-09	3.69239e-09	3.69245e-09	3.69244e-09	3.69243e-09	3.69243e-09	3.69244e-09	3.69244e-09	3.69244e-09	3.69245e-09	3.69247e-09	3.69247e-09	3.69248e-09	3.6925e-09	3.69248e-09	3.69246e-09	3.69245e-09	3.69244e-09	3.69243e-09	3.69238e-09	3.69246e-09	3.69238e-09	3.69238e-09	3.69247e-09	3.69239e-09	3.6924e-09	3.69251e-09	3.69243e-09	3.69244e-09
3.85898e-09	3.85796e-09	3.85694e-09	3.85585e-09	3.85488e-09	3.85488e-09	3.8549e-09	3.85485e-09	3.85484e-09	3.85474e-09	3.85485e-09	3.85484e-09	3.85485e-09	3.85473e-09	3.85476e-09	3.85475e-09	3.85476e-09	3.85477e-09	3.85479e-09	3.85481e-09	3.85484e-09	3.85483e-09	3.85475e-09	3.85481e-09	3.8548e-09	3.8548e-09	3.85479e-09	3.85481e-09	3.8548e-09	3.8548e-09	3.85481e-09	3.85483e-09	3.85483e-09	3.85484e-09	3.85486e-09	3.85484e-09	3.85483e-09	3.85481e-09	3.8548e-09	3.85479e-09	3.85474e-09	3.85483e-09	3.85474e-09	3.85474e-09	3.85484e-09	3.85475e-09	3.85476e-09	3.85487e-09	3.85479e-09	3.8548e-09
3.98364e-09	3.98256e-09	3.98148e-09	3.98035e-09	3.97933e-09	3.97933e-09	3.97935e-09	3.97931e-09	3.9793e-09	3.97921e-09	3.97932e-09	3.9793e-09	3.97931e-09	3.9792e-09	3.97923e-09	3.97921e-09	3.97922e-09	3.97923e-09	3.97924e-09	3.97925e-09	3.9793e-09	3.97929e-09	3.97921e-09	3.97927e-09	3.97926e-09	3.97926e-09	3.97926e-09	3.97927e-09	3.97927e-09	3.97927e-09	3.97927e-09	3.9793e-09	3.97929e-09	3.9793e-09	3.97931e-09	3.97929e-09	3.97928e-09	3.97927e-09	3.97926e-09	3.97925e-09	3.9792e-09	3.9793e-09	3.9792e-09	3.9792e-09	3.97931e-09	3.97921e-09	3.97922e-09	3.97933e-09	3.97924e-09	3.97925e-09
4.05572e-09	4.05462e-09	4.05352e-09	4.05237e-09	4.05132e-09	4.05132e-09	4.05135e-09	4.0513e-09	4.0513e-09	4.05121e-09	4.05132e-09	4.0513e-09	4.05131e-09	4.0512e-09	4.05123e-09	4.05121e-09	4.05121e-09	4.05122e-09	4.05123e-09	4.05125e-09	4.0513e-09	4.05129e-09	4.05121e-09	4.05127e-09	4.05126e-09	4.05126e-09	4.05126e-09	4.05127e-09	4.05127e-09	4.05127e-09	4.05127e-09	4.05129e-09	4.05128e-09	4.05129e-09	4.0513e-09	4.05129e-09	4.05128e-09	4.05127e-09	4.05126e-09	4.05125e-09	4.0512e-09	4.0513e-09	4.0512e-09	4.0512e-09	4.05131e-09	4.05121e-09	4.05122e-09	4.05133e-09	4.05123e-09	4.05124e-09
4.07271e-09	4.07161e-09	4.07049e-09	4.06933e-09	4.06827e-09	4.06827e-09	4.0683e-09	4.06825e-09	4.06825e-09	4.06817e-09	4.06828e-09	4.06826e-09	4.06827e-09	4.06816e-09	4.0682e-09	4.06816e-09	4.06817e-09	4.06817e-09	4.06818e-09	4.06819e-09	4.06825e-09	4.06824e-09	4.06816e-09	4.06822e-09	4.06822e-09	4.06822e-09	4.06821e-09	4.06823e-09	4.06822e-09	4.06823e-09	4.06823e-09	4.06825e-09	4.06823e-09	4.06824e-09	4.06825e-09	4.06824e-09	4.06823e-09	4.06822e-09	4.06822e-09	4.06821e-09	4.06816e-09	4.06826e-09	4.06816e-09	4.06816e-09	4.06827e-09	4.06817e-09	4.06817e-09	4.06829e-09	4.06818e-09	4.06819e-09
4.04402e-09	4.04292e-09	4.04181e-09	4.04066e-09	4.03959e-09	4.03959e-09	4.03962e-09	4.03958e-09	4.03958e-09	4.03949e-09	4.03961e-09	4.03958e-09	4.03959e-09	4.03948e-09	4.03952e-09	4.03949e-09	4.03949e-09	4.0395e-09	4.0395e-09	4.03951e-09	4.03957e-09	4.03957e-09	4.03949e-09	4.03955e-09	4.03954e-09	4.03954e-09	4.03954e-09	4.03956e-09	4.03955e-09	4.03955e-09	4.03955e-09	4.03957e-09	4.03956e-09	4.03956e-09	4.03957e-09	4.03956e-09	4.03955e-09	4.03955e-09	4.03954e-09	4.03954e-09	4.03949e-09	4.03959e-09	4.03948e-09	4.03948e-09	4.03959e-09	4.03949e-09	4.03949e-09	4.03961e-09	4.0395e-09	4.03951e-09
3.99562e-09	3.99453e-09	3.99343e-09	3.99229e-09	3.99124e-09	3.99124e-09	3.99127e-09	3.99122e-09	3.99123e-09	3.99114e-09	3.99126e-09	3.99123e-09	3.99124e-09	3.99113e-09	3.99117e-09	3.99114e-09	3.99114e-09	3.99115e-09	3.99115e-09	3.99116e-09	3.99122e-09	3.99121e-09	3.99114e-09	3.9912e-09	3.99119e-09	3.99119e-09	3.99119e-09	3.99121e-09	3.9912e-09	3.9912e-09	3.9912e-09	3.99122e-09	3.99121e-09	3.99121e-09	3.99122e-09	3.99121e-09	3.9912e-09	3.9912e-09	3.99119e-09	3.99119e-09	3.99113e-09	3.99124e-09	3.99113e-09	3.99113e-09	3.99124e-09	3.99114e-09	3.99114e-09	3.99126e-09	3.99115e-09	3.99116e-09
3.96936e-09	3.96828e-09	3.9672e-09	3.96607e-09	3.96504e-09	3.96503e-09	3.96506e-09	3.96502e-09	3.96502e-09	3.96493e-09	3.96505e-09	3.96502e-09	3.96503e-09	3.96492e-09	3.96496e-09	3.96493e-09	3.96493e-09	3.96494e-09	3.96495e-09	3.96496e-09	3.96501e-09	3.96501e-09	3.96493e-09	3.96499e-09	3.96498e-09	3.96498e-09	3.96498e-09	3.96499e-09	3.96499e-09	3.96499e-09	3.96499e-09	3.96501e-09	3.965e-09	3.96501e-09	3.96502e-09	3.96501e-09	3.965e-09	3.96499e-09	3.96498e-09	3.96498e-09	3.96493e-09	3.96502e-09	3.96492e-09	3.96492e-09	3.96503e-09	3.96493e-09	3.96494e-09	3.96505e-09	3.96495e-09	3.96496e-09
4.01692e-09	4.01585e-09	4.01477e-09	4.01365e-09	4.01262e-09	4.01262e-09	4.01264e-09	4.01259e-09	4.01259e-09	4.01249e-09	4.0126e-09	4.01259e-09	4.0126e-09	4.01248e-09	4.01252e-09	4.01249e-09	4.0125e-09	4.01252e-09	4.01253e-09	4.01255e-09	4.01259e-09	4.01258e-09	4.0125e-09	4.01256e-09	4.01255e-09	4.01254e-09	4.01254e-09	4.01256e-09	4.01255e-09	4.01255e-09	4.01256e-09	4.01258e-09	4.01257e-09	4.01259e-09	4.0126e-09	4.01259e-09	4.01257e-09	4.01256e-09	4.01255e-09	4.01254e-09	4.01249e-09	4.01258e-09	4.01249e-09	4.01249e-09	4.01259e-09	4.0125e-09	4.0125e-09	4.01262e-09	4.01253e-09	4.01254e-09
4.18623e-09	4.18514e-09	4.18403e-09	4.18287e-09	4.18183e-09	4.18183e-09	4.18185e-09	4.1818e-09	4.18179e-09	4.18169e-09	4.18179e-09	4.18179e-09	4.1818e-09	4.18168e-09	4.18171e-09	4.18169e-09	4.18171e-09	4.18172e-09	4.18174e-09	4.18176e-09	4.18179e-09	4.18178e-09	4.1817e-09	4.18176e-09	4.18175e-09	4.18174e-09	4.18174e-09	4.18175e-09	4.18175e-09	4.18175e-09	4.18176e-09	4.18178e-09	4.18178e-09	4.1818e-09	4.18181e-09	4.18179e-09	4.18178e-09	4.18176e-09	4.18175e-09	4.18173e-09	4.18169e-09	4.18177e-09	4.18168e-09	4.18168e-09	4.18178e-09	4.1817e-09	4.18171e-09	4.18182e-09	4.18174e-09	4.18175e-09
4.47683e-09	4.4757e-09	4.47456e-09	4.47335e-09	4.47229e-09	4.47228e-09	4.47229e-09	4.47224e-09	4.47223e-09	4.47212e-09	4.47222e-09	4.47222e-09	4.47223e-09	4.47211e-09	4.47213e-09	4.47213e-09	4.47214e-09	4.47216e-09	4.47218e-09	4.47221e-09	4.47224e-09	4.47222e-09	4.47213e-09	4.47219e-09	4.47218e-09	4.47217e-09	4.47217e-09	4.47218e-09	4.47218e-09	4.47218e-09	4.47219e-09	4.47222e-09	4.47222e-09	4.47224e-09	4.47226e-09	4.47224e-09	4.47222e-09	4.4722e-09	4.47218e-09	4.47217e-09	4.47212e-09	4.4722e-09	4.47211e-09	4.47212e-09	4.47221e-09	4.47213e-09	4.47214e-09	4.47226e-09	4.47218e-09	4.4722e-09
4.86383e-09	4.86262e-09	4.8614e-09	4.8601e-09	4.85896e-09	4.85895e-09	4.85895e-09	4.85889e-09	4.85887e-09	4.85875e-09	4.85886e-09	4.85886e-09	4.85886e-09	4.85873e-09	4.85876e-09	4.85876e-09	4.85878e-09	4.85881e-09	4.85884e-09	4.85888e-09	4.85889e-09	4.85887e-09	4.85877e-09	4.85883e-09	4.85882e-09	4.85881e-09	4.8588e-09	4.85881e-09	4.85881e-09	4.85882e-09	4.85883e-09	4.85886e-09	4.85887e-09	4.8589e-09	4.85893e-09	4.8589e-09	4.85887e-09	4.85884e-09	4.85882e-09	4.8588e-09	4.85874e-09	4.85883e-09	4.85874e-09	4.85874e-09	4.85885e-09	4.85876e-09	4.85878e-09	4.85891e-09	4.85883e-09	4.85886e-09
5.30761e-09	5.30629e-09	5.30496e-09	5.30354e-09	5.30229e-09	5.30228e-09	5.30229e-09	5.30222e-09	5.30221e-09	5.30207e-09	5.30219e-09	5.30219e-09	5.3022e-09	5.30206e-09	5.30208e-09	5.30209e-09	5.30211e-09	5.30214e-09	5.30217e-09	5.30221e-09	5.30223e-09	5.3022e-09	5.3021e-09	5.30216e-09	5.30215e-09	5.30213e-09	5.30213e-09	5.30214e-09	5.30214e-09	5.30215e-09	5.30216e-09	5.3022e-09	5.3022e-09	5.30223e-09	5.30226e-09	5.30223e-09	5.3022e-09	5.30217e-09	5.30215e-09	5.30213e-09	5.30207e-09	5.30216e-09	5.30206e-09	5.30207e-09	5.30218e-09	5.30209e-09	5.30211e-09	5.30224e-09	5.30216e-09	5.3022e-09
5.76572e-09	5.76426e-09	5.76277e-09	5.76121e-09	5.75981e-09	5.7598e-09	5.75982e-09	5.75975e-09	5.75974e-09	5.75961e-09	5.75973e-09	5.75973e-09	5.75974e-09	5.75959e-09	5.75962e-09	5.75962e-09	5.75964e-09	5.75966e-09	5.75969e-09	5.75972e-09	5.75975e-09	5.75973e-09	5.75963e-09	5.7597e-09	5.75968e-09	5.75967e-09	5.75967e-09	5.75968e-09	5.75968e-09	5.75968e-09	5.75969e-09	5.75973e-09	5.75973e-09	5.75975e-09	5.75978e-09	5.75975e-09	5.75972e-09	5.7597e-09	5.75968e-09	5.75966e-09	5.7596e-09	5.7597e-09	5.7596e-09	5.7596e-09	5.75972e-09	5.75962e-09	5.75964e-09	5.75978e-09	5.75968e-09	5.75971e-09
6.18929e-09	6.18773e-09	6.18615e-09	6.1845e-09	6.18301e-09	6.18301e-09	6.18303e-09	6.18296e-09	6.18295e-09	6.18282e-09	6.18296e-09	6.18294e-09	6.18295e-09	6.1828e-09	6.18284e-09	6.18282e-09	6.18284e-09	6.18286e-09	6.18289e-09	6.18291e-09	6.18296e-09	6.18294e-09	6.18283e-09	6.18291e-09	6.18289e-09	6.18288e-09	6.18288e-09	6.1829e-09	6.18289e-09	6.1829e-09	6.1829e-09	6.18294e-09	6.18293e-09	6.18296e-09	6.18298e-09	6.18296e-09	6.18293e-09	6.18291e-09	6.18289e-09	6.18288e-09	6.18281e-09	6.18292e-09	6.18281e-09	6.18281e-09	6.18294e-09	6.18283e-09	6.18284e-09	6.18299e-09	6.18288e-09	6.18291e-09
6.5406e-09	6.53895e-09	6.53727e-09	6.53553e-09	6.53392e-09	6.53391e-09	6.53393e-09	6.53386e-09	6.53385e-09	6.53372e-09	6.53387e-09	6.53384e-09	6.53385e-09	6.5337e-09	6.53375e-09	6.53372e-09	6.53374e-09	6.53376e-09	6.53379e-09	6.53382e-09	6.53387e-09	6.53385e-09	6.53374e-09	6.53381e-09	6.53379e-09	6.53378e-09	6.53378e-09	6.5338e-09	6.53379e-09	6.5338e-09	6.53381e-09	6.53385e-09	6.53384e-09	6.53387e-09	6.53389e-09	6.53387e-09	6.53384e-09	6.53381e-09	6.53379e-09	6.53378e-09	6.53371e-09	6.53383e-09	6.5337e-09	6.5337e-09	6.53385e-09	6.53372e-09	6.53374e-09	6.5339e-09	6.53379e-09	6.53381e-09
6.7874e-09	6.78564e-09	6.78387e-09	6.78205e-09	6.78033e-09	6.78033e-09	6.78036e-09	6.78029e-09	6.78028e-09	6.78016e-09	6.78032e-09	6.78028e-09	6.78029e-09	6.78014e-09	6.7802e-09	6.78015e-09	6.78016e-09	6.78018e-09	6.7802e-09	6.78023e-09	6.7803e-09	6.78028e-09	6.78017e-09	6.78024e-09	6.78023e-09	6.78022e-09	6.78022e-09	6.78024e-09	6.78023e-09	6.78023e-09	6.78024e-09	6.78028e-09	6.78027e-09	6.78029e-09	6.78031e-09	6.78029e-09	6.78026e-09	6.78024e-09	6.78023e-09	6.78022e-09	6.78014e-09	6.78028e-09	6.78014e-09	6.78014e-09	6.78029e-09	6.78016e-09	6.78017e-09	6.78034e-09	6.7802e-09	6.78022e-09
6.91836e-09	6.91654e-09	6.9147e-09	6.91281e-09	6.91102e-09	6.91101e-09	6.91105e-09	6.91098e-09	6.91097e-09	6.91086e-09	6.91103e-09	6.91097e-09	6.91099e-09	6.91084e-09	6.91091e-09	6.91085e-09	6.91086e-09	6.91087e-09	6.91089e-09	6.91091e-09	6.91099e-09	6.91098e-09	6.91087e-09	6.91094e-09	6.91093e-09	6.91092e-09	6.91091e-09	6.91094e-09	6.91093e-09	6.91093e-09	6.91094e-09	6.91098e-09	6.91096e-09	6.91098e-09	6.91099e-09	6.91097e-09	6.91095e-09	6.91094e-09	6.91093e-09	6.91092e-09	6.91084e-09	6.91098e-09	6.91084e-09	6.91084e-09	6.911e-09	6.91085e-09	6.91086e-09	6.91103e-09	6.91089e-09	6.91091e-09
6.93898e-09	6.93714e-09	6.93528e-09	6.93338e-09	6.93156e-09	6.93156e-09	6.9316e-09	6.93154e-09	6.93154e-09	6.93143e-09	6.93161e-09	6.93155e-09	6.93156e-09	6.93141e-09	6.93149e-09	6.93141e-09	6.93142e-09	6.93143e-09	6.93144e-09	6.93145e-09	6.93154e-09	6.93154e-09	6.93143e-09	6.9315e-09	6.9315e-09	6.93149e-09	6.93149e-09	6.93152e-09	6.9315e-09	6.9315e-09	6.93151e-09	6.93154e-09	6.93152e-09	6.93153e-09	6.93153e-09	6.93152e-09	6.93151e-09	6.9315e-09	6.9315e-09	6.93149e-09	6.93141e-09	6.93156e-09	6.93141e-09	6.93141e-09	6.93157e-09	6.93142e-09	6.93143e-09	6.93159e-09	6.93144e-09	6.93145e-09
6.88111e-09	6.87928e-09	6.87743e-09	6.87555e-09	6.87372e-09	6.87372e-09	6.87377e-09	6.87371e-09	6.87371e-09	6.87361e-09	6.87378e-09	6.87372e-09	6.87373e-09	6.87359e-09	6.87367e-09	6.87359e-09	6.87359e-09	6.8736e-09	6.87361e-09	6.87361e-09	6.87372e-09	6.87371e-09	6.8736e-09	6.87367e-09	6.87367e-09	6.87366e-09	6.87366e-09	6.87369e-09	6.87368e-09	6.87368e-09	6.87368e-09	6.87371e-09	6.87369e-09	6.8737e-09	6.8737e-09	6.87369e-09	6.87368e-09	6.87368e-09	6.87367e-09	6.87366e-09	6.87359e-09	6.87374e-09	6.87359e-09	6.87359e-09	6.87375e-09	6.87359e-09	6.8736e-09	6.87377e-09	6.87361e-09	6.87362e-09
6.79948e-09	6.79767e-09	6.79585e-09	6.79399e-09	6.79219e-09	6.79219e-09	6.79223e-09	6.79217e-09	6.79218e-09	6.79208e-09	6.79225e-09	6.79218e-09	6.7922e-09	6.79205e-09	6.79213e-09	6.79206e-09	6.79206e-09	6.79207e-09	6.79208e-09	6.79208e-09	6.79218e-09	6.79218e-09	6.79207e-09	6.79214e-09	6.79214e-09	6.79213e-09	6.79213e-09	6.79216e-09	6.79214e-09	6.79214e-09	6.79215e-09	6.79218e-09	6.79216e-09	6.79217e-09	6.79217e-09	6.79216e-09	6.79215e-09	6.79214e-09	6.79214e-09	6.79213e-09	6.79206e-09	6.7922e-09	6.79205e-09	6.79206e-09	6.79221e-09	6.79206e-09	6.79207e-09	6.79223e-09	6.79208e-09	6.79209e-09
6.76955e-09	6.76777e-09	6.76597e-09	6.76414e-09	6.76239e-09	6.76239e-09	6.76242e-09	6.76236e-09	6.76236e-09	6.76225e-09	6.76242e-09	6.76237e-09	6.76238e-09	6.76223e-09	6.76231e-09	6.76224e-09	6.76225e-09	6.76226e-09	6.76227e-09	6.76228e-09	6.76237e-09	6.76236e-09	6.76226e-09	6.76232e-09	6.76232e-09	6.76231e-09	6.76231e-09	6.76233e-09	6.76232e-09	6.76233e-09	6.76233e-09	6.76236e-09	6.76234e-09	6.76236e-09	6.76237e-09	6.76235e-09	6.76234e-09	6.76233e-09	6.76232e-09	6.76231e-09	6.76224e-09	6.76238e-09	6.76223e-09	6.76224e-09	6.76239e-09	6.76224e-09	6.76225e-09	6.76242e-09	6.76227e-09	6.76228e-09
6.87287e-09	6.87111e-09	6.86933e-09	6.86749e-09	6.86577e-09	6.86576e-09	6.86579e-09	6.86571e-09	6.86571e-09	6.86558e-09	6.86574e-09	6.8657e-09	6.86571e-09	6.86556e-09	6.86562e-09	6.86557e-09	6.86559e-09	6.86561e-09	6.86563e-09	6.86566e-09	6.86573e-09	6.86571e-09	6.86559e-09	6.86566e-09	6.86565e-09	6.86564e-09	6.86563e-09	6.86566e-09	6.86565e-09	6.86565e-09	6.86566e-09	6.8657e-09	6.86569e-09	6.86572e-09	6.86574e-09	6.86571e-09	6.86569e-09	6.86567e-09	6.86565e-09	6.86564e-09	6.86556e-09	6.8657e-09	6.86556e-09	6.86556e-09	6.86571e-09	6.86558e-09	6.86559e-09	6.86576e-09	6.86563e-09	6.86565e-09
7.16884e-09	7.16702e-09	7.16519e-09	7.16328e-09	7.16153e-09	7.16152e-09	7.16154e-09	7.16146e-09	7.16145e-09	7.1613e-09	7.16147e-09	7.16144e-09	7.16145e-09	7.16128e-09	7.16134e-09	7.1613e-09	7.16132e-09	7.16135e-09	7.16138e-09	7.16141e-09	7.16147e-09	7.16145e-09	7.16132e-09	7.1614e-09	7.16139e-09	7.16137e-09	7.16137e-09	7.16139e-09	7.16138e-09	7.16139e-09	7.1614e-09	7.16144e-09	7.16144e-09	7.16147e-09	7.16149e-09	7.16146e-09	7.16143e-09	7.16141e-09	7.16139e-09	7.16137e-09	7.16129e-09	7.16143e-09	7.16128e-09	7.16129e-09	7.16144e-09	7.16131e-09	7.16133e-09	7.1615e-09	7.16138e-09	7.1614e-09
7.66671e-09	7.66481e-09	7.66289e-09	7.66089e-09	7.65908e-09	7.65907e-09	7.65909e-09	7.659e-09	7.65898e-09	7.65881e-09	7.65899e-09	7.65897e-09	7.65898e-09	7.65879e-09	7.65885e-09	7.65882e-09	7.65885e-09	7.65888e-09	7.65891e-09	7.65895e-09	7.65901e-09	7.65898e-09	7.65884e-09	7.65893e-09	7.65891e-09	7.65889e-09	7.65889e-09	7.65891e-09	7.6589e-09	7.65891e-09	7.65892e-09	7.65897e-09	7.65897e-09	7.659e-09	7.65903e-09	7.659e-09	7.65896e-09	7.65893e-09	7.65891e-09	7.65889e-09	7.6588e-09	7.65894e-09	7.6588e-09	7.6588e-09	7.65896e-09	7.65883e-09	7.65885e-09	7.65904e-09	7.65891e-09	7.65894e-09
8.29902e-09	8.29699e-09	8.29495e-09	8.29279e-09	8.29087e-09	8.29085e-09	8.29087e-09	8.29078e-09	8.29076e-09	8.29056e-09	8.29076e-09	8.29074e-09	8.29075e-09	8.29054e-09	8.2906e-09	8.29058e-09	8.29061e-09	8.29064e-09	8.29068e-09	8.29073e-09	8.29079e-09	8.29075e-09	8.2906e-09	8.2907e-09	8.29067e-09	8.29066e-09	8.29065e-09	8.29067e-09	8.29066e-09	8.29067e-09	8.29069e-09	8.29074e-09	8.29074e-09	8.29079e-09	8.29082e-09	8.29078e-09	8.29074e-09	8.2907e-09	8.29067e-09	8.29065e-09	8.29056e-09	8.29071e-09	8.29055e-09	8.29055e-09	8.29073e-09	8.29058e-09	8.29061e-09	8.29082e-09	8.29068e-09	8.29072e-09
9.0008e-09	8.99861e-09	8.9964e-09	8.99407e-09	8.99198e-09	8.99197e-09	8.99199e-09	8.99189e-09	8.99186e-09	8.99165e-09	8.99188e-09	8.99184e-09	8.99186e-09	8.99163e-09	8.9917e-09	8.99167e-09	8.9917e-09	8.99174e-09	8.99178e-09	8.99183e-09	8.9919e-09	8.99186e-09	8.99169e-09	8.9918e-09	8.99177e-09	8.99175e-09	8.99174e-09	8.99177e-09	8.99176e-09	8.99177e-09	8.99179e-09	8.99185e-09	8.99185e-09	8.99189e-09	8.99193e-09	8.99189e-09	8.99184e-09	8.9918e-09	8.99177e-09	8.99174e-09	8.99165e-09	8.99181e-09	8.99163e-09	8.99164e-09	8.99184e-09	8.99167e-09	8.9917e-09	8.99193e-09	8.99178e-09	8.99182e-09
9.69742e-09	9.69503e-09	9.69262e-09	9.69008e-09	9.68779e-09	9.68777e-09	9.68779e-09	9.68768e-09	9.68765e-09	9.68743e-09	9.68767e-09	9.68762e-09	9.68764e-09	9.6874e-09	9.68748e-09	9.68744e-09	9.68747e-09	9.68752e-09	9.68757e-09	9.68763e-09	9.68771e-09	9.68766e-09	9.68747e-09	9.68758e-09	9.68755e-09	9.68753e-09	9.68752e-09	9.68755e-09	9.68754e-09	9.68755e-09	9.68757e-09	9.68764e-09	9.68764e-09	9.68769e-09	9.68774e-09	9.68769e-09	9.68764e-09	9.68759e-09	9.68755e-09	9.68752e-09	9.68741e-09	9.6876e-09	9.6874e-09	9.68741e-09	9.68763e-09	9.68745e-09	9.68748e-09	9.68773e-09	9.68757e-09	9.68762e-09
1.03231e-08	1.03205e-08	1.03179e-08	1.03152e-08	1.03127e-08	1.03127e-08	1.03128e-08	1.03126e-08	1.03126e-08	1.03124e-08	1.03127e-08	1.03126e-08	1.03127e-08	1.03124e-08	1.03125e-08	1.03124e-08	1.03124e-08	1.03125e-08	1.03125e-08	1.03125e-08	1.03127e-08	1.03126e-08	1.03124e-08	1.03126e-08	1.03125e-08	1.03125e-08	1.03125e-08	1.03126e-08	1.03125e-08	1.03126e-08	1.03126e-08	1.03126e-08	1.03126e-08	1.03126e-08	1.03127e-08	1.03126e-08	1.03126e-08	1.03126e-08	1.03125e-08	1.03125e-08	1.03124e-08	1.03126e-08	1.03124e-08	1.03124e-08	1.03126e-08	1.03124e-08	1.03124e-08	1.03127e-08	1.03125e-08	1.03125e-08
1.08214e-08	1.08187e-08	1.08159e-08	1.08131e-08	1.08105e-08	1.08105e-08	1.08105e-08	1.08104e-08	1.08104e-08	1.08102e-08	1.08105e-08	1.08104e-08	1.08104e-08	1.08101e-08	1.08103e-08	1.08102e-08	1.08102e-08	1.08102e-08	1.08103e-08	1.08103e-08	1.08104e-08	1.08104e-08	1.08102e-08	1.08103e-08	1.08103e-08	1.08103e-08	1.08103e-08	1.08103e-08	1.08103e-08	1.08103e-08	1.08103e-08	1.08104e-08	1.08104e-08	1.08104e-08	1.08104e-08	1.08104e-08	1.08104e-08	1.08103e-08	1.08103e-08	1.08103e-08	1.08102e-08	1.08104e-08	1.08101e-08	1.08102e-08	1.08104e-08	1.08102e-08	1.08102e-08	1.08105e-08	1.08103e-08	1.08103e-08
1.11587e-08	1.11558e-08	1.1153e-08	1.11501e-08	1.11473e-08	1.11473e-08	1.11473e-08	1.11472e-08	1.11472e-08	1.1147e-08	1.11473e-08	1.11472e-08	1.11472e-08	1.1147e-08	1.11471e-08	1.1147e-08	1.1147e-08	1.1147e-08	1.11471e-08	1.11471e-08	1.11472e-08	1.11472e-08	1.1147e-08	1.11471e-08	1.11471e-08	1.11471e-08	1.11471e-08	1.11471e-08	1.11471e-08	1.11471e-08	1.11471e-08	1.11472e-08	1.11472e-08	1.11472e-08	1.11472e-08	1.11472e-08	1.11472e-08	1.11471e-08	1.11471e-08	1.11471e-08	1.1147e-08	1.11472e-08	1.1147e-08	1.1147e-08	1.11472e-08	1.1147e-08	1.1147e-08	1.11473e-08	1.11471e-08	1.11471e-08
1.13233e-08	1.13204e-08	1.13174e-08	1.13144e-08	1.13116e-08	1.13116e-08	1.13116e-08	1.13115e-08	1.13115e-08	1.13113e-08	1.13116e-08	1.13115e-08	1.13115e-08	1.13113e-08	1.13114e-08	1.13113e-08	1.13113e-08	1.13113e-08	1.13113e-08	1.13114e-08	1.13115e-08	1.13115e-08	1.13113e-08	1.13114e-08	1.13114e-08	1.13114e-08	1.13114e-08	1.13114e-08	1.13114e-08	1.13114e-08	1.13114e-08	1.13115e-08	1.13115e-08	1.13115e-08	1.13115e-08	1.13115e-08	1.13115e-08	1.13114e-08	1.13114e-08	1.13114e-08	1.13113e-08	1.13115e-08	1.13113e-08	1.13113e-08	1.13116e-08	1.13113e-08	1.13113e-08	1.13116e-08	1.13113e-08	1.13114e-08
1.13349e-08	1.1332e-08	1.1329e-08	1.1326e-08	1.13231e-08	1.13231e-08	1.13231e-08	1.1323e-08	1.1323e-08	1.13229e-08	1.13232e-08	1.1323e-08	1.13231e-08	1.13228e-08	1.1323e-08	1.13228e-08	1.13228e-08	1.13228e-08	1.13228e-08	1.13229e-08	1.13231e-08	1.13231e-08	1.13229e-08	1.1323e-08	1.1323e-08	1.1323e-08	1.1323e-08	1.1323e-08	1.1323e-08	1.1323e-08	1.1323e-08	1.1323e-08	1.1323e-08	1.1323e-08	1.1323e-08	1.1323e-08	1.1323e-08	1.1323e-08	1.1323e-08	1.1323e-08	1.13228e-08	1.13231e-08	1.13228e-08	1.13228e-08	1.13231e-08	1.13228e-08	1.13228e-08	1.13231e-08	1.13229e-08	1.13229e-08
1.12383e-08	1.12354e-08	1.12324e-08	1.12294e-08	1.12265e-08	1.12265e-08	1.12266e-08	1.12265e-08	1.12265e-08	1.12263e-08	1.12267e-08	1.12265e-08	1.12265e-08	1.12263e-08	1.12265e-08	1.12263e-08	1.12263e-08	1.12263e-08	1.12263e-08	1.12263e-08	1.12265e-08	1.12265e-08	1.12263e-08	1.12264e-08	1.12264e-08	1.12264e-08	1.12264e-08	1.12265e-08	1.12264e-08	1.12264e-08	1.12264e-08	1.12265e-08	1.12264e-08	1.12265e-08	1.12265e-08	1.12265e-08	1.12264e-08	1.12264e-08	1.12264e-08	1.12264e-08	1.12263e-08	1.12266e-08	1.12263e-08	1.12263e-08	1.12266e-08	1.12263e-08	1.12263e-08	1.12266e-08	1.12263e-08	1.12263e-08
1.11022e-08	1.10993e-08	1.10964e-08	1.10935e-08	1.10906e-08	1.10906e-08	1.10906e-08	1.10905e-08	1.10906e-08	1.10904e-08	1.10907e-08	1.10906e-08	1.10906e-08	1.10903e-08	1.10905e-08	1.10903e-08	1.10904e-08	1.10904e-08	1.10904e-08	1.10904e-08	1.10906e-08	1.10906e-08	1.10904e-08	1.10905e-08	1.10905e-08	1.10905e-08	1.10905e-08	1.10905e-08	1.10905e-08	1.10905e-08	1.10905e-08	1.10906e-08	1.10905e-08	1.10905e-08	1.10905e-08	1.10905e-08	1.10905e-08	1.10905e-08	1.10905e-08	1.10905e-08	1.10904e-08	1.10906e-08	1.10903e-08	1.10903e-08	1.10906e-08	1.10904e-08	1.10904e-08	1.10907e-08	1.10904e-08	1.10904e-08
1.10087e-08	1.10059e-08	1.1003e-08	1.10001e-08	1.09972e-08	1.09972e-08	1.09973e-08	1.09972e-08	1.09972e-08	1.0997e-08	1.09974e-08	1.09972e-08	1.09973e-08	1.0997e-08	1.09972e-08	1.0997e-08	1.0997e-08	1.0997e-08	1.0997e-08	1.09971e-08	1.09972e-08	1.09972e-08	1.0997e-08	1.09972e-08	1.09971e-08	1.09971e-08	1.09971e-08	1.09972e-08	1.09972e-08	1.09972e-08	1.09972e-08	1.09972e-08	1.09972e-08	1.09972e-08	1.09972e-08	1.09972e-08	1.09972e-08	1.09972e-08	1.09972e-08	1.09971e-08	1.0997e-08	1.09973e-08	1.0997e-08	1.0997e-08	1.09973e-08	1.0997e-08	1.0997e-08	1.09973e-08	1.09971e-08	1.09971e-08
1.10376e-08	1.10348e-08	1.1032e-08	1.10291e-08	1.10263e-08	1.10263e-08	1.10263e-08	1.10262e-08	1.10262e-08	1.1026e-08	1.10264e-08	1.10262e-08	1.10263e-08	1.1026e-08	1.10261e-08	1.1026e-08	1.1026e-08	1.1026e-08	1.10261e-08	1.10261e-08	1.10263e-08	1.10262e-08	1.1026e-08	1.10262e-08	1.10261e-08	1.10261e-08	1.10261e-08	1.10262e-08	1.10262e-08	1.10262e-08	1.10262e-08	1.10262e-08	1.10262e-08	1.10262e-08	1.10263e-08	1.10262e-08	1.10262e-08	1.10262e-08	1.10262e-08	1.10261e-08	1.1026e-08	1.10263e-08	1.1026e-08	1.1026e-08	1.10263e-08	1.1026e-08	1.1026e-08	1.10263e-08	1.10261e-08	1.10261e-08
1.12485e-08	1.12457e-08	1.12428e-08	1.12398e-08	1.12371e-08	1.12371e-08	1.12371e-08	1.1237e-08	1.1237e-08	1.12368e-08	1.12371e-08	1.1237e-08	1.1237e-08	1.12367e-08	1.12369e-08	1.12368e-08	1.12368e-08	1.12368e-08	1.12368e-08	1.12369e-08	1.1237e-08	1.1237e-08	1.12368e-08	1.12369e-08	1.12369e-08	1.12369e-08	1.12369e-08	1.12369e-08	1.12369e-08	1.12369e-08	1.12369e-08	1.1237e-08	1.1237e-08	1.1237e-08	1.1237e-08	1.1237e-08	1.1237e-08	1.12369e-08	1.12369e-08	1.12369e-08	1.12367e-08	1.1237e-08	1.12367e-08	1.12367e-08	1.1237e-08	1.12368e-08	1.12368e-08	1.12371e-08	1.12368e-08	1.12369e-08
1.16551e-08	1.16521e-08	1.16492e-08	1.16461e-08	1.16433e-08	1.16433e-08	1.16434e-08	1.16432e-08	1.16432e-08	1.1643e-08	1.16433e-08	1.16432e-08	1.16432e-08	1.16429e-08	1.16431e-08	1.1643e-08	1.1643e-08	1.1643e-08	1.16431e-08	1.16431e-08	1.16433e-08	1.16432e-08	1.1643e-08	1.16431e-08	1.16431e-08	1.16431e-08	1.16431e-08	1.16431e-08	1.16431e-08	1.16431e-08	1.16431e-08	1.16432e-08	1.16432e-08	1.16432e-08	1.16433e-08	1.16432e-08	1.16432e-08	1.16432e-08	1.16431e-08	1.16431e-08	1.1643e-08	1.16432e-08	1.16429e-08	1.1643e-08	1.16432e-08	1.1643e-08	1.1643e-08	1.16433e-08	1.16431e-08	1.16431e-08
1.2202e-08	1.21989e-08	1.21959e-08	1.21927e-08	1.21898e-08	1.21898e-08	1.21898e-08	1.21897e-08	1.21897e-08	1.21894e-08	1.21898e-08	1.21897e-08	1.21897e-08	1.21894e-08	1.21895e-08	1.21894e-08	1.21894e-08	1.21895e-08	1.21895e-08	1.21896e-08	1.21897e-08	1.21897e-08	1.21894e-08	1.21896e-08	1.21896e-08	1.21896e-08	1.21895e-08	1.21896e-08	1.21896e-08	1.21896e-08	1.21896e-08	1.21897e-08	1.21897e-08	1.21897e-08	1.21897e-08	1.21897e-08	1.21896e-08	1.21896e-08	1.21896e-08	1.21895e-08	1.21894e-08	1.21897e-08	1.21894e-08	1.21894e-08	1.21897e-08	1.21894e-08	1.21894e-08	1.21898e-08	1.21895e-08	1.21896e-08
1.28199e-08	1.28168e-08	1.28136e-08	1.28102e-08	1.28072e-08	1.28072e-08	1.28073e-08	1.28071e-08	1.28071e-08	1.28068e-08	1.28072e-08	1.28071e-08	1.28071e-08	1.28068e-08	1.28069e-08	1.28068e-08	1.28068e-08	1.28069e-08	1.28069e-08	1.2807e-08	1.28071e-08	1.28071e-08	1.28068e-08	1.2807e-08	1.2807e-08	1.28069e-08	1.28069e-08	1.2807e-08	1.2807e-08	1.2807e-08	1.2807e-08	1.28071e-08	1.28071e-08	1.28071e-08	1.28072e-08	1.28071e-08	1.28071e-08	1.2807e-08	1.2807e-08	1.28069e-08	1.28068e-08	1.28071e-08	1.28068e-08	1.28068e-08	1.28071e-08	1.28068e-08	1.28068e-08	1.28072e-08	1.28069e-08	1.2807e-08
1.34387e-08	1.34354e-08	1.3432e-08	1.34285e-08	1.34253e-08	1.34253e-08	1.34253e-08	1.34252e-08	1.34252e-08	1.34248e-08	1.34253e-08	1.34251e-08	1.34252e-08	1.34248e-08	1.3425e-08	1.34248e-08	1.34249e-08	1.34249e-08	1.3425e-08	1.3425e-08	1.34252e-08	1.34252e-08	1.34249e-08	1.3425e-08	1.3425e-08	1.3425e-08	1.3425e-08	1.3425e-08	1.3425e-08	1.3425e-08	1.34251e-08	1.34251e-08	1.34251e-08	1.34252e-08	1.34252e-08	1.34252e-08	1.34251e-08	1.34251e-08	1.3425e-08	1.3425e-08	1.34248e-08	1.34251e-08	1.34248e-08	1.34248e-08	1.34252e-08	1.34248e-08	1.34249e-08	1.34253e-08	1.3425e-08	1.3425e-08
1.39873e-08	1.39838e-08	1.39803e-08	1.39766e-08	1.39732e-08	1.39732e-08	1.39733e-08	1.39731e-08	1.39731e-08	1.39728e-08	1.39732e-08	1.39731e-08	1.39732e-08	1.39727e-08	1.39729e-08	1.39728e-08	1.39728e-08	1.39728e-08	1.39729e-08	1.39729e-08	1.39731e-08	1.39731e-08	1.39728e-08	1.3973e-08	1.3973e-08	1.3973e-08	1.39729e-08	1.3973e-08	1.3973e-08	1.3973e-08	1.3973e-08	1.39731e-08	1.39731e-08	1.39731e-08	1.39731e-08	1.39731e-08	1.3973e-08	1.3973e-08	1.3973e-08	1.3973e-08	1.39728e-08	1.39731e-08	1.39728e-08	1.39728e-08	1.39732e-08	1.39728e-08	1.39728e-08	1.39732e-08	1.39729e-08	1.39729e-08
0.00952594	0.00952594	0.00952594	0.00952594	0.00952594	0.00952594	0.00952594	0.00952594	0.00952594	0.00952594	0.00952594	0.00952594	0.00952594	0.00952594	0.00952594	0.00952594	0.00952594	0.00952594	0.00952594	0.00952594	0.00952594	0.00952594	0.00952594	0.00952594	0.00952594	0.00952594	0.00952594	0.00952594	0.00952594	0.00952594	0.00952594	0.00952594	0.00952594	0.00952594	0.00952594	0.00952594	0.00952594	0.00952594	0.00952594	0.00952594	0.00952594	0.00952594	0.00952594	0.00952594	0.00952594	0.00952594	0.00952594	0.00952594	0.00952594	0.00952594
0.0631836	0.0631835	0.0631835	0.0631835	0.0631835	0.0631833	0.063183	0.0631828	0.0631826	0.0631823	0.0631821	0.0631819	0.0631817	0.0631815	0.0631813	0.0631811	0.0631809	0.0631808	0.0631806	0.0631804	0.0631803	0.0631802	0.0631801	0.06318	0.0631799	0.0631798	0.0631798	0.0631797	0.0631796	0.0631796	0.0631795	0.0631794	0.0631794	0.0631793	0.0631793	0.0631793	0.0631793	0.0631793	0.0631793	0.0631793	0.0631793	0.0631793	0.0631793	0.0631793	0.0631793	0.0631793	0.0631793	0.0631793	0.0631793	0.0631793
0.115473	0.115491	0.115509	0.115527	0.115545	0.115555	0.115578	0.115597	0.115612	0.115624	0.115631	0.115636	0.115636	0.115633	0.115627	0.115616	0.115602	0.115585	0.115564	0.115541	0.115554	0.115577	0.115596	0.11561	0.115621	0.115629	0.115633	0.115633	0.11563	0.115624	0.115613	0.115598	0.115582	0.115559	0.115537	0.115555	0.115577	0.115595	0.115609	0.11562	0.115627	0.11563	0.115631	0.115628	0.115621	0.11561	0.115596	0.115579	0.115557	0.115535
0.167606	0.167766	0.167926	0.168085	0.168241	0.168247	0.168263	0.168275	0.168285	0.168292	0.168297	0.1683	0.1683	0.168298	0.168293	0.168286	0.168277	0.168265	0.16825	0.168234	0.168243	0.168258	0.16827	0.16828	0.168287	0.168292	0.168295	0.168295	0.168293	0.168288	0.168281	0.16827	0.168259	0.168243	0.168227	0.168239	0.168254	0.168266	0.168276	0.168283	0.168288	0.16829	0.16829	0.168288	0.168282	0.168275	0.168265	0.168252	0.168237	0.168221
0.217739	0.217939	0.218137	0.218334	0.218518	0.21849	0.218428	0.218379	0.21834	0.218312	0.21829	0.218279	0.218276	0.218282	0.218295	0.218319	0.218351	0.218393	0.218445	0.218504	0.218466	0.218406	0.218359	0.218323	0.218295	0.218275	0.218265	0.218262	0.218268	0.218282	0.218306	0.21834	0.21838	0.218436	0.218492	0.218445	0.218389	0.218343	0.218308	0.218279	0.218261	0.218253	0.21825	0.218257	0.218273	0.218296	0.218329	0.218372	0.218425	0.218481
0.253959	0.253889	0.253815	0.253743	0.253661	0.253645	0.253615	0.25359	0.253569	0.253558	0.253542	0.253535	0.253533	0.253539	0.253545	0.253556	0.253572	0.253591	0.253615	0.253642	0.253623	0.253595	0.253571	0.253551	0.253536	0.253526	0.25352	0.253518	0.25352	0.253527	0.253539	0.253556	0.253575	0.253601	0.253626	0.253604	0.253577	0.253554	0.253536	0.253521	0.25351	0.253507	0.253503	0.253507	0.253517	0.253526	0.253542	0.253564	0.253587	0.253612
0.278732	0.278719	0.278708	0.278696	0.278688	0.278701	0.278737	0.278767	0.27879	0.278811	0.278821	0.278824	0.278825	0.278826	0.278818	0.278799	0.278778	0.27875	0.278716	0.278678	0.2787	0.278738	0.278764	0.278783	0.278801	0.278812	0.278818	0.278819	0.278814	0.278804	0.278787	0.278763	0.278736	0.2787	0.278662	0.278691	0.278727	0.278756	0.278778	0.278796	0.278807	0.278813	0.278812	0.278807	0.278796	0.278778	0.278755	0.278726	0.27869	0.278651
0.309633	0.309991	0.310352	0.310712	0.311072	0.311083	0.311116	0.311144	0.311165	0.311179	0.311192	0.311198	0.311199	0.311195	0.311186	0.311172	0.311153	0.311128	0.311098	0.311065	0.31108	0.311115	0.311142	0.311163	0.31118	0.311191	0.311197	0.311196	0.311193	0.311183	0.311167	0.311143	0.31112	0.311087	0.311053	0.311079	0.311112	0.311139	0.31116	0.311177	0.31119	0.31119	0.311196	0.311191	0.311174	0.311164	0.311142	0.311108	0.311081	0.311047
0.352128	0.352818	0.353506	0.354197	0.354859	0.354857	0.354864	0.354869	0.354873	0.354876	0.354873	0.354881	0.354881	0.354877	0.354868	0.35487	0.354865	0.354859	0.354853	0.354848	0.354842	0.354849	0.35486	0.354868	0.354872	0.354875	0.354876	0.354875	0.354875	0.354872	0.354867	0.354858	0.354855	0.354847	0.35484	0.354845	0.354851	0.354857	0.354862	0.354866	0.354871	0.354869	0.354872	0.35487	0.354864	0.354862	0.354855	0.354845	0.354841	0.354833
0.404036	0.404915	0.405798	0.406701	0.407559	0.40757	0.407605	0.407633	0.407653	0.407681	0.407677	0.407687	0.407688	0.40769	0.407678	0.407664	0.407644	0.407618	0.407586	0.407551	0.407567	0.407602	0.407631	0.40765	0.407666	0.407677	0.407683	0.407685	0.407681	0.407672	0.407657	0.407632	0.407611	0.407577	0.407543	0.40757	0.407603	0.407629	0.407649	0.407666	0.407674	0.407684	0.40768	0.407674	0.40767	0.407649	0.407628	0.407607	0.40757	0.407535
0.463946	0.465142	0.46635	0.46758	0.46877	0.468768	0.468766	0.468776	0.468775	0.468797	0.468782	0.468776	0.468775	0.468795	0.468799	0.468789	0.468786	0.468781	0.468776	0.46877	0.468776	0.46878	0.468776	0.468767	0.468769	0.46877	0.46877	0.468772	0.468772	0.468771	0.468768	0.468759	0.468763	0.468757	0.468753	0.468757	0.468761	0.468764	0.468767	0.46877	0.468768	0.468774	0.468769	0.468768	0.468771	0.468764	0.468761	0.46876	0.468753	0.468747
0.523325	0.524496	0.525662	0.526824	0.527949	0.527903	0.527794	0.527726	0.527659	0.527635	0.527584	0.527555	0.527549	0.527589	0.52762	0.527651	0.527704	0.52777	0.527853	0.527948	0.527891	0.527795	0.527709	0.527633	0.527587	0.527555	0.527538	0.527535	0.527545	0.52757	0.52761	0.527658	0.527734	0.527823	0.527915	0.527841	0.527751	0.527677	0.527619	0.527574	0.527547	0.527528	0.527529	0.527541	0.527561	0.527608	0.527663	0.527724	0.527821	0.527912
0.56955	0.570266	0.570971	0.57165	0.572331	0.572276	0.572143	0.572063	0.571982	0.571945	0.571884	0.571854	0.571845	0.571895	0.571927	0.571972	0.572037	0.572118	0.572219	0.572333	0.572259	0.572143	0.572042	0.571949	0.571893	0.571854	0.571833	0.571827	0.57184	0.57187	0.571919	0.571979	0.57207	0.572178	0.572288	0.5722	0.57209	0.572	0.57193	0.571875	0.571845	0.571813	0.571823	0.571839	0.571853	0.57192	0.571987	0.572052	0.572178	0.572288
0.599923	0.600273	0.600621	0.600928	0.601304	0.601268	0.601177	0.601132	0.601078	0.601046	0.601007	0.60099	0.600981	0.601023	0.601041	0.601078	0.601122	0.601177	0.601243	0.601316	0.60126	0.601186	0.601118	0.601052	0.601015	0.600989	0.600975	0.600968	0.600977	0.600997	0.601029	0.601065	0.601128	0.601198	0.601267	0.601212	0.601142	0.601083	0.601037	0.601001	0.60099	0.60095	0.600975	0.600985	0.600975	0.601038	0.601081	0.601103	0.601205	0.601274
0.622238	0.622495	0.622751	0.622949	0.623259	0.623231	0.62316	0.623126	0.623085	0.62304	0.623017	0.623017	0.623008	0.623032	0.623033	0.623079	0.623115	0.62316	0.623214	0.623273	0.623214	0.623158	0.623108	0.623065	0.623036	0.623016	0.623005	0.622996	0.623005	0.623021	0.623045	0.62307	0.623122	0.623176	0.623231	0.623187	0.623132	0.623086	0.62305	0.623022	0.623022	0.622973	0.62301	0.623018	0.622992	0.623058	0.623092	0.623092	0.623188	0.623242
0.644099	0.644356	0.644608	0.644791	0.645093	0.645077	0.645037	0.645016	0.644992	0.64494	0.644932	0.644953	0.644947	0.644943	0.644925	0.644975	0.644999	0.645028	0.645063	0.645101	0.645045	0.645012	0.644989	0.644977	0.64496	0.644948	0.644942	0.644932	0.64494	0.644948	0.644963	0.644974	0.645008	0.645039	0.645072	0.645046	0.645012	0.644984	0.644962	0.644945	0.644952	0.644907	0.644945	0.644949	0.644919	0.644972	0.644991	0.644978	0.645048	0.64508
0.669479	0.669887	0.670299	0.670659	0.671135	0.671138	0.67115	0.671157	0.671161	0.671119	0.671131	0.671169	0.671167	0.671137	0.671103	0.67114	0.67114	0.671139	0.671137	0.671133	0.671103	0.671113	0.671123	0.671151	0.671154	0.671156	0.671157	0.671151	0.671155	0.671152	0.671148	0.671137	0.671139	0.67113	0.671123	0.671129	0.671134	0.671138	0.67114	0.671143	0.671154	0.671132	0.671155	0.671153	0.671131	0.671147	0.671142	0.67112	0.67113	0.671121
0.703324	0.704126	0.704708	0.705492	0.70636	0.706364	0.706385	0.706386	0.706391	0.706349	0.706369	0.706402	0.706404	0.70636	0.706334	0.70636	0.706359	0.706356	0.706351	0.706345	0.706331	0.706342	0.706343	0.706378	0.706381	0.706382	0.706383	0.706383	0.706385	0.706382	0.706379	0.706369	0.706369	0.706358	0.706349	0.706356	0.706363	0.706367	0.706369	0.706371	0.70637	0.706375	0.70637	0.706369	0.706375	0.706363	0.706359	0.706365	0.706345	0.706334
0.745257	0.746391	0.747241	0.748342	0.749464	0.749434	0.749379	0.749315	0.74927	0.749202	0.749204	0.749204	0.749205	0.749167	0.749178	0.749213	0.749252	0.7493	0.749361	0.749428	0.749391	0.749326	0.749249	0.749237	0.749203	0.74918	0.749167	0.749171	0.749178	0.749195	0.749223	0.749261	0.749311	0.749373	0.749435	0.749384	0.749319	0.749264	0.74922	0.749187	0.749147	0.749172	0.749134	0.749143	0.749201	0.749191	0.74923	0.749323	0.749343	0.749405
0.786716	0.787759	0.788498	0.789483	0.790458	0.790409	0.790308	0.790212	0.790137	0.790063	0.790059	0.790025	0.790024	0.790003	0.79005	0.790074	0.790135	0.790212	0.790306	0.790412	0.790377	0.790269	0.790138	0.790089	0.790034	0.789997	0.789976	0.789984	0.789992	0.790021	0.790067	0.790131	0.790211	0.790312	0.790413	0.79033	0.790226	0.790139	0.79007	0.790016	0.789953	0.789994	0.789932	0.789946	0.790038	0.790025	0.790089	0.790233	0.790271	0.790373
0.820821	0.821579	0.822082	0.822776	0.82349	0.823433	0.823311	0.823206	0.823119	0.823042	0.823048	0.822986	0.822983	0.822977	0.823051	0.82306	0.823131	0.823219	0.823328	0.823448	0.823423	0.823299	0.823137	0.823066	0.823002	0.822959	0.822935	0.822944	0.822953	0.822987	0.82304	0.823115	0.823206	0.823324	0.82344	0.823345	0.823227	0.823128	0.823049	0.822987	0.822916	0.822959	0.822892	0.822909	0.823008	0.823	0.823075	0.82323	0.823284	0.823401
0.845614	0.846056	0.846324	0.84668	0.847098	0.84704	0.846913	0.846808	0.84672	0.846631	0.846655	0.846583	0.846579	0.846573	0.846656	0.846661	0.846735	0.846826	0.846938	0.847063	0.847038	0.846912	0.846743	0.846668	0.846603	0.846559	0.846535	0.846542	0.846551	0.846586	0.846641	0.846715	0.84681	0.846931	0.84705	0.846953	0.846832	0.846732	0.846652	0.846589	0.846524	0.846555	0.846499	0.846516	0.846602	0.846609	0.846685	0.846828	0.846899	0.847018
0.863801	0.864008	0.864045	0.864148	0.864345	0.864299	0.8642	0.864117	0.864047	0.863957	0.864002	0.86394	0.863936	0.863918	0.863989	0.86399	0.864049	0.864123	0.864214	0.864314	0.864298	0.864199	0.864056	0.864003	0.863952	0.863918	0.863898	0.863904	0.863911	0.863938	0.863981	0.864039	0.864115	0.864211	0.864306	0.864229	0.864133	0.864053	0.86399	0.863941	0.86389	0.863913	0.86387	0.863883	0.86395	0.863956	0.864015	0.864127	0.864185	0.86428
0.880264	0.880422	0.88037	0.880448	0.880646	0.880627	0.880592	0.88055	0.880518	0.88044	0.880514	0.880471	0.88047	0.880428	0.880479	0.880466	0.880495	0.88053	0.880572	0.880618	0.880628	0.880586	0.880496	0.880487	0.880463	0.880447	0.880438	0.880443	0.880446	0.880459	0.880478	0.880503	0.88054	0.880582	0.880623	0.880589	0.880546	0.88051	0.88048	0.880457	0.880425	0.880453	0.880416	0.880421	0.88047	0.880455	0.880482	0.88055	0.880558	0.880599
0.899308	0.899706	0.899853	0.900233	0.900722	0.900716	0.900718	0.900692	0.900681	0.900608	0.900697	0.900666	0.900669	0.900605	0.900643	0.900622	0.900636	0.900651	0.900668	0.900686	0.900712	0.900699	0.900636	0.900657	0.900647	0.90064	0.900636	0.900643	0.900644	0.900648	0.900656	0.900665	0.90068	0.900695	0.900709	0.900697	0.900681	0.900665	0.900652	0.900643	0.900616	0.900656	0.900612	0.900613	0.900664	0.900627	0.900638	0.900697	0.900667	0.90068
0.925017	0.925769	0.92623	0.926975	0.927798	0.927789	0.927786	0.927749	0.927733	0.927664	0.927749	0.927715	0.92772	0.927647	0.92769	0.927665	0.927682	0.927701	0.927724	0.927748	0.927777	0.927756	0.927688	0.927707	0.927694	0.927684	0.927679	0.92769	0.92769	0.927697	0.927707	0.927721	0.92774	0.927764	0.927785	0.927766	0.927742	0.92772	0.927702	0.927689	0.92765	0.927709	0.927645	0.927648	0.927722	0.927666	0.927683	0.927768	0.927724	0.927745
0.958305	0.959387	0.960159	0.961133	0.962216	0.962188	0.962138	0.962067	0.962024	0.961957	0.962024	0.961964	0.961969	0.96191	0.96198	0.961948	0.961991	0.962035	0.96209	0.962152	0.962178	0.962116	0.962006	0.961987	0.961954	0.961931	0.961918	0.961934	0.961936	0.961953	0.96198	0.962021	0.962065	0.962133	0.962191	0.962142	0.962081	0.962022	0.96198	0.961948	0.961883	0.961964	0.961871	0.961879	0.961992	0.961926	0.961972	0.962108	0.96208	0.962139
0.994556	0.995729	0.996621	0.997639	0.998748	0.998696	0.998578	0.998467	0.998386	0.998317	0.998367	0.998266	0.998269	0.998237	0.998349	0.998308	0.998386	0.998466	0.998566	0.998678	0.998701	0.998584	0.998413	0.998336	0.998276	0.998234	0.998212	0.998231	0.998236	0.998268	0.998318	0.998392	0.998475	0.998601	0.99871	0.99862	0.998509	0.998401	0.998327	0.998269	0.998177	0.99827	0.998155	0.998171	0.998317	0.998258	0.998342	0.998527	0.99854	0.99865
1.02717	1.02816	1.02893	1.02972	1.03059	1.03051	1.03033	1.03019	1.03008	1.03	1.03004	1.0299	1.0299	1.0299	1.03005	1.03	1.03011	1.03022	1.03036	1.03052	1.03053	1.03037	1.03015	1.03002	1.02993	1.02988	1.02985	1.02987	1.02987	1.02992	1.02999	1.03009	1.03021	1.03038	1.03054	1.03041	1.03026	1.03011	1.03001	1.02993	1.02982	1.02991	1.02979	1.02981	1.02997	1.02993	1.03005	1.03026	1.03033	1.03048
1.05251	1.05315	1.0536	1.05402	1.05451	1.05443	1.05425	1.05411	1.05399	1.05391	1.05397	1.05382	1.05381	1.05382	1.05398	1.05392	1.05403	1.05415	1.05429	1.05445	1.05446	1.0543	1.05408	1.05394	1.05385	1.0538	1.05377	1.05378	1.05379	1.05384	1.05391	1.05401	1.05413	1.0543	1.05446	1.05433	1.05418	1.05403	1.05393	1.05385	1.05375	1.05382	1.05372	1.05374	1.05388	1.05386	1.05398	1.05417	1.05426	1.05441
1.07149	1.07182	1.07198	1.07213	1.07236	1.0723	1.07215	1.07203	1.07194	1.07186	1.07193	1.0718	1.07179	1.07179	1.07193	1.07188	1.07197	1.07206	1.07218	1.07231	1.07233	1.0722	1.07201	1.07189	1.07183	1.07178	1.07175	1.07177	1.07177	1.07181	1.07187	1.07195	1.07205	1.07219	1.07232	1.07222	1.07209	1.07197	1.07189	1.07182	1.07175	1.0718	1.07172	1.07174	1.07185	1.07184	1.07193	1.07208	1.07216	1.07229
1.08735	1.08755	1.08758	1.08765	1.08783	1.08779	1.08769	1.08762	1.08755	1.08748	1.08757	1.08746	1.08746	1.08744	1.08755	1.0875	1.08755	1.08762	1.0877	1.08779	1.08782	1.08773	1.08759	1.08752	1.08748	1.08744	1.08743	1.08744	1.08744	1.08747	1.08751	1.08756	1.08763	1.08772	1.08781	1.08774	1.08765	1.08758	1.08752	1.08748	1.08742	1.08747	1.0874	1.08741	1.0875	1.08748	1.08754	1.08765	1.08769	1.08778
1.10357	1.10389	1.10403	1.10425	1.10459	1.10457	1.10452	1.10446	1.10443	1.10436	1.10446	1.10437	1.10437	1.10433	1.10442	1.10437	1.1044	1.10444	1.10449	1.10455	1.10458	1.10453	1.10443	1.1044	1.10437	1.10436	1.10434	1.10435	1.10436	1.10437	1.1044	1.10443	1.10447	1.10453	1.10458	1.10454	1.10448	1.10444	1.1044	1.10438	1.10433	1.10438	1.10432	1.10433	1.1044	1.10437	1.1044	1.1045	1.1045	1.10455
1.12294	1.12358	1.12399	1.12452	1.12518	1.12516	1.12513	1.12507	1.12504	1.12498	1.12508	1.125	1.125	1.12495	1.12503	1.12498	1.125	1.12503	1.12508	1.12512	1.12516	1.12512	1.12504	1.12502	1.125	1.12498	1.12497	1.12498	1.12498	1.125	1.12502	1.12505	1.12508	1.12513	1.12517	1.12514	1.12509	1.12505	1.12502	1.125	1.12495	1.12501	1.12494	1.12495	1.12503	1.12498	1.12501	1.12512	1.12509	1.12513
1.14611	1.14709	1.1478	1.14867	1.14964	1.1496	1.14954	1.14945	1.14939	1.14934	1.14941	1.14931	1.14932	1.14927	1.14937	1.14932	1.14936	1.14942	1.14949	1.14957	1.14961	1.14952	1.14941	1.14936	1.14932	1.14929	1.14928	1.14929	1.1493	1.14932	1.14935	1.1494	1.14947	1.14955	1.14963	1.14956	1.14948	1.14941	1.14936	1.14932	1.14925	1.14933	1.14923	1.14924	1.14936	1.1493	1.14935	1.14951	1.1495	1.14958
1.17105	1.17213	1.17296	1.17391	1.17493	1.17486	1.17473	1.17461	1.17451	1.17446	1.17451	1.17438	1.17438	1.17436	1.17449	1.17444	1.17452	1.17461	1.17472	1.17485	1.17488	1.17474	1.17457	1.17447	1.17441	1.17436	1.17433	1.17435	1.17436	1.1744	1.17445	1.17454	1.17463	1.17477	1.1749	1.17479	1.17467	1.17455	1.17447	1.1744	1.17431	1.1744	1.17428	1.1743	1.17445	1.1744	1.17448	1.17469	1.17471	1.17484
1.19455	1.1955	1.19619	1.19698	1.19779	1.19771	1.19752	1.19736	1.19724	1.19718	1.19721	1.19705	1.19705	1.19706	1.19723	1.19717	1.19727	1.19739	1.19755	1.19772	1.19773	1.19755	1.19734	1.19719	1.1971	1.19704	1.197	1.19703	1.19703	1.19708	1.19716	1.19727	1.1974	1.19758	1.19775	1.19761	1.19744	1.19729	1.19718	1.1971	1.19698	1.19707	1.19695	1.19697	1.19714	1.19711	1.19722	1.19745	1.19753	1.1977
1.21402	1.21465	1.21502	1.2155	1.21597	1.21588	1.21567	1.21552	1.21539	1.21534	1.21536	1.21519	1.21518	1.21522	1.21539	1.21533	1.21544	1.21557	1.21573	1.21591	1.21592	1.21573	1.21551	1.21534	1.21525	1.21518	1.21515	1.21517	1.21518	1.21523	1.21531	1.21542	1.21556	1.21575	1.21593	1.21578	1.21561	1.21545	1.21533	1.21525	1.21514	1.21521	1.2151	1.21513	1.21528	1.21526	1.21539	1.2156	1.21571	1.21588
1.22974	1.23007	1.2301	1.23031	1.23051	1.23043	1.23024	1.2301	1.22998	1.22993	1.22997	1.2298	1.2298	1.22983	1.23	1.22993	1.23003	1.23015	1.23029	1.23046	1.23047	1.2303	1.23011	1.22994	1.22986	1.2298	1.22977	1.22978	1.22979	1.22984	1.22991	1.23001	1.23014	1.23031	1.23047	1.23034	1.23018	1.23004	1.22994	1.22986	1.22977	1.22982	1.22974	1.22976	1.22988	1.22988	1.22999	1.23017	1.23028	1.23044
1.24422	1.24439	1.2442	1.24429	1.24437	1.24431	1.24417	1.24406	1.24397	1.24394	1.24398	1.24384	1.24383	1.24385	1.24399	1.24393	1.24401	1.2441	1.24421	1.24433	1.24435	1.24422	1.24408	1.24395	1.24389	1.24384	1.24382	1.24383	1.24384	1.24387	1.24393	1.244	1.2441	1.24423	1.24435	1.24426	1.24413	1.24403	1.24395	1.24389	1.24382	1.24386	1.24379	1.24381	1.2439	1.24391	1.24399	1.24413	1.24421	1.24433
1.25844	1.25868	1.25849	1.2587	1.25889	1.25885	1.25875	1.25867	1.2586	1.25857	1.25862	1.2585	1.2585	1.2585	1.25862	1.25856	1.25861	1.25868	1.25876	1.25885	1.25888	1.25878	1.25868	1.25859	1.25854	1.25851	1.25849	1.2585	1.2585	1.25853	1.25857	1.25862	1.2587	1.2588	1.25889	1.25881	1.25872	1.25865	1.25859	1.25854	1.25849	1.25853	1.25846	1.25848	1.25856	1.25855	1.25861	1.25872	1.25878	1.25887
1.27367	1.27412	1.27411	1.27457	1.27502	1.27498	1.2749	1.27482	1.27476	1.27474	1.27478	1.27467	1.27467	1.27467	1.27477	1.27472	1.27476	1.27482	1.27489	1.27497	1.27499	1.27491	1.27483	1.27475	1.27471	1.27468	1.27466	1.27467	1.27468	1.2747	1.27474	1.27478	1.27485	1.27494	1.27502	1.27495	1.27487	1.2748	1.27475	1.27471	1.27465	1.2747	1.27462	1.27465	1.27473	1.27471	1.27476	1.27488	1.27491	1.27499
1.29022	1.29093	1.29113	1.29184	1.29252	1.29247	1.29236	1.29226	1.29218	1.29216	1.29217	1.29206	1.29206	1.29206	1.29218	1.29212	1.29218	1.29226	1.29235	1.29246	1.29248	1.29236	1.29226	1.29216	1.2921	1.29206	1.29204	1.29206	1.29206	1.29209	1.29214	1.29221	1.29229	1.2924	1.29251	1.29242	1.29232	1.29223	1.29216	1.2921	1.29203	1.29209	1.29198	1.29202	1.29213	1.29211	1.29218	1.29233	1.29237	1.29248
1.30675	1.30758	1.30786	1.30864	1.30935	1.30928	1.30913	1.30901	1.3089	1.30889	1.30889	1.30875	1.30875	1.30878	1.30891	1.30885	1.30894	1.30903	1.30916	1.30929	1.3093	1.30915	1.30902	1.30888	1.30881	1.30876	1.30873	1.30874	1.30875	1.30879	1.30886	1.30894	1.30905	1.30919	1.30933	1.30922	1.30909	1.30897	1.30888	1.30881	1.30872	1.30878	1.30865	1.30871	1.30884	1.30882	1.30891	1.30909	1.30915	1.30929
1.32203	1.3228	1.32298	1.32365	1.32421	1.32413	1.32393	1.3238	1.32367	1.32367	1.32364	1.32348	1.32348	1.32353	1.3237	1.32363	1.32374	1.32385	1.324	1.32415	1.32416	1.32399	1.32383	1.32364	1.32355	1.32349	1.32346	1.32348	1.32349	1.32354	1.32361	1.32372	1.32385	1.32401	1.32419	1.32405	1.3239	1.32375	1.32364	1.32356	1.32346	1.32352	1.32338	1.32345	1.32358	1.32358	1.32369	1.32388	1.32398	1.32415
1.33659	1.33717	1.33714	1.33757	1.3379	1.33781	1.33759	1.33747	1.33733	1.33734	1.3373	1.33713	1.33712	1.3372	1.33737	1.33731	1.33742	1.33754	1.3377	1.33785	1.33785	1.33768	1.33751	1.33731	1.33721	1.33715	1.33711	1.33713	1.33714	1.33719	1.33727	1.33738	1.33752	1.33769	1.33787	1.33773	1.33757	1.33742	1.3373	1.33722	1.33712	1.33717	1.33704	1.33711	1.33723	1.33725	1.33737	1.33754	1.33766	1.33785
1.35217	1.35254	1.35226	1.35246	1.35256	1.35248	1.35227	1.35216	1.35203	1.35205	1.352	1.35184	1.35183	1.35192	1.35208	1.35202	1.35212	1.35224	1.35239	1.35253	1.35252	1.35237	1.35222	1.35201	1.35193	1.35186	1.35183	1.35184	1.35185	1.3519	1.35198	1.35208	1.35222	1.35237	1.35254	1.3524	1.35227	1.35212	1.35201	1.35193	1.35185	1.35187	1.35177	1.35184	1.35193	1.35197	1.35208	1.35221	1.35236	1.35253
1.36761	1.36784	1.36739	1.36745	1.36744	1.36737	1.36719	1.36712	1.36702	1.36704	1.36699	1.36685	1.36684	1.36693	1.36706	1.36701	1.3671	1.36719	1.36732	1.36742	1.36741	1.36729	1.36719	1.36701	1.36693	1.36688	1.36686	1.36686	1.36687	1.36691	1.36698	1.36706	1.36717	1.36729	1.36743	1.36732	1.36721	1.36709	1.36701	1.36694	1.36688	1.36689	1.36681	1.36687	1.36693	1.36698	1.36707	1.36715	1.36729	1.36743
1.38244	1.38268	1.38222	1.38233	1.38239	1.38233	1.38218	1.38213	1.38205	1.38208	1.38203	1.38191	1.38191	1.38199	1.38209	1.38205	1.38212	1.38219	1.3823	1.38237	1.38236	1.38227	1.3822	1.38205	1.38199	1.38195	1.38192	1.38193	1.38194	1.38197	1.38202	1.38209	1.38219	1.38227	1.38238	1.38229	1.38222	1.38212	1.38205	1.38199	1.38194	1.38194	1.38188	1.38194	1.38198	1.38203	1.3821	1.38215	1.38227	1.38239
1.39662	1.39699	1.39666	1.39691	1.39713	1.39707	1.39693	1.39689	1.3968	1.39684	1.39677	1.39667	1.39667	1.39675	1.39684	1.39681	1.39687	1.39694	1.39704	1.39711	1.39709	1.39701	1.39695	1.39681	1.39675	1.39671	1.39669	1.39669	1.3967	1.39673	1.39678	1.39684	1.39694	1.39701	1.39713	1.39704	1.39697	1.39688	1.39681	1.39675	1.39671	1.3967	1.39664	1.3967	1.39674	1.39679	1.39686	1.3969	1.39701	1.39713
1.40922	1.40973	1.40953	1.4099	1.41023	1.41016	1.41001	1.40997	1.40988	1.40992	1.40983	1.40973	1.40973	1.40981	1.4099	1.40988	1.40995	1.41003	1.41013	1.4102	1.41017	1.41009	1.41003	1.40988	1.40981	1.40977	1.40974	1.40975	1.40976	1.4098	1.40985	1.40992	1.41002	1.4101	1.41022	1.41012	1.41005	1.40995	1.40987	1.40981	1.40976	1.40976	1.40969	1.40975	1.40981	1.40985	1.40993	1.40998	1.41009	1.41022
1.42012	1.42071	1.42058	1.42098	1.42134	1.42127	1.42109	1.42104	1.42094	1.42099	1.42088	1.42077	1.42077	1.42087	1.42097	1.42095	1.42103	1.42112	1.42124	1.42132	1.42128	1.42119	1.42111	1.42093	1.42086	1.42081	1.42079	1.42079	1.4208	1.42084	1.42091	1.42098	1.4211	1.42119	1.42133	1.42122	1.42114	1.42102	1.42093	1.42086	1.4208	1.42081	1.42072	1.4208	1.42086	1.4209	1.421	1.42105	1.42118	1.42132
1.43163	1.4322	1.43207	1.43239	1.43268	1.43261	1.43241	1.43236	1.43224	1.4323	1.43218	1.43207	1.43206	1.43218	1.43228	1.43226	1.43235	1.43245	1.43258	1.43267	1.43263	1.43252	1.43243	1.43224	1.43216	1.43211	1.43208	1.43209	1.4321	1.43214	1.43221	1.43229	1.43242	1.43252	1.43267	1.43255	1.43246	1.43233	1.43224	1.43216	1.4321	1.4321	1.43202	1.4321	1.43215	1.43221	1.43231	1.43237	1.43251	1.43266
1.44509	1.44556	1.44535	1.44553	1.4457	1.44562	1.44541	1.44536	1.44524	1.4453	1.44516	1.44505	1.44504	1.44518	1.44528	1.44527	1.44536	1.44547	1.4456	1.4457	1.44565	1.44553	1.44543	1.44523	1.44515	1.4451	1.44507	1.44507	1.44509	1.44513	1.4452	1.44529	1.44542	1.44553	1.44569	1.44556	1.44547	1.44533	1.44523	1.44515	1.4451	1.44508	1.44502	1.44509	1.44514	1.44521	1.44532	1.44536	1.44551	1.44567
1.45934	1.45964	1.4593	1.4593	1.45933	1.45926	1.45905	1.45902	1.45891	1.45898	1.45883	1.45873	1.45872	1.45887	1.45895	1.45895	1.45904	1.45913	1.45926	1.45934	1.45928	1.45918	1.45908	1.45891	1.45883	1.45878	1.45875	1.45875	1.45877	1.45881	1.45887	1.45895	1.45908	1.45917	1.45932	1.45921	1.45912	1.45899	1.4589	1.45883	1.45879	1.45876	1.45871	1.45878	1.45881	1.45889	1.45899	1.45901	1.45915	1.4593
1.47298	1.47315	1.4727	1.47259	1.47255	1.47249	1.4723	1.47228	1.47218	1.47227	1.4721	1.47203	1.47201	1.47216	1.47223	1.47223	1.47231	1.4724	1.47251	1.47258	1.47251	1.47242	1.47234	1.47219	1.47213	1.47208	1.47206	1.47205	1.47207	1.4721	1.47216	1.47222	1.47234	1.47242	1.47255	1.47245	1.47238	1.47227	1.47219	1.47213	1.4721	1.47205	1.47202	1.47209	1.47209	1.47219	1.47228	1.47226	1.4724	1.47253
1.48463	1.48473	1.48425	1.4841	1.48407	1.48401	1.48385	1.48384	1.48375	1.48383	1.48366	1.4836	1.48359	1.48374	1.48378	1.4838	1.48387	1.48395	1.48404	1.4841	1.48402	1.48395	1.48389	1.48376	1.4837	1.48366	1.48364	1.48363	1.48365	1.48368	1.48373	1.48379	1.48389	1.48395	1.48407	1.48398	1.48393	1.48383	1.48376	1.4837	1.48368	1.48362	1.48361	1.48368	1.48366	1.48376	1.48384	1.48381	1.48393	1.48405
1.4933	1.49338	1.49293	1.49279	1.4928	1.49275	1.49259	1.49259	1.49251	1.4926	1.49241	1.49237	1.49236	1.49251	1.49254	1.49256	1.49262	1.49269	1.49278	1.49283	1.49274	1.49268	1.49264	1.49252	1.49247	1.49243	1.49241	1.4924	1.49242	1.49245	1.4925	1.49254	1.49264	1.49269	1.4928	1.49272	1.49267	1.49258	1.49252	1.49247	1.49246	1.49239	1.49238	1.49245	1.49242	1.49253	1.4926	1.49255	1.49267	1.49278
1.49988	1.49998	1.49956	1.49946	1.4995	1.49945	1.4993	1.4993	1.49922	1.49933	1.49913	1.4991	1.49909	1.49924	1.49925	1.49929	1.49934	1.49941	1.49949	1.49952	1.49944	1.49939	1.49935	1.49924	1.49919	1.49916	1.49914	1.49913	1.49915	1.49917	1.49922	1.49926	1.49936	1.4994	1.4995	1.49942	1.49938	1.4993	1.49924	1.49919	1.49918	1.49911	1.49911	1.49918	1.49915	1.49925	1.49932	1.49926	1.49938	1.49948
1.50676	1.50689	1.50655	1.50648	1.50654	1.50649	1.50634	1.50634	1.50627	1.50637	1.50616	1.50614	1.50613	1.50628	1.50629	1.50633	1.50639	1.50645	1.50653	1.50657	1.50648	1.50643	1.5064	1.50628	1.50623	1.5062	1.50618	1.50617	1.50619	1.50621	1.50626	1.5063	1.5064	1.50644	1.50654	1.50646	1.50643	1.50634	1.50628	1.50623	1.50622	1.50615	1.50615	1.50622	1.50619	1.50629	1.50636	1.5063	1.50643	1.50652
1.51464	1.51478	1.51448	1.5144	1.51445	1.5144	1.51424	1.51424	1.51416	1.51427	1.51406	1.51404	1.51402	1.51418	1.51419	1.51423	1.51429	1.51436	1.51444	1.51448	1.51439	1.51433	1.5143	1.51418	1.51413	1.51409	1.51408	1.51406	1.51408	1.51411	1.51415	1.5142	1.51429	1.51435	1.51445	1.51437	1.51433	1.51424	1.51417	1.51413	1.51412	1.51405	1.51405	1.51411	1.51408	1.51419	1.51426	1.5142	1.51433	1.51443
1.52362	1.52371	1.52342	1.5233	1.5233	1.52325	1.52309	1.52309	1.52301	1.52313	1.5229	1.52289	1.52287	1.52304	1.52304	1.52309	1.52315	1.52322	1.5233	1.52334	1.52324	1.52319	1.52315	1.52303	1.52298	1.52295	1.52293	1.52292	1.52293	1.52296	1.523	1.52305	1.52314	1.52319	1.5233	1.52322	1.52318	1.52309	1.52303	1.52298	1.52297	1.5229	1.52291	1.52297	1.52293	1.52304	1.52311	1.52305	1.52318	1.52328
1.53281	1.53281	1.53247	1.53227	1.5322	1.53215	1.53199	1.532	1.53192	1.53203	1.5318	1.53179	1.53178	1.53195	1.53195	1.532	1.53206	1.53212	1.53221	1.53225	1.53214	1.53209	1.53205	1.53194	1.53189	1.53185	1.53183	1.53182	1.53184	1.53186	1.53191	1.53195	1.53205	1.5321	1.5322	1.53212	1.53208	1.53199	1.53193	1.53188	1.53188	1.5318	1.53182	1.53188	1.53183	1.53195	1.53202	1.53195	1.53208	1.53218
1.54029	1.54017	1.53974	1.53946	1.53931	1.53927	1.53912	1.53914	1.53907	1.53919	1.53894	1.53895	1.53894	1.53911	1.53909	1.53916	1.53921	1.53926	1.53933	1.53937	1.53926	1.53921	1.53918	1.53909	1.53904	1.53901	1.539	1.53898	1.539	1.53902	1.53906	1.53909	1.53918	1.53922	1.53931	1.53924	1.53921	1.53913	1.53908	1.53904	1.53905	1.53895	1.53899	1.53904	1.53898	1.53911	1.53917	1.53908	1.53921	1.5393
1.54566	1.54544	1.54494	1.5446	1.54441	1.54438	1.54425	1.54427	1.54421	1.54434	1.54409	1.54411	1.5441	1.54427	1.54424	1.54431	1.54435	1.54439	1.54445	1.54447	1.54436	1.54433	1.54431	1.54423	1.5442	1.54417	1.54416	1.54414	1.54416	1.54418	1.54421	1.54424	1.54431	1.54434	1.54441	1.54436	1.54433	1.54427	1.54423	1.54419	1.54421	1.54411	1.54416	1.54421	1.54413	1.54426	1.54431	1.54421	1.54433	1.5444
1.55004	1.54976	1.54923	1.54887	1.54866	1.54863	1.54852	1.54855	1.5485	1.54863	1.54838	1.54842	1.5484	1.54857	1.54852	1.5486	1.54863	1.54867	1.54872	1.54873	1.54862	1.54859	1.54859	1.54853	1.5485	1.54848	1.54847	1.54845	1.54846	1.54848	1.54851	1.54852	1.54859	1.5486	1.54867	1.54862	1.54861	1.54856	1.54852	1.54849	1.54852	1.54841	1.54847	1.54851	1.54843	1.54856	1.5486	1.54849	1.5486	1.54866
1.55376	1.55347	1.55296	1.55263	1.55245	1.55242	1.55232	1.55236	1.55232	1.55245	1.5522	1.55224	1.55223	1.5524	1.55234	1.55242	1.55244	1.55247	1.55251	1.55251	1.5524	1.55238	1.5524	1.55234	1.55232	1.5523	1.55229	1.55227	1.55229	1.5523	1.55233	1.55234	1.55239	1.5524	1.55245	1.55241	1.55241	1.55237	1.55234	1.55231	1.55234	1.55224	1.5523	1.55234	1.55225	1.55238	1.55241	1.55229	1.5524	1.55245
1.55765	1.55741	1.55697	1.55669	1.55656	1.55653	1.55644	1.55649	1.55645	1.55659	1.55634	1.55639	1.55637	1.55654	1.55648	1.55656	1.55658	1.5566	1.55663	1.55662	1.55651	1.55651	1.55653	1.55648	1.55646	1.55645	1.55644	1.55642	1.55643	1.55645	1.55646	1.55647	1.55652	1.55652	1.55656	1.55653	1.55653	1.5565	1.55648	1.55646	1.55649	1.55638	1.55645	1.55649	1.55639	1.55652	1.55654	1.55642	1.55652	1.55656
1.56236	1.56218	1.56183	1.56162	1.56153	1.5615	1.56141	1.56145	1.56142	1.56155	1.56129	1.56135	1.56134	1.56151	1.56144	1.56152	1.56154	1.56156	1.5616	1.56159	1.56148	1.56147	1.56149	1.56144	1.56142	1.56141	1.5614	1.56138	1.56139	1.5614	1.56142	1.56143	1.56148	1.56149	1.56153	1.5615	1.5615	1.56146	1.56144	1.56141	1.56145	1.56134	1.5614	1.56144	1.56135	1.56148	1.5615	1.56139	1.56149	1.56153
1.56714	1.56695	1.56665	1.56646	1.56636	1.56634	1.56624	1.56628	1.56625	1.56638	1.56612	1.56618	1.56616	1.56634	1.56627	1.56635	1.56637	1.56639	1.56643	1.56643	1.56631	1.5663	1.56632	1.56627	1.56625	1.56623	1.56622	1.56621	1.56622	1.56623	1.56625	1.56626	1.56631	1.56631	1.56636	1.56633	1.56632	1.56629	1.56626	1.56624	1.56627	1.56616	1.56623	1.56627	1.56618	1.5663	1.56633	1.56622	1.56632	1.56636
1.57092	1.5707	1.57039	1.57016	1.57003	1.57001	1.56992	1.56996	1.56993	1.57007	1.5698	1.56987	1.56985	1.57003	1.56995	1.57004	1.57006	1.57008	1.5701	1.5701	1.56999	1.56998	1.56999	1.56995	1.56993	1.56992	1.56991	1.56989	1.56991	1.56992	1.56994	1.56994	1.56999	1.56999	1.57002	1.57	1.57	1.56997	1.56995	1.56993	1.56996	1.56985	1.56993	1.56996	1.56986	1.56999	1.57001	1.5699	1.56999	1.57003
1.57402	1.57374	1.57339	1.57312	1.57295	1.57293	1.57285	1.5729	1.57287	1.57301	1.57274	1.57281	1.57279	1.57297	1.57289	1.57298	1.57299	1.57301	1.57303	1.57302	1.57291	1.5729	1.57292	1.57289	1.57287	1.57286	1.57285	1.57283	1.57285	1.57286	1.57287	1.57287	1.57291	1.57291	1.57294	1.57292	1.57292	1.5729	1.57288	1.57286	1.5729	1.57279	1.57287	1.5729	1.5728	1.57293	1.57294	1.57283	1.57292	1.57294
1.57665	1.57628	1.57594	1.57561	1.57538	1.57537	1.5753	1.57535	1.57532	1.57546	1.57519	1.57527	1.57526	1.57544	1.57534	1.57544	1.57545	1.57546	1.57547	1.57547	1.57535	1.57534	1.57537	1.57535	1.57533	1.57532	1.57532	1.5753	1.57531	1.57532	1.57533	1.57533	1.57536	1.57536	1.57538	1.57536	1.57537	1.57535	1.57534	1.57532	1.57537	1.57525	1.57534	1.57537	1.57526	1.57539	1.5754	1.57528	1.57536	1.57538
1.5785	1.57808	1.5777	1.57733	1.57709	1.57708	1.57703	1.57709	1.57708	1.57723	1.57696	1.57705	1.57704	1.57721	1.57711	1.5772	1.5772	1.5772	1.57719	1.57717	1.57706	1.57707	1.57711	1.57711	1.5771	1.5771	1.5771	1.57708	1.57709	1.57709	1.5771	1.57708	1.5771	1.57708	1.57708	1.57708	1.5771	1.5771	1.5771	1.5771	1.57715	1.57703	1.57713	1.57715	1.57703	1.57715	1.57715	1.57702	1.57709	1.57709
1.58033	1.57992	1.57958	1.57926	1.57905	1.57905	1.57902	1.57909	1.57908	1.57923	1.57897	1.57907	1.57905	1.57922	1.57911	1.5792	1.57919	1.57918	1.57917	1.57914	1.57903	1.57905	1.5791	1.57911	1.57911	1.57911	1.57911	1.57909	1.5791	1.5791	1.5791	1.57908	1.57909	1.57906	1.57905	1.57906	1.57909	1.5791	1.5791	1.5791	1.57916	1.57904	1.57915	1.57916	1.57904	1.57916	1.57915	1.57901	1.57907	1.57906
1.58241	1.58206	1.58179	1.58154	1.58139	1.58139	1.58136	1.58142	1.58142	1.58156	1.5813	1.58141	1.58139	1.58155	1.58144	1.58154	1.58153	1.58151	1.5815	1.58147	1.58136	1.58138	1.58143	1.58145	1.58145	1.58145	1.58145	1.58143	1.58144	1.58144	1.58144	1.58142	1.58142	1.58139	1.58138	1.5814	1.58142	1.58143	1.58144	1.58144	1.5815	1.58138	1.58148	1.5815	1.58137	1.58149	1.58148	1.58135	1.58141	1.5814
1.58384	1.58352	1.58332	1.58312	1.58299	1.58299	1.58297	1.58303	1.58303	1.58317	1.58291	1.58302	1.58301	1.58317	1.58305	1.58315	1.58313	1.58312	1.5831	1.58308	1.58297	1.58299	1.58304	1.58305	1.58306	1.58306	1.58306	1.58304	1.58305	1.58305	1.58305	1.58302	1.58303	1.583	1.58299	1.583	1.58302	1.58304	1.58305	1.58305	1.58311	1.58299	1.5831	1.58311	1.58299	1.5831	1.58309	1.58296	1.58301	1.583
1.58414	1.58385	1.5837	1.58354	1.58342	1.58342	1.58341	1.58347	1.58348	1.58361	1.58336	1.58347	1.58346	1.58361	1.58349	1.58359	1.58358	1.58356	1.58353	1.5835	1.5834	1.58342	1.58347	1.58349	1.5835	1.58351	1.58351	1.58349	1.5835	1.58349	1.58349	1.58346	1.58346	1.58343	1.58341	1.58343	1.58345	1.58347	1.58349	1.58349	1.58355	1.58344	1.58354	1.58355	1.58343	1.58354	1.58352	1.5834	1.58345	1.58343
1.58446	1.58419	1.58409	1.58393	1.58381	1.58382	1.5838	1.58386	1.58386	1.58399	1.58374	1.58385	1.58384	1.58399	1.58388	1.58398	1.58396	1.58394	1.58392	1.5839	1.5838	1.58382	1.58385	1.58388	1.58388	1.58389	1.58389	1.58387	1.58388	1.58387	1.58387	1.58385	1.58385	1.58382	1.5838	1.58382	1.58384	1.58386	1.58387	1.58387	1.58393	1.58382	1.58392	1.58393	1.58381	1.58392	1.5839	1.58379	1.58384	1.58382
1.58461	1.58429	1.58418	1.58398	1.58381	1.58382	1.5838	1.58385	1.58386	1.58399	1.58374	1.58385	1.58384	1.58399	1.58387	1.58398	1.58396	1.58394	1.58392	1.5839	1.5838	1.58381	1.58385	1.58387	1.58388	1.58388	1.58388	1.58386	1.58387	1.58387	1.58387	1.58384	1.58384	1.58382	1.5838	1.58382	1.58383	1.58385	1.58386	1.58387	1.58392	1.58381	1.58392	1.58392	1.58381	1.58391	1.5839	1.58378	1.58383	1.58382
1.58447	1.5841	1.58397	1.58374	1.58354	1.58355	1.58355	1.58361	1.58363	1.58376	1.58352	1.58364	1.58362	1.58377	1.58365	1.58374	1.58372	1.58369	1.58366	1.58363	1.58354	1.58356	1.5836	1.58364	1.58365	1.58366	1.58367	1.58364	1.58365	1.58365	1.58364	1.5836	1.58359	1.58356	1.58353	1.58355	1.58358	1.58361	1.58363	1.58364	1.5837	1.5836	1.58371	1.5837	1.58359	1.58368	1.58366	1.58354	1.58358	1.58355
1.58474	1.58436	1.58425	1.58403	1.58385	1.58386	1.58387	1.58393	1.58396	1.58408	1.58385	1.58397	1.58396	1.5841	1.58397	1.58407	1.58404	1.58401	1.58397	1.58394	1.58385	1.58388	1.58392	1.58397	1.58398	1.58399	1.584	1.58398	1.58399	1.58398	1.58396	1.58393	1.58391	1.58387	1.58384	1.58387	1.5839	1.58394	1.58396	1.58397	1.58403	1.58393	1.58404	1.58404	1.58392	1.58401	1.58398	1.58386	1.5839	1.58386
1.58497	1.5846	1.58451	1.58433	1.58416	1.58417	1.58418	1.58424	1.58426	1.58438	1.58416	1.58428	1.58427	1.5844	1.58427	1.58437	1.58434	1.58431	1.58428	1.58425	1.58416	1.58418	1.58422	1.58427	1.58429	1.5843	1.5843	1.58428	1.58429	1.58428	1.58427	1.58424	1.58422	1.58418	1.58414	1.58418	1.5842	1.58424	1.58426	1.58428	1.58434	1.58424	1.58435	1.58434	1.58422	1.58431	1.58428	1.58417	1.58421	1.58417
1.58403	1.58368	1.5836	1.58345	1.58329	1.58331	1.58333	1.58339	1.58342	1.58353	1.58332	1.58344	1.58343	1.58356	1.58343	1.58353	1.58349	1.58346	1.58342	1.58338	1.5833	1.58333	1.58337	1.58342	1.58344	1.58346	1.58346	1.58344	1.58345	1.58344	1.58342	1.58339	1.58336	1.58332	1.58328	1.58332	1.58335	1.58339	1.58342	1.58343	1.58349	1.5834	1.5835	1.58349	1.58338	1.58347	1.58343	1.58332	1.58335	1.5833
1.58224	1.58193	1.5819	1.58181	1.58169	1.58172	1.58174	1.5818	1.58183	1.58194	1.58174	1.58186	1.58185	1.58197	1.58185	1.58194	1.5819	1.58186	1.58182	1.58178	1.5817	1.58174	1.58178	1.58184	1.58186	1.58187	1.58188	1.58186	1.58187	1.58185	1.58184	1.5818	1.58177	1.58173	1.58168	1.58172	1.58175	1.5818	1.58183	1.58185	1.58191	1.58182	1.58192	1.58191	1.5818	1.58187	1.58184	1.58174	1.58175	1.5817
1.58072	1.58046	1.58048	1.58045	1.58035	1.58037	1.58039	1.58045	1.58047	1.58058	1.58038	1.5805	1.58049	1.5806	1.58048	1.58057	1.58054	1.58051	1.58047	1.58044	1.58036	1.58039	1.58042	1.58047	1.58049	1.5805	1.58051	1.58049	1.5805	1.58049	1.58047	1.58044	1.58042	1.58038	1.58034	1.58037	1.5804	1.58044	1.58047	1.58048	1.58054	1.58045	1.58055	1.58054	1.58044	1.58051	1.58048	1.58039	1.58041	1.58036
1.57904	1.57879	1.57884	1.57881	1.57871	1.57873	1.57875	1.5788	1.57882	1.57892	1.57873	1.57885	1.57883	1.57895	1.57883	1.57892	1.57889	1.57886	1.57882	1.57879	1.57872	1.57874	1.57876	1.57882	1.57883	1.57885	1.57885	1.57884	1.57884	1.57883	1.57882	1.57878	1.57876	1.57873	1.57869	1.57872	1.57874	1.57878	1.57881	1.57882	1.57887	1.5788	1.57889	1.57887	1.57878	1.57885	1.57882	1.57873	1.57875	1.57871
1.57788	1.57766	1.57772	1.57771	1.57761	1.57763	1.57766	1.57771	1.57774	1.57783	1.57766	1.57776	1.57775	1.57786	1.57775	1.57783	1.5778	1.57776	1.57772	1.57769	1.57763	1.57766	1.57768	1.57773	1.57775	1.57776	1.57777	1.57775	1.57776	1.57775	1.57773	1.5777	1.57767	1.57763	1.57759	1.57763	1.57765	1.5777	1.57772	1.57774	1.57779	1.57772	1.5778	1.57779	1.5777	1.57776	1.57773	1.57765	1.57766	1.57761
1.57751	1.57731	1.5774	1.57742	1.57733	1.57735	1.57737	1.57742	1.57744	1.57753	1.57737	1.57747	1.57745	1.57756	1.57746	1.57753	1.5775	1.57747	1.57744	1.57741	1.57735	1.57738	1.57738	1.57743	1.57745	1.57746	1.57747	1.57745	1.57746	1.57745	1.57743	1.5774	1.57738	1.57735	1.57731	1.57734	1.57736	1.5774	1.57743	1.57744	1.57748	1.57742	1.5775	1.57749	1.5774	1.57746	1.57743	1.57736	1.57737	1.57733
1.57692	1.57672	1.57681	1.57683	1.57673	1.57675	1.57677	1.57681	1.57683	1.57692	1.57675	1.57685	1.57684	1.57694	1.57684	1.57692	1.57689	1.57687	1.57683	1.57681	1.57675	1.57677	1.57677	1.57682	1.57683	1.57684	1.57685	1.57683	1.57684	1.57683	1.57682	1.57679	1.57677	1.57674	1.57671	1.57674	1.57675	1.57679	1.57681	1.57682	1.57686	1.5768	1.57688	1.57687	1.57679	1.57684	1.57681	1.57675	1.57677	1.57673
1.57547	1.57527	1.57535	1.57537	1.57528	1.5753	1.57532	1.57536	1.57538	1.57547	1.57531	1.57541	1.5754	1.57549	1.5754	1.57547	1.57544	1.57541	1.57538	1.57535	1.5753	1.57532	1.57532	1.57537	1.57538	1.57539	1.5754	1.57539	1.57539	1.57538	1.57537	1.57534	1.57532	1.57529	1.57525	1.57528	1.5753	1.57534	1.57536	1.57538	1.57541	1.57536	1.57543	1.57542	1.57534	1.57539	1.57536	1.5753	1.57531	1.57527
1.57411	1.57395	1.57404	1.57411	1.57404	1.57406	1.57408	1.57413	1.57415	1.57423	1.57409	1.57418	1.57417	1.57426	1.57417	1.57423	1.57421	1.57418	1.57414	1.57412	1.57407	1.57409	1.57408	1.57413	1.57415	1.57416	1.57417	1.57415	1.57416	1.57415	1.57413	1.57411	1.57408	1.57405	1.57401	1.57405	1.57407	1.5741	1.57413	1.57414	1.57418	1.57412	1.57419	1.57418	1.57411	1.57415	1.57412	1.57407	1.57408	1.57404
1.57235	1.57222	1.57235	1.57245	1.57241	1.57243	1.57245	1.57248	1.57251	1.57258	1.57244	1.57253	1.57252	1.57261	1.57252	1.57258	1.57256	1.57253	1.5725	1.57249	1.57244	1.57245	1.57244	1.57248	1.5725	1.57251	1.57251	1.5725	1.57251	1.5725	1.57248	1.57246	1.57244	1.57242	1.57238	1.57241	1.57242	1.57246	1.57248	1.57249	1.57252	1.57247	1.57254	1.57252	1.57246	1.5725	1.57248	1.57243	1.57244	1.5724
1.57038	1.57023	1.57037	1.5705	1.57047	1.57049	1.57051	1.57055	1.57057	1.57064	1.57051	1.57059	1.57058	1.57067	1.57059	1.57064	1.57062	1.5706	1.57056	1.57054	1.5705	1.57052	1.5705	1.57054	1.57056	1.57057	1.57058	1.57057	1.57057	1.57056	1.57055	1.57052	1.5705	1.57048	1.57044	1.57047	1.57049	1.57052	1.57054	1.57055	1.57058	1.57054	1.5706	1.57058	1.57053	1.57056	1.57054	1.57049	1.5705	1.57046
1.5692	1.56912	1.56922	1.5694	1.56941	1.56943	1.56944	1.56947	1.56949	1.56956	1.56944	1.56952	1.56951	1.56959	1.56951	1.56957	1.56955	1.56952	1.56949	1.56948	1.56944	1.56946	1.56942	1.56947	1.56948	1.56949	1.5695	1.56949	1.56949	1.56948	1.56947	1.56945	1.56943	1.56941	1.56937	1.5694	1.56942	1.56944	1.56946	1.56947	1.5695	1.56946	1.56952	1.5695	1.56946	1.56948	1.56946	1.56942	1.56943	1.56939
1.56855	1.56852	1.56862	1.56883	1.56886	1.56888	1.56888	1.56891	1.56893	1.56899	1.56888	1.56894	1.56894	1.56901	1.56895	1.569	1.56898	1.56896	1.56894	1.56893	1.56889	1.5689	1.56886	1.5689	1.56891	1.56892	1.56892	1.56891	1.56891	1.56891	1.5689	1.56888	1.56886	1.56885	1.56883	1.56885	1.56886	1.56888	1.56889	1.5689	1.56892	1.56889	1.56894	1.56892	1.56889	1.56891	1.56889	1.56886	1.56887	1.56884
1.56772	1.56773	1.56783	1.56805	1.56808	1.56809	1.56809	1.56812	1.56813	1.56819	1.56808	1.56814	1.56813	1.56821	1.56815	1.5682	1.56819	1.56817	1.56815	1.56814	1.56811	1.56812	1.56806	1.5681	1.5681	1.56811	1.56811	1.56811	1.56811	1.5681	1.5681	1.56808	1.56807	1.56806	1.56804	1.56806	1.56806	1.56808	1.56809	1.5681	1.56811	1.56809	1.56813	1.56811	1.56808	1.5681	1.56809	1.56807	1.56807	1.56805
1.56718	1.56721	1.56728	1.56749	1.56752	1.56752	1.56752	1.56754	1.56755	1.56761	1.5675	1.56756	1.56755	1.56763	1.56757	1.56762	1.56761	1.5676	1.56758	1.56758	1.56755	1.56755	1.56748	1.56752	1.56752	1.56753	1.56753	1.56752	1.56752	1.56752	1.56752	1.5675	1.56749	1.56749	1.56747	1.56749	1.56749	1.5675	1.56751	1.56751	1.56753	1.56751	1.56754	1.56753	1.5675	1.56752	1.56751	1.56749	1.5675	1.56748
1.56665	1.56668	1.56675	1.56695	1.56699	1.56699	1.56698	1.567	1.56701	1.56706	1.56696	1.56701	1.567	1.56708	1.56703	1.56707	1.56707	1.56706	1.56705	1.56705	1.56702	1.56702	1.56694	1.56697	1.56697	1.56698	1.56698	1.56697	1.56698	1.56697	1.56697	1.56696	1.56695	1.56695	1.56694	1.56695	1.56695	1.56696	1.56696	1.56697	1.56698	1.56696	1.56699	1.56698	1.56696	1.56697	1.56697	1.56695	1.56696	1.56695
1.5653	1.56532	1.5654	1.5656	1.56563	1.56564	1.56562	1.56564	1.56565	1.5657	1.5656	1.56565	1.56564	1.56571	1.56567	1.56571	1.56571	1.5657	1.56569	1.56569	1.56566	1.56566	1.56558	1.56561	1.56561	1.56561	1.56561	1.56561	1.56561	1.56561	1.56561	1.5656	1.56559	1.56559	1.56558	1.56559	1.56559	1.5656	1.5656	1.5656	1.56561	1.56559	1.56562	1.56561	1.56559	1.56561	1.5656	1.56559	1.5656	1.56559
1.56339	1.56341	1.56349	1.5637	1.56375	1.56375	1.56374	1.56376	1.56377	1.56381	1.56373	1.56377	1.56376	1.56383	1.56379	1.56382	1.56382	1.56381	1.56381	1.5638	1.56378	1.56378	1.5637	1.56372	1.56373	1.56373	1.56373	1.56373	1.56373	1.56373	1.56372	1.56372	1.56371	1.56371	1.5637	1.56371	1.56371	1.56371	1.56372	1.56372	1.56373	1.56372	1.56374	1.56373	1.56371	1.56372	1.56372	1.56371	1.56372	1.56371
1.56201	1.56206	1.56215	1.56237	1.56244	1.56245	1.56243	1.56245	1.56246	1.5625	1.56242	1.56246	1.56245	1.56252	1.56248	1.56251	1.56251	1.56251	1.5625	1.5625	1.56248	1.56248	1.56239	1.56241	1.56242	1.56242	1.56242	1.56242	1.56242	1.56242	1.56241	1.56241	1.5624	1.5624	1.5624	1.5624	1.5624	1.5624	1.56241	1.56241	1.56242	1.56241	1.56242	1.56242	1.56241	1.56241	1.56241	1.5624	1.56241	1.5624
1.56073	1.56081	1.56091	1.56117	1.56127	1.56127	1.56126	1.56128	1.56128	1.56132	1.56124	1.56128	1.56127	1.56134	1.5613	1.56133	1.56133	1.56133	1.56132	1.56132	1.5613	1.5613	1.56121	1.56124	1.56124	1.56124	1.56124	1.56124	1.56124	1.56124	1.56123	1.56123	1.56122	1.56123	1.56122	1.56122	1.56123	1.56123	1.56123	1.56123	1.56123	1.56123	1.56124	1.56123	1.56123	1.56123	1.56123	1.56122	1.56123	1.56122
1.55948	1.55961	1.55973	1.56001	1.56013	1.56013	1.56011	1.56013	1.56013	1.56017	1.5601	1.56013	1.56012	1.56018	1.56015	1.56018	1.56019	1.56018	1.56018	1.56018	1.56016	1.56016	1.56006	1.56008	1.56008	1.56008	1.56009	1.56008	1.56009	1.56008	1.56008	1.56008	1.56008	1.56008	1.56008	1.56008	1.56008	1.56008	1.56008	1.56008	1.56008	1.56008	1.56008	1.56008	1.56008	1.56008	1.56008	1.56008	1.56008	1.56008
1.55924	1.55942	1.55953	1.5598	1.55993	1.55993	1.5599	1.55991	1.55991	1.55995	1.55987	1.5599	1.55989	1.55995	1.55993	1.55996	1.55996	1.55997	1.55997	1.55998	1.55996	1.55995	1.55984	1.55986	1.55985	1.55985	1.55985	1.55985	1.55985	1.55985	1.55986	1.55986	1.55986	1.55987	1.55988	1.55987	1.55987	1.55986	1.55985	1.55985	1.55984	1.55984	1.55984	1.55984	1.55985	1.55985	1.55986	1.55986	1.55987	1.55987
1.55886	1.55905	1.55914	1.55939	1.55951	1.5595	1.55947	1.55948	1.55947	1.55951	1.55944	1.55945	1.55945	1.55951	1.55949	1.55952	1.55953	1.55954	1.55955	1.55956	1.55954	1.55953	1.5594	1.55942	1.55941	1.55941	1.55941	1.55941	1.55941	1.55941	1.55942	1.55942	1.55943	1.55944	1.55945	1.55944	1.55944	1.55942	1.55941	1.55941	1.5594	1.5594	1.5594	1.5594	1.55941	1.5594	1.55942	1.55943	1.55944	1.55945
1.5576	1.55777	1.55784	1.55806	1.55817	1.55816	1.55813	1.55814	1.55813	1.55816	1.55809	1.55811	1.5581	1.55816	1.55815	1.55817	1.55819	1.5582	1.55821	1.55822	1.5582	1.55819	1.55806	1.55807	1.55807	1.55806	1.55806	1.55806	1.55806	1.55806	1.55807	1.55808	1.55809	1.5581	1.55811	1.5581	1.55809	1.55807	1.55807	1.55806	1.55805	1.55806	1.55805	1.55805	1.55806	1.55806	1.55807	1.55808	1.55809	1.5581
1.5555	1.55566	1.5557	1.55591	1.556	1.55599	1.55595	1.55596	1.55595	1.55599	1.55592	1.55593	1.55593	1.55599	1.55598	1.556	1.55601	1.55602	1.55604	1.55605	1.55603	1.55602	1.55588	1.5559	1.55589	1.55589	1.55588	1.55588	1.55589	1.55589	1.55589	1.5559	1.55591	1.55593	1.55594	1.55593	1.55592	1.5559	1.55589	1.55588	1.55587	1.55588	1.55587	1.55587	1.55589	1.55588	1.5559	1.55591	1.55592	1.55593
1.55359	1.55372	1.55375	1.55392	1.554	1.554	1.55396	1.55397	1.55397	1.554	1.55393	1.55395	1.55394	1.554	1.55399	1.55401	1.55402	1.55403	1.55404	1.55405	1.55404	1.55403	1.55389	1.55391	1.5539	1.5539	1.5539	1.5539	1.5539	1.5539	1.55391	1.55392	1.55392	1.55393	1.55394	1.55393	1.55393	1.55391	1.5539	1.5539	1.55389	1.5539	1.55388	1.55389	1.5539	1.5539	1.55391	1.55392	1.55392	1.55393
1.55145	1.55157	1.5516	1.55178	1.55187	1.55187	1.55184	1.55186	1.55186	1.55189	1.55183	1.55185	1.55184	1.5519	1.55189	1.5519	1.55191	1.55192	1.55192	1.55192	1.55191	1.55191	1.55178	1.5518	1.5518	1.5518	1.5518	1.5518	1.5518	1.5518	1.5518	1.55181	1.55181	1.55181	1.55182	1.55181	1.55181	1.5518	1.5518	1.5518	1.55179	1.5518	1.55178	1.55179	1.5518	1.55179	1.5518	1.5518	1.5518	1.5518
1.54956	1.5497	1.54976	1.54996	1.55009	1.55009	1.55006	1.55008	1.55007	1.55011	1.55005	1.55007	1.55006	1.55011	1.5501	1.55012	1.55013	1.55013	1.55013	1.55013	1.55012	1.55013	1.55	1.55002	1.55002	1.55002	1.55002	1.55002	1.55002	1.55002	1.55002	1.55002	1.55003	1.55003	1.55003	1.55003	1.55003	1.55002	1.55002	1.55001	1.55	1.55002	1.55	1.55	1.55002	1.55001	1.55002	1.55002	1.55001	1.55002
1.54895	1.54912	1.54918	1.54939	1.54953	1.54953	1.54949	1.54951	1.5495	1.54953	1.54947	1.54949	1.54948	1.54953	1.54952	1.54954	1.54955	1.54956	1.54957	1.54957	1.54956	1.54956	1.54942	1.54944	1.54944	1.54943	1.54943	1.54943	1.54943	1.54944	1.54944	1.54945	1.54946	1.54946	1.54947	1.54946	1.54946	1.54945	1.54944	1.54943	1.54942	1.54943	1.54941	1.54942	1.54944	1.54943	1.54944	1.54945	1.54945	1.54946
1.54807	1.54825	1.54828	1.54847	1.54861	1.5486	1.54857	1.54858	1.54857	1.5486	1.54855	1.54856	1.54855	1.5486	1.5486	1.54861	1.54863	1.54864	1.54865	1.54865	1.54864	1.54864	1.54849	1.54852	1.54851	1.54851	1.5485	1.54851	1.54851	1.54851	1.54851	1.54852	1.54853	1.54854	1.54855	1.54854	1.54854	1.54852	1.54851	1.5485	1.54849	1.54851	1.54848	1.54849	1.54851	1.5485	1.54851	1.54853	1.54852	1.54853
1.54631	1.54649	1.5465	1.54667	1.54679	1.54679	1.54675	1.54677	1.54676	1.54679	1.54673	1.54674	1.54674	1.54679	1.54679	1.5468	1.54681	1.54682	1.54684	1.54684	1.54683	1.54683	1.54668	1.5467	1.54669	1.54669	1.54668	1.54669	1.54669	1.54669	1.5467	1.54671	1.54671	1.54672	1.54673	1.54672	1.54672	1.5467	1.54669	1.54669	1.54667	1.54669	1.54666	1.54667	1.5467	1.54668	1.5467	1.54671	1.5467	1.54671
1.54378	1.54394	1.54392	1.54404	1.54414	1.54413	1.54409	1.5441	1.54409	1.54412	1.54407	1.54407	1.54406	1.54412	1.54412	1.54413	1.54415	1.54416	1.54418	1.54418	1.54418	1.54417	1.54401	1.54403	1.54402	1.54402	1.54401	1.54401	1.54402	1.54402	1.54403	1.54404	1.54405	1.54406	1.54408	1.54406	1.54406	1.54404	1.54402	1.54401	1.544	1.54402	1.54399	1.544	1.54402	1.54401	1.54403	1.54404	1.54404	1.54405
1.54112	1.54119	1.54112	1.54117	1.54122	1.54122	1.54118	1.5412	1.54119	1.54122	1.54117	1.54118	1.54117	1.54122	1.54122	1.54123	1.54125	1.54126	1.54127	1.54127	1.54126	1.54126	1.5411	1.54113	1.54112	1.54112	1.54112	1.54112	1.54112	1.54112	1.54113	1.54114	1.54114	1.54115	1.54116	1.54115	1.54115	1.54113	1.54112	1.54112	1.5411	1.54112	1.5411	1.5411	1.54113	1.54111	1.54113	1.54114	1.54113	1.54114
1.53802	1.53805	1.53794	1.53797	1.53801	1.53801	1.53799	1.53802	1.53802	1.53804	1.538	1.53801	1.53801	1.53805	1.53805	1.53806	1.53807	1.53807	1.53807	1.53806	1.53806	1.53807	1.53792	1.53796	1.53796	1.53796	1.53796	1.53796	1.53796	1.53796	1.53796	1.53796	1.53796	1.53795	1.53795	1.53795	1.53796	1.53795	1.53795	1.53795	1.53794	1.53796	1.53794	1.53794	1.53796	1.53794	1.53795	1.53795	1.53793	1.53793
1.53556	1.53557	1.53549	1.53552	1.53559	1.53559	1.53558	1.5356	1.5356	1.53563	1.53559	1.5356	1.5356	1.53564	1.53563	1.53564	1.53565	1.53565	1.53565	1.53564	1.53564	1.53565	1.5355	1.53555	1.53555	1.53555	1.53555	1.53555	1.53555	1.53555	1.53555	1.53555	1.53554	1.53554	1.53553	1.53554	1.53555	1.53554	1.53554	1.53554	1.53554	1.53555	1.53553	1.53554	1.53555	1.53553	1.53554	1.53554	1.53551	1.53551
1.53413	1.53413	1.53405	1.53408	1.53416	1.53416	1.53414	1.53416	1.53416	1.53419	1.53415	1.53416	1.53416	1.5342	1.53419	1.5342	1.53421	1.53421	1.53421	1.5342	1.5342	1.53421	1.53406	1.53411	1.53411	1.53411	1.53411	1.53411	1.53411	1.53411	1.53411	1.53411	1.5341	1.5341	1.5341	1.5341	1.53411	1.5341	1.5341	1.5341	1.53409	1.53411	1.53409	1.53409	1.53411	1.53409	1.5341	1.5341	1.53408	1.53407
1.53221	1.53218	1.5321	1.5321	1.53218	1.53218	1.53217	1.5322	1.5322	1.53223	1.53219	1.5322	1.5322	1.53224	1.53223	1.53224	1.53224	1.53224	1.53224	1.53222	1.53223	1.53224	1.53209	1.53214	1.53214	1.53214	1.53215	1.53215	1.53215	1.53215	1.53214	1.53214	1.53214	1.53213	1.53212	1.53212	1.53214	1.53213	1.53214	1.53214	1.53213	1.53215	1.53213	1.53213	1.53215	1.53213	1.53213	1.53213	1.5321	1.5321
1.52935	1.52933	1.52924	1.52924	1.52932	1.52932	1.52931	1.52934	1.52934	1.52936	1.52933	1.52934	1.52934	1.52937	1.52937	1.52938	1.52938	1.52938	1.52938	1.52937	1.52937	1.52938	1.52923	1.52928	1.52928	1.52928	1.52928	1.52928	1.52928	1.52928	1.52928	1.52928	1.52927	1.52927	1.52926	1.52926	1.52928	1.52927	1.52927	1.52927	1.52927	1.52928	1.52926	1.52926	1.52929	1.52926	1.52926	1.52927	1.52924	1.52924
1.52605	1.52601	1.5259	1.52585	1.5259	1.5259	1.52588	1.52591	1.52591	1.52593	1.52589	1.52591	1.5259	1.52594	1.52594	1.52595	1.52595	1.52595	1.52596	1.52595	1.52595	1.52596	1.5258	1.52585	1.52585	1.52584	1.52584	1.52585	1.52585	1.52585	1.52585	1.52585	1.52585	1.52584	1.52584	1.52584	1.52585	1.52584	1.52584	1.52584	1.52583	1.52585	1.52583	1.52583	1.52585	1.52583	1.52583	1.52584	1.52581	1.52581
1.52257	1.52248	1.52231	1.52218	1.52217	1.52217	1.52216	1.52219	1.5222	1.52223	1.52219	1.52221	1.5222	1.52225	1.52224	1.52225	1.52225	1.52224	1.52224	1.52222	1.52222	1.52224	1.52208	1.52214	1.52214	1.52214	1.52215	1.52215	1.52215	1.52214	1.52214	1.52214	1.52213	1.52211	1.52211	1.52211	1.52213	1.52213	1.52213	1.52214	1.52213	1.52215	1.52213	1.52213	1.52214	1.52213	1.52213	1.52212	1.52209	1.52208
1.51868	1.51854	1.51837	1.51819	1.51815	1.51816	1.51816	1.51821	1.51822	1.51827	1.51821	1.51824	1.51824	1.51829	1.51827	1.51828	1.51827	1.51826	1.51824	1.51822	1.51821	1.51824	1.5181	1.51816	1.51817	1.51818	1.51818	1.51818	1.51818	1.51818	1.51817	1.51816	1.51814	1.51811	1.51809	1.51811	1.51814	1.51815	1.51816	1.51817	1.51818	1.51818	1.51818	1.51818	1.51817	1.51816	1.51815	1.51813	1.51809	1.51807
1.51594	1.51578	1.51563	1.51545	1.51541	1.51542	1.51543	1.51548	1.51549	1.51554	1.51548	1.51551	1.51551	1.51556	1.51553	1.51555	1.51554	1.51552	1.5155	1.51548	1.51547	1.5155	1.51536	1.51544	1.51545	1.51546	1.51546	1.51546	1.51546	1.51545	1.51544	1.51543	1.51541	1.51538	1.51535	1.51537	1.5154	1.51542	1.51543	1.51544	1.51545	1.51545	1.51546	1.51545	1.51545	1.51543	1.51542	1.5154	1.51536	1.51533
1.51358	1.51338	1.51323	1.51303	1.51296	1.51298	1.51299	1.51304	1.51306	1.51311	1.51304	1.51309	1.51308	1.51314	1.5131	1.51312	1.51311	1.51309	1.51306	1.51303	1.51302	1.51306	1.51292	1.513	1.51302	1.51303	1.51303	1.51303	1.51303	1.51302	1.51301	1.51299	1.51297	1.51293	1.51291	1.51293	1.51296	1.51298	1.513	1.51301	1.51302	1.51302	1.51303	1.51303	1.51301	1.513	1.51299	1.51296	1.51291	1.51289
1.5105	1.51027	1.51011	1.50989	1.50982	1.50984	1.50986	1.50992	1.50994	1.51	1.50993	1.50998	1.50997	1.51003	1.50999	1.51001	1.50999	1.50997	1.50994	1.5099	1.50989	1.50993	1.5098	1.50989	1.50991	1.50992	1.50992	1.50992	1.50992	1.50991	1.5099	1.50987	1.50985	1.5098	1.50977	1.5098	1.50984	1.50986	1.50989	1.5099	1.50992	1.50991	1.50992	1.50992	1.5099	1.50989	1.50987	1.50984	1.50978	1.50975
1.50636	1.50612	1.50598	1.50578	1.50573	1.50574	1.50576	1.50581	1.50584	1.50589	1.50583	1.50587	1.50587	1.50592	1.50588	1.5059	1.50588	1.50586	1.50583	1.5058	1.50579	1.50583	1.5057	1.50578	1.5058	1.50581	1.50582	1.50581	1.50581	1.5058	1.50579	1.50577	1.50574	1.5057	1.50567	1.50569	1.50573	1.50576	1.50578	1.50579	1.50581	1.5058	1.50582	1.50581	1.50579	1.50578	1.50576	1.50573	1.50568	1.50565
1.50219	1.50194	1.50178	1.50154	1.50147	1.50148	1.5015	1.50155	1.50157	1.50162	1.50156	1.5016	1.5016	1.50166	1.50161	1.50164	1.50162	1.5016	1.50157	1.50154	1.50153	1.50157	1.50143	1.50152	1.50153	1.50154	1.50155	1.50155	1.50154	1.50154	1.50152	1.5015	1.50148	1.50144	1.50141	1.50143	1.50147	1.50149	1.50151	1.50153	1.50154	1.50154	1.50155	1.50154	1.50153	1.50152	1.5015	1.50147	1.50142	1.50139
1.49774	1.49745	1.49725	1.49696	1.49685	1.49687	1.49689	1.49695	1.49698	1.49703	1.49696	1.49702	1.49701	1.49707	1.49703	1.49705	1.49703	1.497	1.49697	1.49692	1.49692	1.49696	1.49683	1.49692	1.49694	1.49695	1.49696	1.49696	1.49696	1.49694	1.49693	1.4969	1.49687	1.49683	1.49679	1.49682	1.49686	1.49689	1.49692	1.49694	1.49695	1.49695	1.49696	1.49696	1.49693	1.49693	1.4969	1.49686	1.49681	1.49677
1.49358	1.49328	1.49308	1.49278	1.49265	1.49268	1.49271	1.49277	1.4928	1.49286	1.49279	1.49284	1.49284	1.4929	1.49285	1.49288	1.49285	1.49282	1.49278	1.49274	1.49273	1.49278	1.49265	1.49275	1.49277	1.49278	1.49279	1.49279	1.49279	1.49277	1.49275	1.49273	1.49269	1.49264	1.4926	1.49263	1.49268	1.49272	1.49274	1.49277	1.49279	1.49278	1.4928	1.49279	1.49276	1.49276	1.49273	1.49268	1.49263	1.49258
1.49058	1.49027	1.49008	1.48977	1.48963	1.48965	1.48968	1.48975	1.48978	1.48984	1.48977	1.48982	1.48982	1.48988	1.48983	1.48985	1.48983	1.4898	1.48976	1.48971	1.4897	1.48975	1.48963	1.48972	1.48975	1.48976	1.48977	1.48976	1.48976	1.48975	1.48973	1.4897	1.48967	1.48962	1.48957	1.48961	1.48965	1.48969	1.48972	1.48974	1.48977	1.48975	1.48978	1.48977	1.48974	1.48973	1.4897	1.48966	1.48961	1.48956
1.48762	1.48726	1.48705	1.48668	1.48651	1.48654	1.48657	1.48665	1.48668	1.48675	1.48667	1.48673	1.48672	1.48679	1.48673	1.48676	1.48673	1.4867	1.48665	1.4866	1.48659	1.48664	1.48652	1.48663	1.48665	1.48667	1.48668	1.48667	1.48667	1.48666	1.48664	1.4866	1.48656	1.4865	1.48645	1.48649	1.48655	1.48659	1.48662	1.48665	1.48668	1.48666	1.48669	1.48668	1.48664	1.48664	1.4866	1.48655	1.48649	1.48644
1.48376	1.48334	1.48312	1.48272	1.48254	1.48258	1.48262	1.4827	1.48274	1.48281	1.48273	1.4828	1.48279	1.48286	1.48279	1.48283	1.48279	1.48275	1.4827	1.48264	1.48263	1.48269	1.48257	1.48269	1.48271	1.48273	1.48275	1.48274	1.48274	1.48272	1.4827	1.48266	1.48261	1.48255	1.48249	1.48254	1.48259	1.48265	1.48268	1.48271	1.48274	1.48272	1.48276	1.48275	1.4827	1.4827	1.48266	1.4826	1.48254	1.48248
1.4791	1.47866	1.47843	1.47804	1.47786	1.47789	1.47794	1.47801	1.47805	1.47812	1.47804	1.47811	1.4781	1.47817	1.4781	1.47814	1.4781	1.47806	1.47801	1.47795	1.47794	1.47801	1.47788	1.478	1.47802	1.47804	1.47805	1.47805	1.47805	1.47803	1.47801	1.47797	1.47792	1.47786	1.4778	1.47785	1.4779	1.47796	1.47799	1.47802	1.47805	1.47803	1.47807	1.47805	1.47801	1.47801	1.47797	1.47791	1.47785	1.47779
1.47444	1.47396	1.47371	1.47329	1.47309	1.47312	1.47317	1.47325	1.47329	1.47337	1.47328	1.47335	1.47335	1.47342	1.47335	1.47338	1.47334	1.4733	1.47325	1.47319	1.47318	1.47324	1.47312	1.47324	1.47327	1.47329	1.4733	1.47329	1.47329	1.47327	1.47325	1.47321	1.47316	1.47309	1.47303	1.47308	1.47314	1.4732	1.47324	1.47326	1.4733	1.47328	1.47332	1.4733	1.47325	1.47325	1.47321	1.47315	1.47308	1.47302
1.46968	1.46917	1.46891	1.46846	1.46825	1.46829	1.46834	1.46843	1.46848	1.46856	1.46847	1.46854	1.46853	1.46861	1.46854	1.46857	1.46853	1.46848	1.46842	1.46836	1.46835	1.46842	1.4683	1.46842	1.46845	1.46848	1.46849	1.46848	1.46848	1.46846	1.46843	1.46839	1.46834	1.46826	1.4682	1.46825	1.46832	1.46838	1.46842	1.46845	1.46849	1.46846	1.46851	1.46849	1.46844	1.46844	1.46839	1.46832	1.46826	1.46819
1.46612	1.46563	1.46538	1.46496	1.46476	1.46479	1.46485	1.46493	1.46498	1.46506	1.46497	1.46504	1.46504	1.46511	1.46504	1.46508	1.46503	1.46499	1.46493	1.46486	1.46485	1.46492	1.4648	1.46492	1.46496	1.46498	1.46499	1.46498	1.46498	1.46496	1.46494	1.46489	1.46484	1.46477	1.4647	1.46475	1.46482	1.46488	1.46492	1.46495	1.46499	1.46497	1.46501	1.465	1.46494	1.46495	1.4649	1.46483	1.46476	1.46469
1.46338	1.46288	1.46262	1.46219	1.46198	1.46201	1.46206	1.46215	1.46219	1.46228	1.46218	1.46226	1.46225	1.46233	1.46226	1.4623	1.46225	1.46221	1.46215	1.46209	1.46207	1.46214	1.46202	1.46214	1.46217	1.46219	1.4622	1.4622	1.4622	1.46218	1.46215	1.46211	1.46206	1.46198	1.46192	1.46197	1.46203	1.4621	1.46214	1.46217	1.46221	1.46217	1.46223	1.46221	1.46215	1.46216	1.46211	1.46204	1.46198	1.46191
1.46037	1.45983	1.45954	1.45907	1.45883	1.45887	1.45892	1.45902	1.45907	1.45916	1.45905	1.45913	1.45913	1.45922	1.45913	1.45918	1.45913	1.45908	1.45902	1.45895	1.45893	1.459	1.45889	1.45901	1.45905	1.45907	1.45908	1.45907	1.45907	1.45905	1.45902	1.45898	1.45892	1.45884	1.45877	1.45883	1.4589	1.45897	1.45901	1.45904	1.45909	1.45905	1.45911	1.45909	1.45902	1.45904	1.45899	1.4589	1.45884	1.45877
1.45629	1.45571	1.4555	1.45501	1.45476	1.4548	1.45485	1.45494	1.45499	1.45509	1.45497	1.45506	1.45505	1.45515	1.45506	1.45511	1.45506	1.45501	1.45495	1.45488	1.45486	1.45493	1.45481	1.45493	1.45497	1.45499	1.45501	1.455	1.45499	1.45498	1.45495	1.4549	1.45485	1.45477	1.4547	1.45476	1.45482	1.45489	1.45493	1.45497	1.45501	1.45497	1.45503	1.45502	1.45495	1.45496	1.45491	1.45482	1.45477	1.45469
1.45194	1.4513	1.45107	1.45055	1.45027	1.45031	1.45037	1.45047	1.45052	1.45062	1.4505	1.45059	1.45058	1.45068	1.45059	1.45064	1.45059	1.45053	1.45047	1.45039	1.45037	1.45045	1.45033	1.45046	1.4505	1.45052	1.45054	1.45053	1.45053	1.4505	1.45047	1.45042	1.45037	1.45028	1.45021	1.45027	1.45034	1.45041	1.45046	1.4505	1.45054	1.4505	1.45056	1.45055	1.45047	1.45049	1.45044	1.45034	1.45028	1.45021
1.44745	1.44676	1.44649	1.44594	1.44563	1.44567	1.44574	1.44585	1.4459	1.44601	1.44588	1.44598	1.44597	1.44608	1.44598	1.44603	1.44598	1.44592	1.44585	1.44577	1.44574	1.44583	1.44571	1.44585	1.44589	1.44591	1.44593	1.44592	1.44592	1.44589	1.44586	1.4458	1.44574	1.44565	1.44557	1.44564	1.44572	1.44579	1.44585	1.44588	1.44594	1.44589	1.44596	1.44594	1.44586	1.44588	1.44582	1.44571	1.44565	1.44557
1.44355	1.44285	1.44258	1.44203	1.44173	1.44178	1.44184	1.44196	1.44202	1.44213	1.442	1.4421	1.44209	1.4422	1.4421	1.44215	1.44209	1.44203	1.44196	1.44187	1.44184	1.44194	1.44182	1.44196	1.442	1.44203	1.44205	1.44204	1.44203	1.44201	1.44197	1.44191	1.44185	1.44176	1.44167	1.44174	1.44183	1.44191	1.44196	1.442	1.44206	1.442	1.44208	1.44206	1.44197	1.442	1.44194	1.44182	1.44176	1.44167
1.44098	1.44029	1.44003	1.4395	1.43922	1.43926	1.43932	1.43944	1.4395	1.43961	1.43947	1.43958	1.43957	1.43968	1.43958	1.43963	1.43958	1.43952	1.43944	1.43936	1.43933	1.43942	1.4393	1.43944	1.43948	1.43951	1.43953	1.43951	1.43951	1.43949	1.43945	1.43939	1.43934	1.43924	1.43915	1.43922	1.43931	1.43939	1.43944	1.43948	1.43954	1.43948	1.43956	1.43954	1.43945	1.43948	1.43942	1.4393	1.43924	1.43916
1.43886	1.43817	1.43787	1.43733	1.43703	1.43707	1.43713	1.43726	1.43732	1.43745	1.43728	1.4374	1.43739	1.43752	1.4374	1.43747	1.43741	1.43734	1.43727	1.43717	1.43714	1.43724	1.43712	1.43726	1.4373	1.43733	1.43735	1.43734	1.43734	1.43731	1.43727	1.43721	1.43715	1.43705	1.43696	1.43703	1.43712	1.4372	1.43726	1.4373	1.43737	1.4373	1.43739	1.43737	1.43727	1.43731	1.43724	1.43711	1.43705	1.43696
1.43617	1.43547	1.43519	1.43463	1.43433	1.43437	1.43443	1.43456	1.43462	1.43475	1.43458	1.4347	1.43468	1.43483	1.43471	1.43477	1.43472	1.43465	1.43457	1.43448	1.43444	1.43454	1.43442	1.43456	1.4346	1.43463	1.43465	1.43463	1.43463	1.43461	1.43457	1.43451	1.43445	1.43434	1.43426	1.43433	1.43442	1.4345	1.43456	1.4346	1.43467	1.43459	1.43469	1.43467	1.43456	1.43461	1.43454	1.4344	1.43435	1.43426
1.4324	1.43169	1.43141	1.43084	1.4305	1.43054	1.43059	1.43072	1.43078	1.43093	1.43073	1.43085	1.43084	1.431	1.43087	1.43095	1.4309	1.43082	1.43074	1.43065	1.43061	1.4307	1.43057	1.43072	1.43076	1.43078	1.43082	1.43078	1.43079	1.43076	1.43073	1.43067	1.43061	1.43051	1.43043	1.43049	1.43058	1.43066	1.43071	1.43075	1.43084	1.43075	1.43086	1.43084	1.43072	1.43078	1.4307	1.43056	1.43051	1.43043
1.42845	1.42771	1.42743	1.42682	1.42637	1.42641	1.42647	1.4266	1.42666	1.42691	1.42662	1.42674	1.42673	1.42698	1.42676	1.42693	1.42687	1.42671	1.42663	1.42653	1.42649	1.42659	1.42646	1.4266	1.42665	1.42668	1.42679	1.42668	1.42668	1.42665	1.42662	1.42655	1.42649	1.42639	1.4263	1.42637	1.42646	1.42655	1.4266	1.42664	1.42681	1.42664	1.42683	1.42682	1.42661	1.42675	1.42659	1.42644	1.42639	1.4263
1.42455	1.42377	1.42347	1.42283	1.42233	1.42237	1.42243	1.42258	1.42264	1.42293	1.4226	1.42273	1.42271	1.42301	1.42274	1.42295	1.42288	1.42268	1.4226	1.4225	1.42245	1.42256	1.42243	1.42258	1.42263	1.42266	1.42281	1.42266	1.42266	1.42263	1.42259	1.42252	1.42246	1.42235	1.42225	1.42233	1.42243	1.42252	1.42258	1.42263	1.42284	1.42262	1.42286	1.42284	1.42258	1.42277	1.42256	1.42241	1.42235	1.42226
1.42195	1.42118	1.42089	1.42028	1.41978	1.41982	1.41989	1.42003	1.42009	1.42039	1.42006	1.42018	1.42017	1.42047	1.42019	1.42041	1.42035	1.42013	1.42005	1.41994	1.4199	1.42001	1.41988	1.42003	1.42008	1.42011	1.42028	1.42011	1.42011	1.42009	1.42005	1.41998	1.41992	1.4198	1.41971	1.41978	1.41988	1.41997	1.42003	1.42008	1.4203	1.42007	1.42032	1.42031	1.42004	1.42023	1.42002	1.41986	1.41981	1.41971
1.42051	1.41974	1.41943	1.41882	1.41832	1.41836	1.41842	1.41857	1.41864	1.41895	1.41859	1.41872	1.41871	1.41902	1.41874	1.41896	1.4189	1.41868	1.41859	1.41849	1.41844	1.41855	1.41842	1.41857	1.41862	1.41865	1.41882	1.41865	1.41866	1.41863	1.41859	1.41852	1.41846	1.41834	1.41824	1.41832	1.41843	1.41851	1.41858	1.41862	1.41885	1.41861	1.41887	1.41886	1.41858	1.41878	1.41856	1.4184	1.41835	1.41825
1.41912	1.41833	1.41799	1.41737	1.41687	1.41691	1.41698	1.41713	1.4172	1.41752	1.41715	1.41729	1.41727	1.4176	1.41731	1.41753	1.41747	1.41725	1.41716	1.41705	1.41699	1.41711	1.41698	1.41714	1.41719	1.41722	1.41739	1.41722	1.41722	1.4172	1.41715	1.41708	1.41702	1.41689	1.41679	1.41687	1.41698	1.41708	1.41714	1.41719	1.41742	1.41718	1.41744	1.41742	1.41714	1.41735	1.41713	1.41695	1.4169	1.4168
1.41681	1.41603	1.41567	1.41504	1.41457	1.41462	1.41467	1.41483	1.41489	1.41518	1.41483	1.41497	1.41496	1.41526	1.415	1.4152	1.41513	1.41495	1.41487	1.41476	1.4147	1.41481	1.41467	1.41483	1.41487	1.41491	1.41504	1.4149	1.41491	1.41488	1.41484	1.41477	1.41471	1.41459	1.4145	1.41457	1.41468	1.41477	1.41483	1.41487	1.41507	1.41486	1.41508	1.41507	1.41482	1.415	1.41482	1.41464	1.4146	1.4145
1.41329	1.41251	1.41216	1.41152	1.41105	1.41109	1.41114	1.4113	1.41136	1.41163	1.41131	1.41144	1.41142	1.41171	1.41147	1.41165	1.41159	1.41142	1.41134	1.41124	1.41118	1.41129	1.41114	1.4113	1.41134	1.41137	1.41149	1.41137	1.41137	1.41135	1.41131	1.41124	1.41118	1.41106	1.41097	1.41105	1.41115	1.41124	1.4113	1.41134	1.41152	1.41132	1.41154	1.41153	1.41129	1.41145	1.41129	1.41111	1.41107	1.41097
1.40985	1.40904	1.40859	1.40793	1.40742	1.40747	1.40752	1.40769	1.40775	1.40804	1.4077	1.40783	1.40781	1.40812	1.40787	1.40806	1.40799	1.40781	1.40773	1.40762	1.40756	1.40768	1.40753	1.40768	1.40773	1.40776	1.40789	1.40776	1.40776	1.40774	1.40769	1.40762	1.40756	1.40744	1.40734	1.40742	1.40753	1.40762	1.40768	1.40773	1.40792	1.40771	1.40794	1.40793	1.40768	1.40785	1.40767	1.40749	1.40744	1.40735
1.40669	1.40589	1.40541	1.40476	1.40425	1.40429	1.40435	1.40451	1.40457	1.40487	1.40453	1.40466	1.40464	1.40495	1.40469	1.40489	1.40483	1.40463	1.40455	1.40444	1.40438	1.4045	1.40435	1.40451	1.40456	1.40459	1.40473	1.40459	1.40459	1.40456	1.40452	1.40445	1.40439	1.40426	1.40417	1.40424	1.40436	1.40445	1.40451	1.40456	1.40476	1.40454	1.40478	1.40477	1.40451	1.40469	1.4045	1.40432	1.40427	1.40417
1.40519	1.4044	1.40392	1.40328	1.40277	1.40282	1.40287	1.40303	1.4031	1.4034	1.40306	1.40318	1.40317	1.40348	1.40322	1.40342	1.40336	1.40316	1.40307	1.40296	1.40291	1.40302	1.40287	1.40303	1.40308	1.40311	1.40326	1.40311	1.40311	1.40309	1.40304	1.40297	1.40291	1.40278	1.40269	1.40277	1.40288	1.40297	1.40303	1.40308	1.40329	1.40307	1.40331	1.4033	1.40303	1.40322	1.40302	1.40284	1.40279	1.40269
1.40474	1.40393	1.4034	1.40273	1.40218	1.40223	1.40229	1.40246	1.40253	1.40286	1.40248	1.40262	1.4026	1.40295	1.40265	1.40288	1.40281	1.40259	1.4025	1.40238	1.40232	1.40245	1.4023	1.40246	1.40251	1.40255	1.40272	1.40255	1.40255	1.40252	1.40248	1.4024	1.40234	1.4022	1.4021	1.40219	1.4023	1.4024	1.40246	1.40251	1.40275	1.4025	1.40277	1.40276	1.40246	1.40268	1.40245	1.40226	1.40221	1.40211
1.404	1.40316	1.40264	1.40193	1.40138	1.40143	1.40149	1.40167	1.40174	1.40208	1.40168	1.40183	1.40181	1.40217	1.40186	1.4021	1.40203	1.4018	1.40171	1.40159	1.40153	1.40165	1.4015	1.40167	1.40172	1.40175	1.40193	1.40175	1.40176	1.40173	1.40168	1.4016	1.40154	1.4014	1.4013	1.40139	1.40151	1.4016	1.40167	1.40172	1.40196	1.4017	1.40198	1.40197	1.40166	1.40189	1.40166	1.40146	1.40141	1.4013
1.40179	1.40093	1.40044	1.3997	1.39915	1.3992	1.39925	1.39942	1.39949	1.39982	1.39943	1.39957	1.39955	1.3999	1.39962	1.39984	1.39977	1.39957	1.39948	1.39936	1.39929	1.39942	1.39925	1.39942	1.39947	1.3995	1.39965	1.3995	1.3995	1.39947	1.39943	1.39935	1.3993	1.39916	1.39907	1.39915	1.39926	1.39936	1.39942	1.39947	1.39969	1.39944	1.3997	1.3997	1.39941	1.39962	1.39941	1.39921	1.39916	1.39907
1.39859	1.39773	1.39724	1.39649	1.39594	1.39599	1.39604	1.39622	1.39629	1.3966	1.39623	1.39638	1.39636	1.39668	1.39642	1.39662	1.39655	1.39637	1.39628	1.39615	1.39609	1.39622	1.39605	1.39622	1.39627	1.3963	1.39643	1.3963	1.3963	1.39627	1.39623	1.39615	1.39609	1.39595	1.39586	1.39594	1.39606	1.39615	1.39622	1.39627	1.39647	1.39625	1.39648	1.39648	1.39621	1.3964	1.39621	1.39601	1.39596	1.39586
1.3955	1.39457	1.39403	1.39326	1.39271	1.39276	1.39281	1.393	1.39307	1.39337	1.39302	1.39316	1.39314	1.39346	1.39321	1.39339	1.39332	1.39315	1.39305	1.39293	1.39286	1.393	1.39283	1.393	1.39305	1.39309	1.39321	1.39308	1.39309	1.39306	1.39301	1.39293	1.39287	1.39272	1.39262	1.39271	1.39284	1.39293	1.393	1.39305	1.39324	1.39303	1.39326	1.39325	1.39299	1.39317	1.39299	1.39278	1.39273	1.39262
1.39298	1.39206	1.39154	1.39081	1.39029	1.39034	1.39039	1.39057	1.39064	1.39093	1.3906	1.39073	1.39071	1.39101	1.39078	1.39095	1.39088	1.39071	1.39062	1.3905	1.39044	1.39057	1.39041	1.39057	1.39062	1.39066	1.39077	1.39066	1.39066	1.39063	1.39059	1.39051	1.39044	1.3903	1.39021	1.39029	1.39041	1.39051	1.39057	1.39062	1.3908	1.39061	1.39081	1.39081	1.39057	1.39073	1.39056	1.39036	1.39031	1.3902
1.39227	1.39135	1.39083	1.39012	1.38961	1.38966	1.38971	1.38989	1.38996	1.39025	1.38992	1.39005	1.39003	1.39033	1.3901	1.39027	1.3902	1.39003	1.38994	1.38982	1.38976	1.38989	1.38973	1.38989	1.38994	1.38998	1.39009	1.38998	1.38998	1.38995	1.38991	1.38983	1.38976	1.38963	1.38953	1.38961	1.38973	1.38983	1.38989	1.38994	1.39013	1.38993	1.39014	1.39013	1.38989	1.39005	1.38988	1.38968	1.38963	1.38953
1.39245	1.39146	1.39089	1.39015	1.38962	1.38967	1.38973	1.38992	1.38999	1.39031	1.38995	1.39009	1.39007	1.39039	1.39013	1.39032	1.39025	1.39006	1.38997	1.38983	1.38977	1.38991	1.38975	1.38992	1.38998	1.39001	1.39014	1.39001	1.39002	1.38999	1.38994	1.38985	1.38979	1.38964	1.38953	1.38962	1.38976	1.38986	1.38993	1.38998	1.39018	1.38996	1.39019	1.39019	1.38992	1.3901	1.38992	1.3897	1.38964	1.38953
1.39192	1.39095	1.39035	1.38958	1.38901	1.38906	1.38912	1.38932	1.3894	1.38974	1.38934	1.3895	1.38947	1.38982	1.38954	1.38975	1.38968	1.38948	1.38938	1.38924	1.38917	1.38931	1.38915	1.38933	1.38938	1.38942	1.38956	1.38942	1.38942	1.38939	1.38934	1.38926	1.38918	1.38903	1.38893	1.38902	1.38915	1.38926	1.38933	1.38938	1.38961	1.38937	1.38962	1.38961	1.38932	1.38953	1.38932	1.38909	1.38903	1.38893
1.38951	1.38858	1.38796	1.38716	1.38656	1.38661	1.38666	1.38686	1.38694	1.38729	1.38687	1.38703	1.38701	1.38737	1.38709	1.3873	1.38723	1.38703	1.38693	1.38679	1.38672	1.38686	1.38669	1.38687	1.38692	1.38696	1.38711	1.38695	1.38696	1.38693	1.38688	1.3868	1.38672	1.38657	1.38647	1.38656	1.38669	1.3868	1.38687	1.38692	1.38715	1.3869	1.38716	1.38715	1.38686	1.38707	1.38686	1.38663	1.38657	1.38647
1.38664	1.3857	1.3851	1.38426	1.38363	1.38368	1.38374	1.38394	1.38403	1.38437	1.38396	1.38413	1.38411	1.38446	1.38418	1.38439	1.38432	1.38412	1.38402	1.38386	1.3838	1.38394	1.38378	1.38396	1.38401	1.38405	1.38419	1.38405	1.38405	1.38402	1.38397	1.38388	1.3838	1.38365	1.38354	1.38363	1.38377	1.38389	1.38396	1.38401	1.38423	1.38399	1.38424	1.38424	1.38395	1.38415	1.38395	1.38371	1.38365	1.38354
1.38363	1.38267	1.38207	1.38122	1.3806	1.38065	1.38071	1.38092	1.38101	1.38134	1.38094	1.38111	1.38109	1.38143	1.38117	1.38135	1.38128	1.38109	1.38099	1.38083	1.38077	1.38092	1.38076	1.38094	1.38099	1.38103	1.38116	1.38103	1.38103	1.381	1.38095	1.38086	1.38078	1.38062	1.38051	1.3806	1.38074	1.38087	1.38094	1.381	1.3812	1.38098	1.38121	1.38121	1.38093	1.38112	1.38093	1.38068	1.38062	1.38051
1.38169	1.38079	1.38024	1.37944	1.37887	1.37892	1.37898	1.37918	1.37927	1.37956	1.37921	1.37937	1.37935	1.37965	1.37943	1.37958	1.37951	1.37935	1.37925	1.37909	1.37904	1.37918	1.37903	1.3792	1.37926	1.37929	1.3794	1.37929	1.37929	1.37926	1.37922	1.37913	1.37904	1.37889	1.37878	1.37887	1.37901	1.37914	1.37921	1.37926	1.37944	1.37925	1.37945	1.37944	1.3792	1.37936	1.3792	1.37895	1.37889	1.37878
1.38149	1.38058	1.38005	1.37927	1.37872	1.37877	1.37884	1.37904	1.37913	1.37941	1.37907	1.37924	1.37922	1.3795	1.37929	1.37943	1.37935	1.37921	1.37911	1.37894	1.37889	1.37903	1.37889	1.37906	1.37912	1.37916	1.37924	1.37916	1.37916	1.37913	1.37908	1.37899	1.3789	1.37874	1.37864	1.37873	1.37887	1.379	1.37907	1.37912	1.37928	1.37911	1.3793	1.37929	1.37907	1.37921	1.37906	1.37881	1.37874	1.37863
1.38179	1.38082	1.38026	1.37946	1.3789	1.37895	1.37902	1.37923	1.37934	1.37962	1.37926	1.37944	1.37942	1.37971	1.37949	1.37964	1.37956	1.37941	1.37931	1.37913	1.37907	1.37922	1.37908	1.37927	1.37932	1.37936	1.37945	1.37936	1.37937	1.37933	1.37928	1.37919	1.37909	1.37893	1.37881	1.37891	1.37906	1.3792	1.37927	1.37933	1.37949	1.37931	1.3795	1.3795	1.37927	1.37941	1.37926	1.379	1.37893	1.37881
1.38097	1.37996	1.37936	1.37854	1.37795	1.37801	1.37807	1.37828	1.37839	1.37868	1.3783	1.37849	1.37847	1.37877	1.37855	1.3787	1.37862	1.37847	1.37837	1.37819	1.37812	1.37827	1.37814	1.37832	1.37837	1.37841	1.3785	1.37841	1.37841	1.37838	1.37833	1.37824	1.37814	1.37798	1.37787	1.37796	1.37811	1.37825	1.37832	1.37838	1.37855	1.37836	1.37856	1.37855	1.37832	1.37847	1.37832	1.37804	1.37798	1.37786
1.37834	1.37731	1.37678	1.37593	1.37531	1.37536	1.37543	1.37564	1.37575	1.37605	1.37567	1.37585	1.37583	1.37614	1.37591	1.37607	1.37599	1.37583	1.37573	1.37555	1.37548	1.37564	1.3755	1.37568	1.37573	1.37577	1.37587	1.37577	1.37577	1.37574	1.37569	1.3756	1.3755	1.37534	1.37522	1.37532	1.37546	1.37561	1.37568	1.37574	1.37591	1.37572	1.37592	1.37592	1.37568	1.37583	1.37567	1.3754	1.37533	1.37522
1.37572	1.37466	1.3741	1.37321	1.37256	1.37262	1.37268	1.3729	1.37301	1.37332	1.37293	1.37312	1.3731	1.37341	1.37318	1.37334	1.37326	1.3731	1.37299	1.3728	1.37274	1.3729	1.37276	1.37294	1.373	1.37304	1.37314	1.37304	1.37304	1.37301	1.37296	1.37286	1.37276	1.37259	1.37247	1.37257	1.37272	1.37287	1.37295	1.373	1.37318	1.37298	1.37319	1.37319	1.37294	1.3731	1.37294	1.37266	1.37259	1.37247
1.37295	1.3719	1.37135	1.37047	1.36985	1.3699	1.36997	1.37018	1.37029	1.37058	1.37022	1.3704	1.37038	1.37067	1.37045	1.37059	1.37052	1.37037	1.37026	1.37008	1.37003	1.37018	1.37004	1.37022	1.37027	1.37031	1.3704	1.37031	1.37032	1.37028	1.37024	1.37014	1.37004	1.36988	1.36976	1.36986	1.37	1.37015	1.37022	1.37028	1.37045	1.37027	1.37046	1.37045	1.37022	1.37036	1.37021	1.36994	1.36987	1.36976
1.37174	1.37073	1.37023	1.36939	1.36881	1.36887	1.36894	1.36915	1.36926	1.36951	1.36919	1.36936	1.36934	1.36961	1.36942	1.36953	1.36946	1.36932	1.36922	1.36904	1.36899	1.36915	1.36901	1.36918	1.36924	1.36928	1.36935	1.36928	1.36928	1.36925	1.3692	1.36911	1.36901	1.36885	1.36873	1.36883	1.36897	1.36912	1.36919	1.36925	1.36939	1.36924	1.3694	1.3694	1.36919	1.36931	1.36918	1.36892	1.36885	1.36873
1.37196	1.37097	1.37046	1.36962	1.36907	1.36913	1.3692	1.36941	1.36953	1.36977	1.36946	1.36964	1.36962	1.36986	1.36969	1.36979	1.36971	1.36959	1.36948	1.3693	1.36925	1.36941	1.36927	1.36945	1.36952	1.36956	1.36961	1.36956	1.36956	1.36953	1.36947	1.36938	1.36928	1.36911	1.36899	1.36909	1.36924	1.36938	1.36946	1.36952	1.36965	1.36951	1.36966	1.36966	1.36946	1.36957	1.36945	1.36918	1.36911	1.36898
1.37208	1.37105	1.37054	1.36968	1.36914	1.3692	1.36927	1.36949	1.3696	1.36984	1.36954	1.36972	1.3697	1.36994	1.36977	1.36986	1.36978	1.36967	1.36956	1.36938	1.36932	1.36948	1.36935	1.36953	1.3696	1.36964	1.36967	1.36964	1.36964	1.36961	1.36955	1.36946	1.36935	1.36918	1.36905	1.36916	1.36931	1.36946	1.36954	1.3696	1.36972	1.36959	1.36973	1.36973	1.36954	1.36963	1.36953	1.36925	1.36918	1.36905
1.37055	1.36947	1.36898	1.3681	1.36754	1.3676	1.36768	1.3679	1.36801	1.36824	1.36794	1.36812	1.3681	1.36834	1.36817	1.36826	1.36818	1.36808	1.36797	1.36779	1.36773	1.36789	1.36775	1.36793	1.368	1.36804	1.36806	1.36804	1.36804	1.36801	1.36795	1.36786	1.36775	1.36758	1.36746	1.36756	1.36772	1.36786	1.36794	1.368	1.36811	1.36798	1.36812	1.36812	1.36794	1.36803	1.36793	1.36766	1.36758	1.36746
1.36799	1.36688	1.36639	1.36547	1.365	1.36506	1.36514	1.36536	1.36536	1.36561	1.3654	1.36548	1.36546	1.36571	1.36554	1.36563	1.36554	1.36544	1.36532	1.36524	1.36519	1.36535	1.36521	1.36529	1.36536	1.3654	1.36543	1.3654	1.3654	1.36537	1.36531	1.36532	1.36521	1.36504	1.36492	1.36502	1.36518	1.36522	1.3653	1.36536	1.36548	1.36534	1.36549	1.36549	1.36529	1.36539	1.36529	1.36512	1.36504	1.36492
1.36548	1.36434	1.36383	1.36287	1.36237	1.36243	1.36251	1.36273	1.36274	1.36301	1.36278	1.36286	1.36284	1.36311	1.36293	1.36302	1.36293	1.36282	1.3627	1.36262	1.36256	1.36272	1.36258	1.36267	1.36274	1.36278	1.36282	1.36278	1.36279	1.36275	1.36269	1.36269	1.36259	1.36241	1.36229	1.36239	1.36255	1.36259	1.36268	1.36275	1.36287	1.36272	1.36289	1.36288	1.36267	1.36278	1.36267	1.36249	1.36241	1.36229
1.36334	1.36224	1.36176	1.36082	1.36033	1.36039	1.36047	1.36068	1.3607	1.36096	1.36074	1.36082	1.3608	1.36106	1.36088	1.36098	1.36088	1.36077	1.36065	1.36056	1.36052	1.36068	1.36053	1.36062	1.36069	1.36074	1.36077	1.36074	1.36074	1.3607	1.36065	1.36064	1.36054	1.36037	1.36025	1.36035	1.3605	1.36055	1.36063	1.3607	1.36083	1.36068	1.36084	1.36084	1.36063	1.36073	1.36062	1.36045	1.36037	1.36025
1.36301	1.36195	1.36152	1.3606	1.36013	1.36019	1.36027	1.36048	1.3605	1.36077	1.36054	1.36063	1.36061	1.36087	1.36069	1.36078	1.36069	1.36057	1.36045	1.36036	1.36032	1.36048	1.36034	1.36043	1.3605	1.36055	1.36058	1.36055	1.36055	1.36051	1.36045	1.36044	1.36034	1.36017	1.36005	1.36016	1.3603	1.36035	1.36044	1.36051	1.36064	1.36049	1.36065	1.36065	1.36044	1.36054	1.36043	1.36026	1.36018	1.36005
1.36367	1.36261	1.36218	1.36126	1.36076	1.36082	1.36091	1.36113	1.36118	1.36145	1.36119	1.36131	1.36129	1.36155	1.36137	1.36146	1.36137	1.36126	1.36113	1.361	1.36095	1.36112	1.36098	1.36111	1.36118	1.36123	1.36126	1.36123	1.36123	1.3612	1.36114	1.36108	1.36099	1.36081	1.36068	1.36079	1.36095	1.36103	1.36112	1.36119	1.36132	1.36117	1.36134	1.36133	1.36111	1.36122	1.36111	1.36089	1.36081	1.36068
1.36354	1.36246	1.36201	1.36109	1.36062	1.36068	1.36077	1.36099	1.36102	1.36128	1.36104	1.36115	1.36113	1.36138	1.36121	1.36129	1.3612	1.3611	1.36097	1.36086	1.36081	1.36098	1.36084	1.36095	1.36102	1.36107	1.36109	1.36107	1.36107	1.36103	1.36098	1.36094	1.36085	1.36067	1.36054	1.36065	1.36081	1.36087	1.36096	1.36103	1.36115	1.36101	1.36116	1.36116	1.36095	1.36105	1.36095	1.36075	1.36067	1.36054
1.36136	1.36027	1.35982	1.35889	1.35844	1.3585	1.35859	1.3588	1.3588	1.35904	1.35886	1.35892	1.3589	1.35915	1.35898	1.35906	1.35897	1.35888	1.35876	1.35868	1.35863	1.3588	1.35865	1.35873	1.3588	1.35884	1.35885	1.35884	1.35884	1.35881	1.35875	1.35875	1.35866	1.35848	1.35836	1.35846	1.35862	1.35865	1.35874	1.35881	1.35891	1.35878	1.35893	1.35892	1.35873	1.35882	1.35873	1.35857	1.35849	1.35836
1.35814	1.35707	1.35654	1.35562	1.35519	1.35526	1.35534	1.35556	1.35553	1.35577	1.35563	1.35566	1.35564	1.35588	1.35572	1.35579	1.3557	1.35561	1.35548	1.35543	1.35539	1.35556	1.3554	1.35546	1.35553	1.35558	1.35559	1.35558	1.35558	1.35554	1.35548	1.35551	1.35541	1.35524	1.35511	1.35522	1.35538	1.35538	1.35547	1.35554	1.35564	1.35552	1.35566	1.35565	1.35547	1.35555	1.35546	1.35533	1.35524	1.35511
1.35469	1.35361	1.35304	1.35212	1.35171	1.35177	1.35186	1.35207	1.35204	1.35227	1.35215	1.35217	1.35215	1.35238	1.35222	1.35229	1.3522	1.35211	1.35198	1.35194	1.35191	1.35207	1.35191	1.35196	1.35203	1.35208	1.3521	1.35208	1.35208	1.35205	1.35199	1.35202	1.35193	1.35175	1.35163	1.35173	1.35189	1.35189	1.35197	1.35204	1.35215	1.35203	1.35217	1.35216	1.35197	1.35205	1.35196	1.35184	1.35176	1.35163
1.35259	1.35158	1.35103	1.35016	1.34979	1.34985	1.34994	1.35014	1.3501	1.35033	1.35023	1.35023	1.35021	1.35044	1.35028	1.35035	1.35025	1.35016	1.35003	1.35	1.34999	1.35014	1.34998	1.35002	1.35009	1.35014	1.35016	1.35014	1.35014	1.3501	1.35004	1.35009	1.34999	1.34983	1.34971	1.34981	1.34996	1.34994	1.35003	1.3501	1.35021	1.35009	1.35023	1.35022	1.35004	1.35011	1.35001	1.34993	1.34984	1.34971
1.35202	1.35102	1.3505	1.34966	1.34926	1.34932	1.34942	1.34962	1.3496	1.34985	1.34971	1.34974	1.34972	1.34996	1.34979	1.34987	1.34977	1.34965	1.34952	1.34948	1.34946	1.34961	1.34946	1.34953	1.3496	1.34965	1.34968	1.34965	1.34966	1.34962	1.34955	1.34956	1.34947	1.34931	1.34918	1.34929	1.34943	1.34944	1.34954	1.34961	1.34973	1.3496	1.34975	1.34974	1.34954	1.34963	1.34952	1.34941	1.34931	1.34918
1.35216	1.35112	1.35059	1.34972	1.34926	1.34933	1.34944	1.34965	1.34966	1.34996	1.34975	1.34984	1.34982	1.35008	1.34988	1.34998	1.34987	1.34972	1.34957	1.3495	1.34947	1.34964	1.34949	1.34961	1.34969	1.34975	1.34979	1.34975	1.34975	1.34971	1.34964	1.3496	1.3495	1.34933	1.34918	1.3493	1.34946	1.3495	1.34963	1.34971	1.34984	1.34969	1.34987	1.34985	1.3496	1.34973	1.34961	1.34943	1.34933	1.34919
1.35169	1.35063	1.35011	1.34924	1.34874	1.34881	1.34891	1.34913	1.34915	1.34947	1.34921	1.34934	1.34931	1.34959	1.34938	1.34949	1.34938	1.34922	1.34907	1.34898	1.34895	1.34911	1.34896	1.34912	1.3492	1.34925	1.34929	1.34925	1.34925	1.34921	1.34914	1.34907	1.34898	1.3488	1.34866	1.34878	1.34894	1.34899	1.34913	1.34921	1.34935	1.34918	1.34937	1.34935	1.34908	1.34924	1.34911	1.3489	1.34881	1.34867
1.34972	1.34866	1.34825	1.34739	1.34688	1.34695	1.34705	1.34725	1.34727	1.34757	1.34733	1.34745	1.34743	1.34768	1.3475	1.34759	1.34749	1.34733	1.3472	1.34712	1.34709	1.34725	1.34708	1.34724	1.34731	1.34736	1.34739	1.34736	1.34736	1.34732	1.34726	1.34719	1.3471	1.34693	1.3468	1.34691	1.34706	1.3471	1.34725	1.34732	1.34744	1.3473	1.34746	1.34745	1.3472	1.34734	1.34723	1.34703	1.34694	1.34681
1.34641	1.34537	1.34494	1.34409	1.34359	1.34365	1.34375	1.34396	1.34397	1.34426	1.34405	1.34415	1.34413	1.34437	1.34421	1.34428	1.34418	1.34402	1.34389	1.34382	1.34379	1.34396	1.34378	1.34394	1.34401	1.34406	1.34408	1.34406	1.34406	1.34402	1.34396	1.34389	1.34381	1.34364	1.34344	1.34361	1.34377	1.3438	1.34395	1.34402	1.34414	1.34401	1.34416	1.34414	1.3439	1.34403	1.34393	1.34374	1.34364	1.34351
1.34303	1.34207	1.34163	1.34085	1.34041	1.34047	1.34058	1.34077	1.34076	1.34101	1.34088	1.34094	1.34092	1.34112	1.34099	1.34104	1.34094	1.34081	1.34068	1.34063	1.34062	1.34077	1.34059	1.34072	1.34079	1.34084	1.34086	1.34084	1.34084	1.34081	1.34075	1.3407	1.34062	1.34046	1.34021	1.34044	1.34058	1.3406	1.34073	1.3408	1.3409	1.3408	1.34092	1.34091	1.34071	1.3408	1.34071	1.34056	1.34046	1.34033
1.34122	1.34033	1.33991	1.33919	1.33881	1.33887	1.33897	1.33915	1.33912	1.33935	1.33926	1.33929	1.33927	1.33946	1.33933	1.33937	1.33928	1.33916	1.33903	1.33901	1.33902	1.33916	1.33897	1.33907	1.33913	1.33918	1.3392	1.33919	1.33919	1.33915	1.33909	1.33907	1.339	1.33885	1.33858	1.33883	1.33896	1.33896	1.33908	1.33915	1.33924	1.33915	1.33926	1.33925	1.33907	1.33914	1.33905	1.33896	1.33886	1.33873
1.34013	1.33922	1.33875	1.33803	1.33765	1.33772	1.33782	1.338	1.33798	1.33821	1.33813	1.33815	1.33813	1.33833	1.33819	1.33824	1.33814	1.33801	1.33787	1.33785	1.33786	1.33801	1.33782	1.33791	1.33799	1.33804	1.33807	1.33805	1.33805	1.33801	1.33794	1.33793	1.33785	1.3377	1.3374	1.33767	1.33781	1.33781	1.33793	1.338	1.33811	1.33801	1.33813	1.33811	1.33793	1.338	1.33789	1.33781	1.3377	1.33757
1.33915	1.33821	1.33774	1.33701	1.33662	1.33669	1.33681	1.337	1.337	1.33727	1.33714	1.33718	1.33716	1.3374	1.33722	1.33729	1.33718	1.33703	1.33688	1.33683	1.33684	1.337	1.33682	1.33694	1.33702	1.33707	1.33711	1.33708	1.33708	1.33704	1.33697	1.33693	1.33684	1.33668	1.33636	1.33665	1.3368	1.33682	1.33695	1.33703	1.33716	1.33703	1.33719	1.33716	1.33694	1.33704	1.33691	1.3368	1.33669	1.33654
1.33802	1.33704	1.33675	1.33602	1.33562	1.33569	1.3358	1.33599	1.33598	1.33627	1.3361	1.33617	1.33615	1.3364	1.33621	1.33629	1.33619	1.33603	1.33588	1.33584	1.33584	1.33599	1.33579	1.33593	1.33601	1.33606	1.3361	1.33607	1.33607	1.33602	1.33595	1.3359	1.33583	1.33567	1.33538	1.33565	1.33579	1.3358	1.33594	1.33602	1.33615	1.33601	1.33618	1.33615	1.33592	1.33603	1.33591	1.33578	1.33568	1.33554
1.33653	1.33556	1.3353	1.33455	1.33412	1.33418	1.33429	1.33446	1.33446	1.33475	1.33458	1.33465	1.33463	1.33487	1.3347	1.33477	1.33467	1.33451	1.33437	1.33433	1.33433	1.33447	1.33427	1.33441	1.33449	1.33454	1.33457	1.33455	1.33455	1.3345	1.33444	1.33438	1.3343	1.33415	1.33392	1.33413	1.33426	1.33429	1.33442	1.3345	1.33462	1.33449	1.33465	1.33463	1.3344	1.33451	1.33439	1.33426	1.33416	1.33403
1.33342	1.3325	1.33226	1.33155	1.33114	1.3312	1.3313	1.33147	1.33148	1.33174	1.33161	1.33166	1.33165	1.33185	1.33171	1.33176	1.33166	1.33151	1.33138	1.33133	1.33135	1.33149	1.33128	1.33143	1.3315	1.33155	1.33158	1.33156	1.33156	1.33152	1.33146	1.33139	1.33132	1.33117	1.33095	1.33115	1.33128	1.3313	1.33144	1.33151	1.33162	1.33152	1.33165	1.33163	1.33142	1.33151	1.33141	1.33129	1.33118	1.33105
1.33132	1.33058	1.33043	1.32985	1.32954	1.32959	1.32968	1.32981	1.32981	1.33001	1.32996	1.32998	1.32996	1.33011	1.33003	1.33004	1.32995	1.32983	1.32972	1.32969	1.32974	1.32985	1.32964	1.32975	1.32982	1.32986	1.32988	1.32987	1.32987	1.32984	1.32978	1.32973	1.32967	1.32956	1.32935	1.32954	1.32964	1.32965	1.32977	1.32983	1.3299	1.32985	1.32993	1.32991	1.32977	1.32981	1.32973	1.32966	1.32955	1.32945
1.33016	1.32955	1.32941	1.32891	1.32867	1.32871	1.32879	1.32889	1.32887	1.32901	1.32904	1.32901	1.329	1.3291	1.32906	1.32904	1.32897	1.32888	1.32879	1.32879	1.32885	1.32895	1.32872	1.3288	1.32885	1.32889	1.32889	1.3289	1.3289	1.32887	1.32882	1.3288	1.32876	1.32867	1.32847	1.32865	1.32873	1.32871	1.32881	1.32886	1.32891	1.32889	1.32893	1.32892	1.32882	1.32883	1.32877	1.32876	1.32866	1.32857
1.32851	1.32796	1.32779	1.32732	1.32712	1.32716	1.32725	1.32734	1.32732	1.32743	1.32751	1.32745	1.32745	1.32753	1.3275	1.32746	1.32739	1.32731	1.32721	1.32722	1.32731	1.3274	1.32717	1.32723	1.32729	1.32733	1.32733	1.32735	1.32734	1.32731	1.32726	1.32726	1.32721	1.32712	1.32692	1.3271	1.32718	1.32716	1.32725	1.3273	1.32734	1.32734	1.32737	1.32735	1.32728	1.32726	1.3272	1.32723	1.32711	1.32702
1.32645	1.32596	1.32584	1.32543	1.32529	1.32534	1.32543	1.32551	1.32549	1.3256	1.3257	1.32562	1.32562	1.3257	1.32566	1.32563	1.32556	1.32548	1.32538	1.32539	1.32548	1.32557	1.32534	1.3254	1.32546	1.3255	1.32551	1.32552	1.32551	1.32548	1.32543	1.32543	1.32538	1.3253	1.32508	1.32528	1.32536	1.32533	1.32541	1.32547	1.32551	1.32551	1.32554	1.32552	1.32546	1.32543	1.32536	1.32541	1.32528	1.3252
1.32499	1.32454	1.32448	1.32409	1.32408	1.32412	1.3242	1.32427	1.32425	1.32425	1.32444	1.32426	1.32425	1.32435	1.3243	1.32428	1.32421	1.32413	1.32415	1.32417	1.32426	1.32434	1.3241	1.32415	1.32409	1.32413	1.32414	1.32414	1.32414	1.32411	1.32406	1.32419	1.32414	1.32407	1.32388	1.32406	1.32412	1.32409	1.32416	1.3241	1.32415	1.32413	1.32418	1.32416	1.3242	1.32407	1.324	1.32417	1.32406	1.32398
1.32297	1.32249	1.32244	1.322	1.32194	1.32197	1.32206	1.32213	1.32212	1.32214	1.3223	1.32214	1.32213	1.32224	1.32218	1.32217	1.32209	1.32201	1.32202	1.32203	1.32212	1.32219	1.32195	1.32202	1.32197	1.32201	1.32202	1.32202	1.32202	1.32198	1.32193	1.32204	1.32199	1.32192	1.32175	1.32191	1.32197	1.32195	1.32203	1.32198	1.32204	1.32201	1.32206	1.32204	1.32207	1.32195	1.32187	1.32203	1.32191	1.32183
1.32069	1.32026	1.32029	1.31989	1.31985	1.31988	1.31997	1.32003	1.32004	1.32005	1.32022	1.32007	1.32006	1.32016	1.32011	1.32009	1.32001	1.31992	1.31992	1.31992	1.32003	1.3201	1.31986	1.31994	1.31989	1.31993	1.31995	1.31995	1.31995	1.31991	1.31986	1.31995	1.31989	1.31983	1.3197	1.31982	1.31987	1.31988	1.31995	1.31991	1.31996	1.31994	1.31999	1.31996	1.32	1.31987	1.31979	1.31994	1.31981	1.31974
1.32013	1.31982	1.31995	1.31964	1.31965	1.31968	1.31975	1.31979	1.3198	1.31978	1.31997	1.31981	1.31981	1.31988	1.31986	1.31982	1.31975	1.31968	1.3197	1.31971	1.31983	1.31987	1.31962	1.31969	1.31964	1.31968	1.31969	1.3197	1.31969	1.31966	1.31961	1.3197	1.31966	1.31962	1.31952	1.31961	1.31964	1.31964	1.31971	1.31966	1.31969	1.3197	1.31971	1.31969	1.31976	1.31961	1.31955	1.31972	1.3196	1.31955
1.31964	1.3194	1.31952	1.31926	1.31923	1.31925	1.31931	1.31933	1.31933	1.31931	1.31951	1.31937	1.31936	1.3194	1.31941	1.31935	1.31929	1.31925	1.31925	1.31927	1.31939	1.31942	1.31917	1.31922	1.3192	1.31923	1.31923	1.31925	1.31924	1.31921	1.31918	1.31924	1.3192	1.31918	1.3191	1.31917	1.31919	1.31919	1.31924	1.31921	1.31922	1.31926	1.31924	1.31922	1.31929	1.31916	1.31911	1.31928	1.31916	1.31912
1.31803	1.31786	1.31796	1.31774	1.31776	1.31778	1.31785	1.31785	1.31786	1.31778	1.31806	1.31787	1.31787	1.31786	1.31791	1.31782	1.31777	1.31774	1.31776	1.31778	1.31793	1.31796	1.3177	1.31774	1.3177	1.31773	1.31772	1.31775	1.31774	1.31772	1.31768	1.31778	1.31773	1.31772	1.31763	1.31771	1.31772	1.31772	1.31776	1.31771	1.3177	1.31778	1.31773	1.31771	1.31784	1.31764	1.31761	1.31782	1.31768	1.31765
1.31593	1.31588	1.31601	1.3159	1.31604	1.31605	1.31611	1.31609	1.3161	1.31594	1.31631	1.31606	1.31606	1.31601	1.31609	1.31598	1.31594	1.31594	1.316	1.31603	1.31619	1.31621	1.31594	1.31597	1.31588	1.31591	1.31589	1.31593	1.31592	1.3159	1.31587	1.31602	1.31598	1.31598	1.31588	1.31597	1.31597	1.31596	1.31598	1.3159	1.31587	1.31596	1.31589	1.31587	1.31607	1.31582	1.3158	1.31608	1.31594	1.31592
1.31417	1.31417	1.31433	1.31426	1.31445	1.31446	1.31451	1.31448	1.31447	1.31426	1.31468	1.31439	1.31439	1.31433	1.31443	1.31431	1.31428	1.31429	1.31439	1.31444	1.3146	1.3146	1.31432	1.31433	1.31422	1.31424	1.31422	1.31426	1.31425	1.31424	1.31421	1.31439	1.31436	1.31438	1.31429	1.31437	1.31436	1.31433	1.31434	1.31423	1.31419	1.3143	1.31421	1.31419	1.31444	1.31415	1.31414	1.31447	1.31434	1.31433
1.31145	1.31147	1.31163	1.31157	1.31176	1.31177	1.31183	1.31179	1.31179	1.31158	1.31201	1.31171	1.31172	1.31165	1.31174	1.31162	1.31159	1.3116	1.31169	1.31173	1.31191	1.31191	1.31164	1.31165	1.31153	1.31156	1.31154	1.31158	1.31157	1.31155	1.31152	1.31171	1.31167	1.31169	1.3116	1.31168	1.31167	1.31165	1.31166	1.31155	1.31151	1.31162	1.31153	1.31151	1.31177	1.31146	1.31144	1.31179	1.31165	1.31164
1.31034	1.31042	1.31069	1.3107	1.31096	1.31098	1.31103	1.31098	1.31099	1.31077	1.31121	1.3109	1.31091	1.31084	1.31094	1.31081	1.31078	1.31078	1.31089	1.31093	1.31112	1.31111	1.31083	1.31084	1.31072	1.31075	1.31073	1.31078	1.31076	1.31074	1.31071	1.31091	1.31087	1.31089	1.31082	1.31088	1.31087	1.31085	1.31086	1.31074	1.3107	1.31082	1.31072	1.3107	1.31097	1.31065	1.31063	1.31099	1.31085	1.31084
1.31076	1.31089	1.31125	1.31131	1.31159	1.31159	1.31163	1.31157	1.31157	1.31135	1.31178	1.31149	1.31149	1.31142	1.31152	1.3114	1.31137	1.31139	1.3115	1.31155	1.31173	1.31171	1.31141	1.31142	1.31131	1.31133	1.31131	1.31135	1.31134	1.31133	1.3113	1.31148	1.31146	1.3115	1.31146	1.31149	1.31146	1.31144	1.31143	1.31132	1.31127	1.3114	1.31129	1.31127	1.31154	1.31123	1.31123	1.31158	1.31145	1.31146
1.31081	1.31094	1.3113	1.31135	1.31157	1.31157	1.31161	1.31154	1.31155	1.31134	1.31175	1.31149	1.3115	1.3114	1.31153	1.31139	1.31137	1.3114	1.31148	1.31153	1.31171	1.31168	1.31139	1.31139	1.31131	1.31132	1.3113	1.31135	1.31134	1.31133	1.3113	1.31145	1.31143	1.31147	1.31146	1.31147	1.31143	1.31141	1.3114	1.31132	1.31126	1.3114	1.31128	1.31126	1.31152	1.31122	1.31122	1.31155	1.31143	1.31143
1.30989	1.31005	1.31043	1.31051	1.31074	1.31074	1.31077	1.3107	1.31072	1.31049	1.31093	1.31067	1.31068	1.31055	1.31071	1.31054	1.31053	1.31057	1.31064	1.31068	1.31089	1.31085	1.31055	1.31055	1.31048	1.3105	1.31047	1.31053	1.31052	1.3105	1.31049	1.31062	1.31059	1.31064	1.31063	1.31063	1.31059	1.31058	1.31056	1.3105	1.31042	1.31058	1.31044	1.31042	1.31069	1.31039	1.3104	1.31072	1.31059	1.31059
1.30874	1.30902	1.30944	1.30964	1.30994	1.30994	1.30995	1.30985	1.30985	1.30957	1.31007	1.30977	1.30978	1.30961	1.30981	1.30962	1.30962	1.3097	1.30979	1.30986	1.31008	1.31002	1.30971	1.30968	1.3096	1.3096	1.30956	1.30963	1.30962	1.30961	1.30961	1.30976	1.30975	1.30982	1.30984	1.30982	1.30976	1.30973	1.30969	1.30961	1.3095	1.3097	1.30952	1.3095	1.30982	1.30949	1.30953	1.30989	1.30977	1.30979
1.30693	1.30729	1.30771	1.30797	1.3083	1.30829	1.3083	1.30817	1.30815	1.30782	1.3084	1.30805	1.30807	1.30785	1.3081	1.30788	1.30789	1.308	1.30811	1.3082	1.30843	1.30835	1.30803	1.30797	1.30788	1.30788	1.30783	1.30791	1.3079	1.3079	1.3079	1.30808	1.30808	1.30817	1.30819	1.30817	1.30809	1.30804	1.30798	1.30789	1.30775	1.30799	1.30777	1.30775	1.30813	1.30776	1.30782	1.30823	1.30811	1.30815
1.30492	1.30538	1.30583	1.30618	1.30658	1.30656	1.30658	1.30644	1.30642	1.30607	1.30669	1.30632	1.30634	1.3061	1.30636	1.30612	1.30614	1.30624	1.30636	1.30646	1.3067	1.30663	1.30631	1.30624	1.30614	1.30614	1.30609	1.30618	1.30616	1.30616	1.30616	1.30636	1.30635	1.30645	1.30647	1.30645	1.30637	1.30631	1.30625	1.30616	1.30601	1.30626	1.30602	1.30601	1.30641	1.30601	1.30607	1.30652	1.30638	1.30642
1.30511	1.30568	1.30623	1.30668	1.30717	1.30716	1.30717	1.30703	1.30699	1.30662	1.30726	1.30687	1.30689	1.30665	1.30691	1.30668	1.3067	1.30681	1.30694	1.30705	1.3073	1.30722	1.30688	1.30681	1.3067	1.30669	1.30664	1.30673	1.30671	1.30671	1.30672	1.30694	1.30694	1.30703	1.30708	1.30704	1.30695	1.30688	1.30682	1.30671	1.30656	1.30682	1.30658	1.30656	1.30697	1.30657	1.30663	1.30711	1.30697	1.30702
1.30614	1.30674	1.30735	1.30782	1.30832	1.3083	1.3083	1.30816	1.30811	1.30777	1.30837	1.30799	1.30801	1.3078	1.30804	1.30783	1.30785	1.30795	1.30809	1.30821	1.30844	1.30835	1.308	1.30793	1.30782	1.30781	1.30776	1.30785	1.30783	1.30783	1.30784	1.30806	1.30806	1.30817	1.30825	1.30817	1.30808	1.308	1.30794	1.30783	1.30769	1.30793	1.3077	1.30769	1.30808	1.30769	1.30776	1.30823	1.3081	1.30816
1.30673	1.30731	1.30793	1.30837	1.30881	1.3088	1.3088	1.30868	1.30864	1.30836	1.30889	1.30855	1.30856	1.30839	1.3086	1.30841	1.30842	1.3085	1.30862	1.30872	1.30894	1.30887	1.30851	1.30846	1.30837	1.30837	1.30832	1.3084	1.30839	1.30838	1.30838	1.30857	1.30857	1.30866	1.30876	1.30867	1.30859	1.30851	1.30847	1.30838	1.30825	1.30847	1.30827	1.30825	1.3086	1.30825	1.3083	1.30873	1.3086	1.30865
1.30663	1.30723	1.30789	1.30834	1.30878	1.30877	1.30876	1.30864	1.3086	1.30835	1.30885	1.30853	1.30854	1.30839	1.3086	1.3084	1.30841	1.3085	1.3086	1.3087	1.30891	1.30884	1.30848	1.30843	1.30835	1.30835	1.3083	1.30838	1.30837	1.30837	1.30837	1.30853	1.30854	1.30863	1.30875	1.30863	1.30856	1.30848	1.30844	1.30836	1.30824	1.30845	1.30825	1.30824	1.30856	1.30824	1.30829	1.30869	1.30856	1.30861
1.30642	1.30708	1.30776	1.30825	1.3087	1.30868	1.30865	1.30851	1.30846	1.30818	1.3087	1.30838	1.30839	1.3082	1.30844	1.30823	1.30826	1.30836	1.30847	1.3086	1.30882	1.30873	1.30834	1.30828	1.3082	1.30819	1.30813	1.30822	1.30821	1.30822	1.30822	1.3084	1.30841	1.30853	1.30868	1.30854	1.30844	1.30834	1.30829	1.30821	1.30806	1.3083	1.30807	1.30806	1.30841	1.30808	1.30815	1.30857	1.30846	1.30853
1.30461	1.30533	1.30599	1.30651	1.30696	1.30693	1.30691	1.30674	1.30668	1.30636	1.30695	1.3066	1.30661	1.30637	1.30666	1.30641	1.30645	1.30657	1.30669	1.30683	1.30707	1.30697	1.30658	1.3065	1.30642	1.30641	1.30634	1.30644	1.30643	1.30644	1.30645	1.30663	1.30665	1.30678	1.30694	1.30679	1.30668	1.30657	1.30651	1.30643	1.30626	1.30653	1.30627	1.30626	1.30664	1.30628	1.30637	1.30683	1.3067	1.30679
1.30329	1.30411	1.3048	1.30543	1.30599	1.30595	1.30593	1.30573	1.30566	1.30527	1.30597	1.30557	1.30559	1.30528	1.30562	1.30533	1.30538	1.30552	1.30565	1.30581	1.30609	1.30597	1.30559	1.30548	1.30539	1.30538	1.3053	1.30542	1.3054	1.30541	1.30543	1.30563	1.30566	1.30581	1.30597	1.30581	1.30569	1.30557	1.30549	1.30541	1.30521	1.30553	1.30521	1.3052	1.30565	1.30524	1.30534	1.30586	1.30572	1.30582
1.30364	1.30456	1.3053	1.30605	1.30673	1.30668	1.30665	1.30641	1.30632	1.30587	1.30666	1.30619	1.30622	1.30586	1.30624	1.30593	1.30599	1.30616	1.30632	1.30652	1.30681	1.30666	1.30628	1.30614	1.30603	1.30601	1.30592	1.30605	1.30603	1.30604	1.30607	1.30631	1.30635	1.30653	1.30671	1.30654	1.30639	1.30624	1.30615	1.30604	1.30581	1.30617	1.30582	1.30581	1.30631	1.30586	1.30599	1.30657	1.30644	1.30656
1.30399	1.30491	1.30564	1.30641	1.30713	1.30708	1.30705	1.30679	1.3067	1.30622	1.30704	1.30656	1.30659	1.30621	1.3066	1.30628	1.30634	1.30651	1.30669	1.3069	1.30721	1.30705	1.30666	1.30651	1.30639	1.30637	1.30628	1.30641	1.30639	1.30641	1.30644	1.30669	1.30674	1.30693	1.30712	1.30694	1.30677	1.30662	1.30652	1.3064	1.30617	1.30653	1.30617	1.30616	1.30668	1.30622	1.30635	1.30697	1.30683	1.30696
1.30384	1.30473	1.30546	1.30623	1.30698	1.30693	1.3069	1.30665	1.30656	1.3061	1.30691	1.30643	1.30646	1.30609	1.30647	1.30616	1.30621	1.30637	1.30655	1.30675	1.30706	1.3069	1.30652	1.30638	1.30626	1.30624	1.30615	1.30628	1.30626	1.30628	1.3063	1.30655	1.30659	1.30678	1.30696	1.30679	1.30663	1.30648	1.30639	1.30627	1.30604	1.3064	1.30605	1.30604	1.30655	1.30609	1.30621	1.30682	1.30668	1.3068
1.30403	1.30491	1.30567	1.30658	1.30734	1.30729	1.30725	1.307	1.3069	1.30634	1.30724	1.30678	1.30681	1.30633	1.30683	1.3064	1.30646	1.30674	1.30691	1.30711	1.30741	1.30726	1.30686	1.30672	1.30661	1.30659	1.3065	1.30663	1.30661	1.30663	1.30665	1.30689	1.30694	1.30713	1.30733	1.30714	1.30697	1.30682	1.30673	1.30662	1.30627	1.30675	1.30628	1.30627	1.30688	1.30644	1.30657	1.30717	1.30703	1.30716
1.30432	1.30519	1.30596	1.30681	1.30752	1.30746	1.30741	1.30716	1.30706	1.30653	1.30738	1.30695	1.30697	1.30652	1.30701	1.30659	1.30665	1.30692	1.30709	1.3073	1.30759	1.30743	1.30701	1.30688	1.30678	1.30675	1.30667	1.30679	1.30677	1.30679	1.30682	1.30704	1.3071	1.30729	1.30751	1.30731	1.30714	1.30698	1.30689	1.30679	1.30644	1.30691	1.30645	1.30644	1.30703	1.30661	1.30674	1.30732	1.3072	1.30734
1.30338	1.30427	1.30504	1.30584	1.3065	1.30645	1.3064	1.30616	1.30607	1.30556	1.3064	1.30598	1.30601	1.30555	1.30604	1.30562	1.30567	1.30593	1.30608	1.30628	1.30658	1.30642	1.30602	1.30589	1.30581	1.30578	1.3057	1.30582	1.30581	1.30582	1.30585	1.30605	1.3061	1.30628	1.30649	1.3063	1.30613	1.30598	1.3059	1.30582	1.30547	1.30595	1.30548	1.30547	1.30604	1.30564	1.30577	1.30632	1.30619	1.30632
1.30374	1.30476	1.30559	1.30645	1.30715	1.3071	1.30705	1.30679	1.3067	1.30617	1.30705	1.30662	1.30665	1.30617	1.30667	1.30623	1.3063	1.30656	1.3067	1.30691	1.30723	1.30706	1.30666	1.30653	1.30645	1.30642	1.30633	1.30646	1.30644	1.30647	1.3065	1.30668	1.30674	1.30693	1.30713	1.30695	1.30678	1.30662	1.30654	1.30646	1.3061	1.3066	1.30611	1.3061	1.30669	1.30627	1.30641	1.30697	1.30684	1.30697
1.30481	1.30592	1.30679	1.30767	1.30841	1.30835	1.30829	1.30801	1.3079	1.30737	1.30827	1.30781	1.30784	1.30735	1.30786	1.30744	1.30751	1.30777	1.30792	1.30815	1.30848	1.30829	1.30788	1.30773	1.30764	1.30761	1.30752	1.30765	1.30763	1.30766	1.3077	1.3079	1.30796	1.30818	1.30838	1.30819	1.30801	1.30783	1.30774	1.30766	1.30731	1.3078	1.30731	1.30731	1.30789	1.30746	1.30761	1.30821	1.30808	1.30823
1.30475	1.30592	1.30679	1.30772	1.30848	1.30842	1.30838	1.30809	1.30798	1.30741	1.30836	1.30788	1.30792	1.30739	1.30793	1.30747	1.30755	1.30782	1.30797	1.30821	1.30855	1.30837	1.30796	1.3078	1.30771	1.30768	1.30759	1.30773	1.30771	1.30773	1.30777	1.30798	1.30804	1.30825	1.30844	1.30827	1.30808	1.30791	1.30781	1.30773	1.30736	1.30788	1.30736	1.30735	1.30797	1.30752	1.30767	1.30829	1.30815	1.3083
1.30409	1.30532	1.30622	1.30725	1.30807	1.30801	1.30797	1.30768	1.30757	1.30695	1.30797	1.30748	1.30752	1.30693	1.30752	1.30702	1.30709	1.3074	1.30755	1.30779	1.30814	1.30796	1.30755	1.30739	1.30731	1.30728	1.30718	1.30732	1.3073	1.30733	1.30736	1.30757	1.30763	1.30785	1.30802	1.30786	1.30768	1.3075	1.30741	1.30732	1.30691	1.30748	1.30692	1.30691	1.30757	1.30711	1.30726	1.30789	1.30775	1.30788
1.30441	1.30568	1.30665	1.30777	1.30864	1.30857	1.30852	1.30822	1.3081	1.30745	1.30849	1.308	1.30804	1.30743	1.30805	1.30752	1.3076	1.30794	1.30811	1.30836	1.3087	1.30851	1.30809	1.30792	1.30783	1.3078	1.3077	1.30784	1.30782	1.30785	1.30789	1.30811	1.30818	1.3084	1.30859	1.30842	1.30822	1.30803	1.30793	1.30785	1.3074	1.308	1.30741	1.3074	1.30809	1.30763	1.3078	1.30844	1.3083	1.30845
1.30427	1.30551	1.30646	1.30755	1.30838	1.30831	1.30826	1.30796	1.30783	1.3072	1.30821	1.30774	1.30778	1.30717	1.30779	1.30727	1.30735	1.30769	1.30786	1.30811	1.30844	1.30825	1.30782	1.30766	1.30757	1.30753	1.30744	1.30758	1.30756	1.30759	1.30763	1.30784	1.30791	1.30813	1.30833	1.30815	1.30795	1.30776	1.30767	1.30758	1.30713	1.30773	1.30714	1.30713	1.30782	1.30738	1.30754	1.30817	1.30803	1.30819
1.30425	1.30549	1.30646	1.30754	1.30836	1.3083	1.30825	1.30797	1.30785	1.30724	1.30824	1.30778	1.30781	1.30722	1.30783	1.3073	1.30738	1.30771	1.30786	1.30809	1.30843	1.30825	1.30783	1.30768	1.30761	1.30757	1.30748	1.30762	1.3076	1.30762	1.30766	1.30785	1.30791	1.30813	1.30831	1.30814	1.30796	1.30778	1.30769	1.30762	1.30717	1.30777	1.30718	1.30717	1.30785	1.30741	1.30757	1.30817	1.30803	1.30817
1.30585	1.30714	1.30817	1.30927	1.31011	1.31004	1.30999	1.30969	1.30957	1.30898	1.30995	1.3095	1.30954	1.30895	1.30956	1.30904	1.30912	1.30944	1.30959	1.30984	1.31017	1.30999	1.30955	1.3094	1.30933	1.30929	1.3092	1.30934	1.30932	1.30935	1.30939	1.30957	1.30964	1.30987	1.31006	1.30988	1.30969	1.3095	1.30941	1.30935	1.30891	1.3095	1.30891	1.3089	1.30956	1.30914	1.3093	1.3099	1.30976	1.30992
1.30719	1.30851	1.30952	1.31058	1.3114	1.31133	1.31127	1.31097	1.31084	1.31026	1.31123	1.31077	1.31081	1.31023	1.31082	1.31033	1.31042	1.31071	1.31087	1.31112	1.31147	1.31127	1.31083	1.31067	1.3106	1.31056	1.31046	1.31061	1.31058	1.31062	1.31067	1.31084	1.31092	1.31115	1.31135	1.31117	1.31097	1.31078	1.31068	1.31061	1.3102	1.31077	1.3102	1.31019	1.31083	1.3104	1.31057	1.31119	1.31105	1.31121
1.30699	1.30836	1.30937	1.31042	1.31125	1.31119	1.31114	1.31082	1.3107	1.31011	1.31111	1.31062	1.31067	1.31008	1.31068	1.31018	1.31027	1.31055	1.3107	1.31096	1.31132	1.31112	1.31069	1.31053	1.31045	1.31041	1.31031	1.31047	1.31044	1.31047	1.31052	1.3107	1.31078	1.31101	1.3112	1.31103	1.31083	1.31063	1.31054	1.31047	1.31007	1.31064	1.31007	1.31006	1.3107	1.31024	1.31042	1.31105	1.3109	1.31107
1.30644	1.3079	1.30896	1.31012	1.31104	1.31097	1.31092	1.31058	1.31045	1.30983	1.31089	1.31037	1.31042	1.30978	1.31042	1.30989	1.31	1.31028	1.31045	1.31072	1.3111	1.31089	1.31046	1.31028	1.3102	1.31016	1.31005	1.31021	1.31019	1.31022	1.31028	1.31047	1.31055	1.3108	1.31099	1.31081	1.3106	1.3104	1.3103	1.31022	1.3098	1.3104	1.3098	1.3098	1.31047	1.30998	1.31017	1.31084	1.31069	1.31086
1.30645	1.308	1.30911	1.31036	1.31135	1.31127	1.31121	1.31084	1.3107	1.31003	1.31114	1.31059	1.31064	1.30997	1.31063	1.3101	1.31022	1.31052	1.31072	1.31101	1.31139	1.31116	1.31073	1.31053	1.31043	1.31038	1.31027	1.31043	1.31041	1.31045	1.31051	1.31073	1.31082	1.31109	1.3113	1.31111	1.31087	1.31066	1.31054	1.31044	1.31001	1.31063	1.31001	1.31	1.31071	1.3102	1.31041	1.31113	1.31098	1.31117
1.30579	1.30734	1.30845	1.30974	1.31074	1.31066	1.3106	1.31023	1.3101	1.30939	1.31054	1.30997	1.31003	1.30933	1.31001	1.30946	1.30958	1.30989	1.3101	1.31039	1.31078	1.31055	1.31012	1.30992	1.30981	1.30976	1.30965	1.30982	1.30979	1.30983	1.30989	1.31012	1.31021	1.31048	1.3107	1.31051	1.31027	1.31005	1.30993	1.30983	1.30937	1.31002	1.30937	1.30937	1.31011	1.30958	1.30978	1.31052	1.31037	1.31056
1.30642	1.30803	1.3092	1.31056	1.31163	1.31154	1.31149	1.31112	1.31099	1.31026	1.31143	1.31086	1.31091	1.3102	1.3109	1.31032	1.31044	1.31077	1.31098	1.31126	1.31166	1.31143	1.31101	1.31081	1.3107	1.31065	1.31054	1.31071	1.31068	1.31072	1.31078	1.31101	1.3111	1.31137	1.31159	1.31139	1.31115	1.31094	1.31083	1.31072	1.31025	1.31091	1.31025	1.31024	1.31101	1.31047	1.31067	1.31142	1.31126	1.31145
1.30846	1.3101	1.31132	1.31271	1.31381	1.31372	1.31365	1.31326	1.31313	1.31238	1.31356	1.31299	1.31304	1.31232	1.31303	1.31245	1.31257	1.31292	1.31314	1.31344	1.31384	1.31359	1.31315	1.31295	1.31283	1.31278	1.31266	1.31283	1.31281	1.31285	1.31292	1.31315	1.31325	1.31354	1.31378	1.31356	1.31331	1.31309	1.31296	1.31285	1.31236	1.31303	1.31236	1.31235	1.31314	1.3126	1.31281	1.31357	1.31342	1.31363
1.3096	1.31124	1.31245	1.3138	1.31486	1.31477	1.3147	1.3143	1.31417	1.31342	1.3146	1.31403	1.31408	1.31336	1.31407	1.31349	1.31362	1.31396	1.31418	1.31448	1.31488	1.31463	1.31419	1.31399	1.31387	1.31382	1.3137	1.31387	1.31385	1.31389	1.31396	1.31418	1.31429	1.31458	1.31482	1.31461	1.31435	1.31413	1.314	1.31389	1.3134	1.31408	1.3134	1.3134	1.31418	1.31364	1.31385	1.31461	1.31446	1.31468
1.30941	1.31107	1.31227	1.3136	1.31466	1.31457	1.31451	1.3141	1.31397	1.31323	1.31442	1.31384	1.31389	1.31316	1.31388	1.3133	1.31342	1.31375	1.31397	1.31427	1.31469	1.31444	1.314	1.3138	1.31368	1.31362	1.31351	1.31368	1.31365	1.3137	1.31377	1.31399	1.31409	1.31439	1.31463	1.31441	1.31415	1.31394	1.31381	1.3137	1.31322	1.3139	1.31322	1.31321	1.314	1.31344	1.31366	1.31443	1.31427	1.31448
1.30968	1.31146	1.31272	1.31411	1.31523	1.31514	1.31507	1.31465	1.31451	1.31374	1.31498	1.31436	1.31442	1.31367	1.3144	1.31381	1.31395	1.31428	1.31451	1.31482	1.31526	1.31499	1.31456	1.31434	1.31421	1.31415	1.31403	1.31421	1.31418	1.31423	1.3143	1.31454	1.31464	1.31496	1.31521	1.31499	1.31471	1.31449	1.31435	1.31423	1.31375	1.31443	1.31375	1.31374	1.31455	1.31396	1.31419	1.31499	1.31484	1.31506
1.30963	1.31148	1.31277	1.31418	1.31533	1.31523	1.31516	1.3147	1.31456	1.31375	1.31503	1.31438	1.31445	1.31367	1.31442	1.31383	1.31397	1.31431	1.31457	1.3149	1.31534	1.31505	1.31462	1.31438	1.31424	1.31417	1.31404	1.31423	1.3142	1.31425	1.31434	1.31459	1.31471	1.31505	1.31531	1.31507	1.31478	1.31454	1.31439	1.31425	1.31377	1.31446	1.31377	1.31376	1.31459	1.31398	1.31423	1.31507	1.31492	1.31516
1.30934	1.31124	1.31255	1.31401	1.3152	1.3151	1.31503	1.31458	1.31444	1.31361	1.31493	1.31426	1.31433	1.31353	1.31429	1.31368	1.31383	1.31416	1.31443	1.31475	1.31521	1.31492	1.3145	1.31426	1.31412	1.31405	1.31392	1.31412	1.31408	1.31414	1.31421	1.31448	1.31459	1.31492	1.31518	1.31495	1.31466	1.31443	1.31428	1.31413	1.31365	1.31435	1.31365	1.31364	1.31449	1.31385	1.3141	1.31496	1.3148	1.31503
1.31071	1.31274	1.31413	1.3157	1.31697	1.31687	1.3168	1.31633	1.31619	1.31533	1.31668	1.316	1.31606	1.31524	1.31602	1.3154	1.31555	1.3159	1.31618	1.31651	1.31697	1.31668	1.31626	1.31601	1.31585	1.31578	1.31566	1.31585	1.31582	1.31587	1.31595	1.31623	1.31634	1.31669	1.31696	1.31672	1.31641	1.31619	1.31603	1.31587	1.31537	1.31609	1.31537	1.31536	1.31625	1.31559	1.31584	1.31672	1.31656	1.31681
1.31268	1.31478	1.31622	1.31783	1.31913	1.31902	1.31894	1.31845	1.31831	1.31743	1.31878	1.3181	1.31817	1.31733	1.31812	1.3175	1.31766	1.31802	1.31832	1.31865	1.31912	1.31881	1.31838	1.31813	1.31796	1.31789	1.31776	1.31795	1.31792	1.31798	1.31806	1.31835	1.31847	1.31883	1.31912	1.31886	1.31854	1.31831	1.31814	1.31797	1.31746	1.31819	1.31746	1.31745	1.31836	1.31769	1.31795	1.31885	1.3187	1.31896
1.31352	1.31564	1.31709	1.31868	1.31996	1.31985	1.31977	1.31929	1.31915	1.31827	1.31962	1.31894	1.31901	1.31818	1.31897	1.31834	1.3185	1.31887	1.31916	1.31949	1.31995	1.31964	1.31922	1.31897	1.3188	1.31873	1.3186	1.31879	1.31876	1.31882	1.31891	1.31918	1.3193	1.31967	1.31996	1.3197	1.31938	1.31915	1.31898	1.31882	1.3183	1.31904	1.3183	1.31829	1.3192	1.31853	1.31879	1.31969	1.31954	1.31979
1.314	1.31615	1.31763	1.31922	1.32051	1.3204	1.32032	1.31984	1.31971	1.31884	1.32018	1.3195	1.31957	1.31875	1.31953	1.31891	1.31906	1.31942	1.31971	1.32003	1.3205	1.3202	1.31977	1.31953	1.31936	1.31929	1.31916	1.31936	1.31932	1.31938	1.31947	1.31973	1.31985	1.32021	1.3205	1.32024	1.31993	1.31971	1.31954	1.31938	1.31887	1.3196	1.31887	1.31886	1.31976	1.31909	1.31935	1.32024	1.32008	1.32034
1.31509	1.31731	1.31883	1.32044	1.32173	1.32162	1.32153	1.32103	1.3209	1.32003	1.32136	1.32068	1.32075	1.31993	1.32071	1.32011	1.32027	1.32063	1.32092	1.32125	1.32172	1.3214	1.32097	1.32071	1.32055	1.32047	1.32034	1.32053	1.3205	1.32056	1.32065	1.32093	1.32105	1.32143	1.32173	1.32146	1.32113	1.3209	1.32072	1.32056	1.32006	1.32078	1.32005	1.32005	1.32094	1.32028	1.32054	1.32144	1.3213	1.32156
1.31536	1.31758	1.31909	1.32067	1.32194	1.32182	1.32173	1.32122	1.32109	1.32023	1.32155	1.32087	1.32094	1.32013	1.3209	1.3203	1.32047	1.32082	1.32111	1.32145	1.32192	1.32159	1.32116	1.3209	1.32073	1.32065	1.32052	1.32072	1.32069	1.32075	1.32084	1.32112	1.32125	1.32163	1.32194	1.32166	1.32133	1.3211	1.32091	1.32075	1.32026	1.32097	1.32025	1.32025	1.32113	1.32046	1.32073	1.32164	1.32149	1.32177
1.31619	1.31845	1.31999	1.3216	1.3229	1.32279	1.32271	1.32221	1.32208	1.32122	1.32255	1.32186	1.32193	1.32112	1.32189	1.3213	1.32146	1.32179	1.32208	1.32241	1.32289	1.32257	1.32215	1.32189	1.32173	1.32165	1.32152	1.32172	1.32168	1.32174	1.32184	1.32211	1.32223	1.3226	1.3229	1.32263	1.32231	1.32209	1.3219	1.32174	1.32127	1.32197	1.32127	1.32126	1.32214	1.32145	1.32172	1.32263	1.32247	1.32273
1.31837	1.32072	1.32231	1.324	1.32537	1.32525	1.32516	1.32465	1.32452	1.32364	1.32499	1.32428	1.32435	1.32353	1.3243	1.32371	1.32389	1.32422	1.32453	1.32487	1.32535	1.32502	1.3246	1.32433	1.32415	1.32407	1.32393	1.32413	1.3241	1.32417	1.32426	1.32455	1.32468	1.32506	1.32538	1.3251	1.32476	1.32453	1.32434	1.32417	1.32369	1.32439	1.32369	1.32368	1.32457	1.32387	1.32415	1.32508	1.32493	1.32521
1.3201	1.3225	1.32413	1.32586	1.32726	1.32713	1.32704	1.32651	1.32638	1.32548	1.32685	1.32613	1.3262	1.32536	1.32615	1.32555	1.32574	1.32607	1.3264	1.32674	1.32722	1.32688	1.32646	1.32618	1.326	1.32591	1.32578	1.32598	1.32595	1.32601	1.32611	1.32641	1.32654	1.32694	1.32727	1.32697	1.32663	1.32639	1.32619	1.32601	1.32553	1.32624	1.32553	1.32552	1.32643	1.32572	1.326	1.32695	1.32681	1.32709
1.32067	1.32309	1.32474	1.32651	1.32791	1.32779	1.3277	1.32717	1.32704	1.32614	1.32752	1.32679	1.32687	1.32602	1.32681	1.32621	1.32639	1.32673	1.32705	1.32739	1.32788	1.32754	1.32712	1.32685	1.32666	1.32658	1.32644	1.32665	1.32661	1.32668	1.32678	1.32708	1.32721	1.3276	1.32793	1.32763	1.32729	1.32706	1.32686	1.32668	1.32619	1.32691	1.32619	1.32618	1.3271	1.32638	1.32666	1.32762	1.32746	1.32775
1.32184	1.32429	1.32598	1.3278	1.32923	1.32911	1.32902	1.3285	1.32837	1.32746	1.32884	1.32812	1.32819	1.32735	1.32814	1.32754	1.32772	1.32806	1.32838	1.32872	1.3292	1.32887	1.32845	1.32817	1.32799	1.32791	1.32777	1.32797	1.32794	1.32801	1.32811	1.3284	1.32853	1.32892	1.32926	1.32896	1.32861	1.32838	1.32819	1.32801	1.32752	1.32824	1.32751	1.32751	1.32843	1.32771	1.32799	1.32894	1.32879	1.32907
1.32321	1.32567	1.32738	1.3292	1.33063	1.33051	1.3304	1.32987	1.32973	1.32882	1.33019	1.32947	1.32955	1.3287	1.3295	1.3289	1.32909	1.32944	1.32977	1.33012	1.33059	1.33025	1.32982	1.32953	1.32935	1.32926	1.32912	1.32933	1.32929	1.32936	1.32947	1.32976	1.3299	1.33031	1.33066	1.33034	1.32999	1.32975	1.32954	1.32936	1.32887	1.32959	1.32886	1.32886	1.32978	1.32907	1.32936	1.33031	1.33017	1.33047
1.3239	1.32633	1.32801	1.32979	1.33119	1.33106	1.33096	1.33044	1.33031	1.32941	1.33077	1.33006	1.33013	1.32929	1.33008	1.32949	1.32968	1.33001	1.33033	1.33067	1.33115	1.33081	1.33039	1.33011	1.32993	1.32984	1.32971	1.32991	1.32988	1.32994	1.33005	1.33034	1.33047	1.33087	1.33122	1.3309	1.33055	1.33032	1.33012	1.32994	1.32946	1.33017	1.32945	1.32945	1.33036	1.32965	1.32994	1.33088	1.33073	1.33102
1.32578	1.32822	1.32993	1.33174	1.33316	1.33304	1.33294	1.33241	1.33228	1.3314	1.33275	1.33204	1.33211	1.33128	1.33206	1.33147	1.33166	1.33199	1.33231	1.33264	1.33313	1.33279	1.33237	1.33209	1.33191	1.33183	1.33169	1.33189	1.33186	1.33193	1.33203	1.33232	1.33245	1.33285	1.33319	1.33288	1.33253	1.3323	1.3321	1.33193	1.33146	1.33216	1.33145	1.33144	1.33234	1.33163	1.33192	1.33286	1.33271	1.333
1.32838	1.33086	1.33259	1.33444	1.33589	1.33576	1.33566	1.33512	1.33498	1.33408	1.33544	1.33472	1.33479	1.33395	1.33474	1.33416	1.33435	1.33469	1.33502	1.33537	1.33585	1.3355	1.33508	1.33478	1.3346	1.33451	1.33437	1.33458	1.33454	1.33461	1.33472	1.33502	1.33516	1.33557	1.33593	1.33561	1.33525	1.33501	1.33479	1.33461	1.33414	1.33484	1.33413	1.33413	1.33503	1.33432	1.33461	1.33557	1.33543	1.33573
1.32983	1.33234	1.33408	1.33595	1.33742	1.33729	1.33718	1.33663	1.33649	1.33557	1.33696	1.33622	1.3363	1.33544	1.33624	1.33565	1.33585	1.33619	1.33652	1.33688	1.33737	1.33701	1.3366	1.33629	1.3361	1.33601	1.33587	1.33608	1.33605	1.33612	1.33623	1.33654	1.33668	1.33709	1.33746	1.33713	1.33676	1.33652	1.3363	1.33612	1.33564	1.33636	1.33563	1.33563	1.33655	1.33582	1.33612	1.33709	1.33695	1.33725
1.33049	1.33302	1.33478	1.33669	1.3382	1.33807	1.33797	1.33741	1.33728	1.33634	1.33776	1.33701	1.33709	1.3362	1.33702	1.33642	1.33662	1.33696	1.33729	1.33765	1.33815	1.3378	1.33739	1.33708	1.33689	1.3368	1.33665	1.33687	1.33683	1.3369	1.33702	1.33733	1.33746	1.33788	1.33824	1.33791	1.33755	1.33731	1.33709	1.3369	1.33642	1.33715	1.33641	1.33641	1.33734	1.3366	1.3369	1.33789	1.33774	1.33804
1.33198	1.33456	1.33636	1.33834	1.3399	1.33976	1.33966	1.3391	1.33896	1.338	1.33944	1.33868	1.33876	1.33786	1.3387	1.33808	1.33828	1.33864	1.33898	1.33934	1.33984	1.33948	1.33907	1.33876	1.33857	1.33847	1.33833	1.33854	1.33851	1.33858	1.3387	1.33901	1.33915	1.33957	1.33995	1.33961	1.33924	1.33899	1.33877	1.33858	1.33808	1.33882	1.33807	1.33807	1.33902	1.33827	1.33858	1.33958	1.33943	1.33974
1.33314	1.33572	1.33751	1.3395	1.34105	1.34091	1.3408	1.34024	1.34009	1.33912	1.34057	1.33981	1.33989	1.33898	1.33982	1.33919	1.3394	1.33978	1.34012	1.34049	1.34099	1.34062	1.34021	1.33989	1.3397	1.3396	1.33946	1.33967	1.33963	1.33971	1.33983	1.34014	1.34029	1.34072	1.3411	1.34075	1.34038	1.34013	1.3399	1.33971	1.33919	1.33995	1.33918	1.33918	1.34015	1.3394	1.33971	1.34072	1.34058	1.34089
1.33449	1.33704	1.33881	1.34078	1.3423	1.34217	1.34207	1.34151	1.34138	1.34042	1.34186	1.34112	1.34119	1.34028	1.34113	1.34049	1.34069	1.34107	1.34139	1.34175	1.34225	1.34189	1.34149	1.34118	1.341	1.34091	1.34077	1.34098	1.34094	1.34101	1.34112	1.34143	1.34157	1.34198	1.34236	1.34201	1.34165	1.34141	1.34119	1.34101	1.3405	1.34125	1.34049	1.34048	1.34144	1.34071	1.34101	1.34199	1.34184	1.34214
1.33725	1.33981	1.3416	1.34358	1.34512	1.34499	1.34489	1.34433	1.34419	1.34323	1.34467	1.34393	1.34401	1.3431	1.34394	1.34331	1.34351	1.34389	1.34422	1.34458	1.34507	1.34471	1.34431	1.34399	1.34381	1.34372	1.34358	1.34379	1.34376	1.34383	1.34394	1.34424	1.34438	1.3448	1.34518	1.34484	1.34447	1.34422	1.344	1.34383	1.34331	1.34407	1.3433	1.3433	1.34425	1.34353	1.34383	1.3448	1.34466	1.34496
1.34001	1.34256	1.34436	1.34633	1.34786	1.34772	1.34761	1.34705	1.3469	1.34594	1.34738	1.34664	1.34672	1.3458	1.34666	1.34602	1.34623	1.34662	1.34694	1.34731	1.3478	1.34744	1.34703	1.34671	1.34653	1.34643	1.34629	1.3465	1.34647	1.34654	1.34666	1.34696	1.34711	1.34753	1.34792	1.34757	1.3472	1.34694	1.34671	1.34654	1.34602	1.34678	1.34601	1.34601	1.34696	1.34624	1.34655	1.34753	1.34739	1.3477
1.34134	1.34389	1.34566	1.34763	1.34914	1.349	1.3489	1.34833	1.34819	1.34723	1.34867	1.34793	1.34801	1.34709	1.34794	1.34731	1.34751	1.3479	1.34822	1.34858	1.34908	1.34872	1.34832	1.34799	1.34782	1.34772	1.34758	1.34779	1.34776	1.34783	1.34795	1.34825	1.34839	1.34881	1.3492	1.34885	1.34848	1.34823	1.348	1.34783	1.34731	1.34808	1.3473	1.3473	1.34825	1.34753	1.34784	1.34881	1.34867	1.34898
1.34252	1.34508	1.34687	1.34886	1.35039	1.35026	1.35016	1.3496	1.34946	1.34849	1.34995	1.3492	1.34928	1.34835	1.34921	1.34856	1.34877	1.34915	1.34947	1.34983	1.35034	1.34998	1.34959	1.34926	1.34909	1.349	1.34885	1.34907	1.34903	1.34911	1.34922	1.34952	1.34966	1.35008	1.35046	1.35011	1.34975	1.3495	1.34927	1.34911	1.34858	1.34935	1.34857	1.34857	1.34953	1.3488	1.3491	1.35008	1.34994	1.35024
1.34422	1.34682	1.34863	1.35066	1.35223	1.35209	1.35199	1.35141	1.35126	1.35028	1.35176	1.351	1.35108	1.35013	1.35101	1.35036	1.35057	1.35096	1.35129	1.35166	1.35217	1.3518	1.3514	1.35106	1.35089	1.35079	1.35065	1.35086	1.35083	1.35091	1.35102	1.35133	1.35147	1.3519	1.3523	1.35194	1.35157	1.35131	1.35107	1.35091	1.35037	1.35115	1.35036	1.35036	1.35133	1.3506	1.35091	1.3519	1.35176	1.35208
1.34531	1.34788	1.34968	1.35169	1.35324	1.3531	1.353	1.35243	1.35228	1.3513	1.35277	1.35202	1.3521	1.35115	1.35203	1.35137	1.35159	1.35198	1.3523	1.35267	1.35318	1.35281	1.35242	1.35208	1.35191	1.35182	1.35168	1.35189	1.35185	1.35193	1.35205	1.35235	1.35249	1.35292	1.35331	1.35295	1.35258	1.35232	1.35209	1.35193	1.35139	1.35217	1.35138	1.35138	1.35235	1.35162	1.35193	1.35292	1.35278	1.35309
1.34725	1.3498	1.3516	1.35361	1.35516	1.35503	1.35494	1.35439	1.35424	1.35327	1.35474	1.35401	1.35408	1.35314	1.35401	1.35335	1.35355	1.35394	1.35424	1.3546	1.35511	1.35476	1.35437	1.35405	1.35389	1.3538	1.35366	1.35387	1.35384	1.35391	1.35402	1.35431	1.35444	1.35485	1.35523	1.35489	1.35453	1.35428	1.35406	1.35391	1.35337	1.35416	1.35336	1.35336	1.35432	1.3536	1.3539	1.35486	1.35471	1.35501
1.35044	1.35298	1.35479	1.35682	1.35836	1.35823	1.35813	1.35758	1.35743	1.35648	1.35792	1.35719	1.35727	1.35634	1.3572	1.35654	1.35675	1.35715	1.35744	1.35781	1.3583	1.35795	1.35756	1.35724	1.35708	1.35699	1.35685	1.35706	1.35702	1.3571	1.35721	1.35749	1.35763	1.35805	1.35843	1.35808	1.35772	1.35747	1.35725	1.3571	1.35657	1.35734	1.35656	1.35656	1.3575	1.3568	1.3571	1.35805	1.35791	1.35821
1.35306	1.35558	1.35737	1.35938	1.36088	1.36075	1.36064	1.36009	1.35993	1.359	1.36042	1.3597	1.35978	1.35886	1.35972	1.35906	1.35926	1.35967	1.35996	1.36033	1.36082	1.36046	1.36007	1.35974	1.35959	1.3595	1.35936	1.35957	1.35953	1.35961	1.35972	1.36	1.36015	1.36056	1.36095	1.3606	1.36023	1.35997	1.35975	1.35961	1.35909	1.35985	1.35907	1.35907	1.36	1.35931	1.35962	1.36056	1.36042	1.36073
1.35436	1.35686	1.35863	1.36061	1.36208	1.36195	1.36185	1.3613	1.36115	1.36024	1.36164	1.36093	1.36101	1.3601	1.36094	1.36029	1.36049	1.36088	1.36117	1.36153	1.36203	1.36168	1.36129	1.36096	1.36082	1.36073	1.36059	1.3608	1.36076	1.36084	1.36095	1.36122	1.36136	1.36177	1.36215	1.3618	1.36144	1.36119	1.36097	1.36084	1.36033	1.36108	1.36032	1.36032	1.36122	1.36054	1.36084	1.36177	1.36163	1.36193
1.35616	1.35867	1.36045	1.36243	1.3639	1.36377	1.36367	1.36313	1.36298	1.36208	1.36348	1.36276	1.36284	1.36195	1.36277	1.36212	1.36232	1.36271	1.36299	1.36335	1.36385	1.3635	1.36312	1.36279	1.36265	1.36256	1.36242	1.36263	1.3626	1.36267	1.36278	1.36305	1.36319	1.36359	1.36397	1.36363	1.36327	1.36302	1.3628	1.36267	1.36218	1.36291	1.36217	1.36217	1.36305	1.36237	1.36267	1.3636	1.36346	1.36375
1.35793	1.36043	1.3622	1.36418	1.36564	1.36551	1.36541	1.36485	1.36469	1.36381	1.36519	1.36447	1.36455	1.36367	1.36449	1.36384	1.36404	1.36443	1.36472	1.36509	1.36558	1.36523	1.36484	1.36451	1.36437	1.36427	1.36414	1.36434	1.36431	1.36438	1.3645	1.36477	1.36491	1.36532	1.36571	1.36536	1.365	1.36474	1.36452	1.36439	1.3639	1.36462	1.36389	1.36389	1.36476	1.36409	1.36439	1.36533	1.36519	1.36549
1.35919	1.36166	1.3634	1.36535	1.36678	1.36665	1.36656	1.36602	1.36586	1.36499	1.36636	1.36565	1.36573	1.36485	1.36566	1.36501	1.36522	1.3656	1.36587	1.36624	1.36673	1.36639	1.36601	1.36568	1.36555	1.36545	1.36532	1.36552	1.36549	1.36556	1.36567	1.36594	1.36608	1.36648	1.36685	1.36651	1.36616	1.36591	1.36569	1.36556	1.36509	1.3658	1.36508	1.36508	1.36594	1.36527	1.36556	1.36649	1.36634	1.36664
1.36165	1.36412	1.36588	1.36785	1.36931	1.36918	1.36909	1.36856	1.36841	1.36754	1.36891	1.3682	1.36828	1.36741	1.36821	1.36756	1.36776	1.36814	1.36841	1.36877	1.36926	1.36892	1.36855	1.36823	1.3681	1.36801	1.36788	1.36808	1.36804	1.36811	1.36822	1.36848	1.36862	1.36901	1.36938	1.36905	1.3687	1.36845	1.36824	1.36811	1.36765	1.36835	1.36764	1.36764	1.36849	1.36782	1.36811	1.36903	1.36888	1.36917
1.3648	1.36727	1.36903	1.37101	1.37247	1.37235	1.37225	1.37172	1.37156	1.3707	1.37206	1.37136	1.37144	1.37057	1.37137	1.37072	1.37092	1.3713	1.37157	1.37194	1.37242	1.37208	1.37171	1.37138	1.37125	1.37116	1.37103	1.37123	1.3712	1.37127	1.37138	1.37164	1.37178	1.37217	1.37254	1.37221	1.37186	1.3716	1.37139	1.37127	1.3708	1.37151	1.37079	1.37079	1.37164	1.37098	1.37127	1.37218	1.37204	1.37233
1.36696	1.36941	1.37115	1.37312	1.37456	1.37443	1.37434	1.37381	1.37365	1.37279	1.37414	1.37345	1.37353	1.37266	1.37346	1.37281	1.37301	1.37339	1.37366	1.37402	1.3745	1.37417	1.37379	1.37347	1.37334	1.37325	1.37312	1.37332	1.37329	1.37336	1.37347	1.37373	1.37386	1.37426	1.37462	1.37429	1.37394	1.37369	1.37348	1.37336	1.37288	1.37359	1.37287	1.37287	1.37372	1.37307	1.37336	1.37427	1.37412	1.37441
1.36843	1.37087	1.3726	1.37455	1.37598	1.37585	1.37577	1.37524	1.37508	1.37423	1.37558	1.37489	1.37497	1.3741	1.3749	1.37425	1.37445	1.37483	1.37509	1.37545	1.37593	1.3756	1.37523	1.3749	1.37478	1.37469	1.37457	1.37476	1.37473	1.3748	1.37491	1.37516	1.37529	1.37568	1.37605	1.37572	1.37538	1.37512	1.37492	1.3748	1.37432	1.37504	1.37431	1.37431	1.37516	1.37451	1.37479	1.3757	1.37555	1.37584
1.37049	1.37294	1.37467	1.37662	1.37807	1.37794	1.37785	1.37732	1.37716	1.37631	1.37766	1.37697	1.37705	1.37618	1.37698	1.37634	1.37653	1.37691	1.37717	1.37754	1.37802	1.37768	1.37731	1.37699	1.37686	1.37678	1.37665	1.37684	1.37681	1.37688	1.37699	1.37724	1.37738	1.37777	1.37814	1.37781	1.37746	1.3772	1.377	1.37688	1.37641	1.37712	1.37639	1.3764	1.37724	1.3766	1.37688	1.37778	1.37764	1.37793
1.372	1.37443	1.37614	1.37806	1.37948	1.37935	1.37926	1.37873	1.37857	1.37771	1.37906	1.37837	1.37845	1.37758	1.37838	1.37774	1.37794	1.37832	1.37858	1.37895	1.37943	1.37909	1.37872	1.37839	1.37827	1.37818	1.37805	1.37824	1.37821	1.37828	1.37839	1.37865	1.37879	1.37918	1.37955	1.37922	1.37887	1.37861	1.3784	1.37828	1.37781	1.37851	1.3778	1.3778	1.37864	1.378	1.37828	1.37919	1.37905	1.37934
1.37369	1.3761	1.37782	1.37971	1.38112	1.381	1.38092	1.3804	1.38024	1.3794	1.38074	1.38005	1.38013	1.37927	1.38006	1.37943	1.37962	1.37998	1.38024	1.3806	1.38108	1.38075	1.38039	1.38007	1.37995	1.37986	1.37974	1.37993	1.37989	1.37996	1.38007	1.38032	1.38045	1.38084	1.38119	1.38087	1.38054	1.38028	1.38008	1.37997	1.3795	1.3802	1.37949	1.37949	1.38032	1.37968	1.37996	1.38085	1.38071	1.38099
1.3765	1.37892	1.38074	1.38266	1.3841	1.38398	1.38389	1.38337	1.38321	1.38237	1.38371	1.38302	1.38309	1.38224	1.38302	1.3824	1.38259	1.38295	1.38321	1.38357	1.38405	1.38372	1.38337	1.38304	1.38292	1.38283	1.38271	1.3829	1.38286	1.38293	1.38304	1.3833	1.38343	1.38381	1.38416	1.38385	1.38351	1.38326	1.38305	1.38293	1.38248	1.38317	1.38246	1.38246	1.38329	1.38265	1.38293	1.38383	1.38369	1.38397
1.37934	1.38177	1.38363	1.38555	1.387	1.38687	1.38679	1.38626	1.3861	1.38526	1.3866	1.38591	1.38598	1.38512	1.38591	1.38528	1.38548	1.38584	1.38611	1.38647	1.38694	1.38661	1.38626	1.38593	1.3858	1.38572	1.38559	1.38578	1.38575	1.38582	1.38593	1.38619	1.38632	1.38671	1.38706	1.38674	1.3864	1.38615	1.38594	1.38582	1.38536	1.38605	1.38535	1.38535	1.38618	1.38554	1.38582	1.38672	1.38658	1.38687
1.38095	1.38337	1.38523	1.38714	1.38858	1.38846	1.38838	1.38786	1.3877	1.38686	1.3882	1.38751	1.38758	1.38672	1.38751	1.38688	1.38708	1.38744	1.3877	1.38806	1.38853	1.38821	1.38786	1.38753	1.3874	1.38732	1.3872	1.38739	1.38735	1.38742	1.38752	1.38779	1.38792	1.3883	1.38865	1.38833	1.388	1.38774	1.38754	1.38742	1.38696	1.38765	1.38695	1.38695	1.38778	1.38714	1.38742	1.38832	1.38817	1.38845
1.38282	1.38524	1.38709	1.389	1.39045	1.39033	1.39025	1.38974	1.38958	1.38873	1.39008	1.38939	1.38946	1.38861	1.38939	1.38876	1.38896	1.38931	1.38957	1.38993	1.3904	1.39008	1.38974	1.38941	1.38928	1.3892	1.38908	1.38927	1.38923	1.3893	1.3894	1.38966	1.38979	1.39017	1.39051	1.3902	1.38987	1.38962	1.38942	1.3893	1.38884	1.38954	1.38883	1.38883	1.38966	1.38903	1.38929	1.39019	1.39004	1.39032
1.38489	1.38733	1.38916	1.39108	1.39253	1.39241	1.39232	1.39181	1.39164	1.3908	1.39214	1.39145	1.39152	1.39067	1.39145	1.39083	1.39102	1.39138	1.39165	1.39201	1.39248	1.39215	1.39181	1.39147	1.39135	1.39126	1.39114	1.39133	1.39129	1.39136	1.39147	1.39173	1.39186	1.39225	1.3926	1.39228	1.39194	1.39169	1.39149	1.39136	1.3909	1.39159	1.39089	1.39089	1.39172	1.39109	1.39136	1.39226	1.39212	1.3924
1.38639	1.3888	1.39056	1.39243	1.39385	1.39373	1.39365	1.39313	1.39297	1.39214	1.39346	1.39278	1.39285	1.39201	1.39278	1.39217	1.39236	1.39271	1.39298	1.39334	1.3938	1.39348	1.39313	1.39281	1.39268	1.39259	1.39247	1.39266	1.39262	1.39269	1.3928	1.39306	1.39319	1.39357	1.39392	1.39361	1.39327	1.39302	1.39282	1.3927	1.39224	1.39292	1.39223	1.39223	1.39305	1.39242	1.39269	1.39358	1.39345	1.39373
1.38868	1.39108	1.39279	1.39464	1.39606	1.39595	1.39587	1.39537	1.39521	1.39439	1.3957	1.39502	1.39509	1.39426	1.39502	1.39442	1.39461	1.39495	1.3952	1.39555	1.39602	1.3957	1.39537	1.39505	1.39492	1.39484	1.39472	1.3949	1.39487	1.39494	1.39504	1.3953	1.39542	1.39579	1.39613	1.39582	1.3955	1.39525	1.39506	1.39494	1.39449	1.39516	1.39448	1.39448	1.39529	1.39467	1.39493	1.39581	1.39567	1.39594
1.39178	1.39419	1.39592	1.39777	1.3992	1.39909	1.39901	1.3985	1.39835	1.39752	1.39883	1.39815	1.39822	1.39739	1.39815	1.39756	1.39775	1.39808	1.39834	1.3987	1.39915	1.39884	1.39851	1.39818	1.39805	1.39797	1.39785	1.39803	1.398	1.39806	1.39817	1.39843	1.39856	1.39893	1.39927	1.39896	1.39864	1.39839	1.39819	1.39807	1.39763	1.39829	1.39762	1.39762	1.39842	1.3978	1.39806	1.39894	1.39881	1.39908
1.39432	1.39674	1.39848	1.40032	1.40175	1.40164	1.40156	1.40105	1.40089	1.40007	1.40137	1.40069	1.40076	1.39994	1.40069	1.4001	1.40029	1.40062	1.40089	1.40124	1.4017	1.40138	1.40105	1.40072	1.40059	1.4005	1.40039	1.40057	1.40054	1.4006	1.40071	1.40098	1.40111	1.40148	1.40182	1.40151	1.40118	1.40093	1.40074	1.40061	1.40018	1.40083	1.40017	1.40017	1.40097	1.40034	1.4006	1.40149	1.40136	1.40164
1.39587	1.39828	1.40002	1.40186	1.40329	1.40317	1.4031	1.40259	1.40244	1.40162	1.40292	1.40224	1.40231	1.40149	1.40224	1.40166	1.40184	1.40216	1.40243	1.40278	1.40324	1.40293	1.4026	1.40227	1.40214	1.40205	1.40194	1.40212	1.40209	1.40215	1.40225	1.40253	1.40265	1.40302	1.40336	1.40305	1.40273	1.40248	1.40229	1.40216	1.40173	1.40238	1.40172	1.40172	1.40252	1.40189	1.40215	1.40304	1.4029	1.40317
1.39795	1.40036	1.40212	1.40396	1.40541	1.40529	1.40522	1.40472	1.40457	1.40375	1.40506	1.40437	1.40444	1.40363	1.40437	1.40379	1.40398	1.40429	1.40456	1.4049	1.40536	1.40505	1.40473	1.40441	1.40427	1.40419	1.40408	1.40426	1.40422	1.40429	1.40439	1.40466	1.40478	1.40515	1.40548	1.40518	1.40486	1.40461	1.40442	1.40429	1.40387	1.40451	1.40386	1.40386	1.40465	1.40403	1.40428	1.40516	1.40503	1.40529
1.39985	1.40227	1.40402	1.40585	1.4073	1.40718	1.4071	1.4066	1.40645	1.40563	1.40693	1.40624	1.40631	1.4055	1.40624	1.40567	1.40586	1.40617	1.40644	1.40679	1.40725	1.40693	1.40661	1.40628	1.40614	1.40606	1.40595	1.40612	1.40609	1.40616	1.40626	1.40653	1.40666	1.40703	1.40736	1.40706	1.40674	1.40649	1.4063	1.40616	1.40574	1.40638	1.40573	1.40573	1.40652	1.4059	1.40616	1.40704	1.40691	1.40718
1.4016	1.40399	1.40568	1.40747	1.40889	1.40878	1.4087	1.40821	1.40806	1.40725	1.40853	1.40786	1.40793	1.40713	1.40786	1.4073	1.40748	1.40779	1.40805	1.40839	1.40884	1.40854	1.40822	1.4079	1.40776	1.40768	1.40757	1.40774	1.40771	1.40778	1.40787	1.40814	1.40827	1.40863	1.40896	1.40866	1.40834	1.4081	1.40791	1.40778	1.40736	1.408	1.40736	1.40735	1.40814	1.40752	1.40777	1.40864	1.40851	1.40877
1.40442	1.40679	1.40845	1.41023	1.41165	1.41153	1.41146	1.41098	1.41084	1.41004	1.4113	1.41063	1.4107	1.40992	1.41063	1.41009	1.41027	1.41056	1.41083	1.41116	1.4116	1.4113	1.41099	1.41068	1.41054	1.41046	1.41035	1.41052	1.41049	1.41055	1.41065	1.41091	1.41103	1.41139	1.41171	1.41142	1.41111	1.41088	1.41069	1.41056	1.41015	1.41077	1.41014	1.41014	1.41091	1.4103	1.41055	1.41141	1.41127	1.41153
1.40755	1.40992	1.41155	1.41332	1.41474	1.41463	1.41456	1.41407	1.41393	1.41313	1.41439	1.41372	1.41379	1.41301	1.41372	1.41319	1.41337	1.41366	1.41392	1.41426	1.41469	1.41439	1.41408	1.41377	1.41363	1.41355	1.41344	1.41361	1.41358	1.41364	1.41374	1.41401	1.41413	1.41448	1.41481	1.41451	1.4142	1.41397	1.41378	1.41365	1.41324	1.41386	1.41324	1.41323	1.414	1.4134	1.41364	1.4145	1.41437	1.41463
1.40976	1.41212	1.41374	1.41548	1.4169	1.41679	1.41671	1.41623	1.41609	1.41529	1.41654	1.41587	1.41594	1.41517	1.41587	1.41535	1.41553	1.41581	1.41608	1.41641	1.41685	1.41655	1.41624	1.41593	1.41578	1.4157	1.41559	1.41576	1.41573	1.4158	1.41589	1.41616	1.41628	1.41664	1.41697	1.41667	1.41636	1.41613	1.41594	1.4158	1.4154	1.41601	1.41539	1.41539	1.41616	1.41555	1.4158	1.41665	1.41653	1.41679
1.41158	1.41392	1.41553	1.41726	1.41868	1.41857	1.4185	1.41802	1.41788	1.41708	1.41833	1.41767	1.41774	1.41696	1.41766	1.41714	1.41732	1.4176	1.41787	1.4182	1.41863	1.41833	1.41803	1.41772	1.41757	1.41749	1.41739	1.41755	1.41752	1.41759	1.41768	1.41795	1.41807	1.41842	1.41875	1.41846	1.41815	1.41792	1.41773	1.41759	1.4172	1.4178	1.41719	1.41719	1.41795	1.41734	1.41758	1.41844	1.41831	1.41857
1.41368	1.41602	1.41766	1.4194	1.42083	1.42072	1.42065	1.42017	1.42003	1.41923	1.42049	1.41982	1.41989	1.41912	1.41981	1.4193	1.41948	1.41975	1.42002	1.42035	1.42078	1.42049	1.42018	1.41987	1.41972	1.41965	1.41954	1.41971	1.41968	1.41974	1.41984	1.42011	1.42023	1.42058	1.4209	1.42061	1.4203	1.42007	1.41989	1.41974	1.41935	1.41996	1.41934	1.41934	1.42011	1.41949	1.41974	1.42059	1.42046	1.42072
1.41528	1.41761	1.41925	1.42097	1.42239	1.42228	1.42222	1.42174	1.4216	1.4208	1.42205	1.42139	1.42146	1.42069	1.42138	1.42087	1.42105	1.42132	1.42159	1.42192	1.42235	1.42205	1.42175	1.42144	1.42129	1.42121	1.42111	1.42128	1.42125	1.42131	1.4214	1.42168	1.42179	1.42214	1.42246	1.42217	1.42187	1.42164	1.42146	1.42131	1.42092	1.42152	1.42091	1.42091	1.42168	1.42106	1.42131	1.42216	1.42203	1.42229
1.41745	1.41974	1.42135	1.42304	1.42445	1.42434	1.42428	1.42381	1.42368	1.4229	1.42413	1.42347	1.42354	1.42279	1.42347	1.42297	1.42314	1.4234	1.42367	1.42398	1.42441	1.42412	1.42383	1.42353	1.42338	1.42331	1.4232	1.42337	1.42334	1.4234	1.42349	1.42375	1.42387	1.42421	1.42452	1.42424	1.42394	1.42372	1.42354	1.4234	1.42301	1.42361	1.42301	1.423	1.42376	1.42316	1.42339	1.42422	1.4241	1.42435
1.4205	1.42278	1.42437	1.42605	1.42747	1.42736	1.4273	1.42683	1.42671	1.42593	1.42714	1.4265	1.42656	1.42581	1.42649	1.426	1.42617	1.42643	1.4267	1.42701	1.42743	1.42714	1.42685	1.42655	1.4264	1.42633	1.42623	1.42639	1.42636	1.42642	1.42651	1.42677	1.42689	1.42722	1.42753	1.42725	1.42696	1.42675	1.42657	1.42642	1.42604	1.42663	1.42603	1.42603	1.42678	1.42618	1.42642	1.42724	1.42712	1.42736
1.42346	1.42572	1.42729	1.42896	1.43037	1.43027	1.4302	1.42974	1.42961	1.42883	1.43004	1.4294	1.42946	1.42872	1.4294	1.42891	1.42908	1.42934	1.42961	1.42992	1.43033	1.43004	1.42975	1.42946	1.42931	1.42923	1.42913	1.42929	1.42926	1.42932	1.42941	1.42968	1.42979	1.43013	1.43044	1.43016	1.42986	1.42965	1.42947	1.42933	1.42894	1.42953	1.42894	1.42893	1.42968	1.42909	1.42932	1.43014	1.43002	1.43027
1.42543	1.42768	1.4292	1.43086	1.43226	1.43215	1.43208	1.43162	1.4315	1.43072	1.43192	1.43128	1.43135	1.43061	1.43128	1.4308	1.43097	1.43123	1.4315	1.4318	1.43221	1.43193	1.43163	1.43134	1.43119	1.43112	1.43101	1.43117	1.43115	1.43121	1.4313	1.43156	1.43168	1.43201	1.43232	1.43204	1.43175	1.43154	1.43136	1.43121	1.43083	1.43141	1.43082	1.43082	1.43156	1.43097	1.43121	1.43202	1.43191	1.43215
1.42762	1.42985	1.43134	1.43297	1.43437	1.43426	1.43419	1.43374	1.43362	1.43285	1.43404	1.4334	1.43347	1.43274	1.4334	1.43293	1.43309	1.43334	1.43361	1.43391	1.43432	1.43404	1.43375	1.43346	1.43331	1.43324	1.43314	1.4333	1.43327	1.43333	1.43342	1.43368	1.43379	1.43412	1.43443	1.43415	1.43386	1.43366	1.43348	1.43333	1.43295	1.43353	1.43295	1.43294	1.43369	1.4331	1.43333	1.43414	1.43402	1.43426
1.42966	1.43188	1.43337	1.435	1.4364	1.43629	1.43623	1.43577	1.43565	1.43488	1.43606	1.43543	1.4355	1.43476	1.43543	1.43496	1.43513	1.43538	1.43565	1.43595	1.43636	1.43607	1.43578	1.4355	1.43534	1.43527	1.43517	1.43533	1.4353	1.43536	1.43545	1.43571	1.43582	1.43616	1.43646	1.43619	1.43589	1.43569	1.43551	1.43536	1.43499	1.43556	1.43498	1.43498	1.43572	1.43513	1.43536	1.43617	1.43605	1.4363
1.43127	1.43346	1.43493	1.43654	1.43792	1.43781	1.43775	1.4373	1.43718	1.43641	1.43759	1.43696	1.43703	1.4363	1.43696	1.43649	1.43666	1.43691	1.43718	1.43747	1.43788	1.4376	1.43731	1.43703	1.43688	1.4368	1.4367	1.43686	1.43683	1.43689	1.43698	1.43724	1.43735	1.43768	1.43798	1.43771	1.43742	1.43722	1.43704	1.43689	1.43652	1.43709	1.43651	1.43651	1.43725	1.43666	1.43689	1.43769	1.43758	1.43782
1.43379	1.43595	1.43741	1.439	1.44037	1.44027	1.44021	1.43977	1.43966	1.4389	1.44006	1.43945	1.43951	1.43879	1.43944	1.43897	1.43914	1.43938	1.43965	1.43993	1.44033	1.44006	1.43978	1.43951	1.43936	1.43929	1.43918	1.43934	1.43931	1.43937	1.43946	1.43971	1.43982	1.44014	1.44043	1.44017	1.43989	1.43969	1.43952	1.43938	1.43901	1.43957	1.439	1.439	1.43973	1.43914	1.43937	1.44016	1.44004	1.44027
1.43687	1.43901	1.44046	1.44205	1.44342	1.44332	1.44326	1.44283	1.44272	1.44196	1.44312	1.44251	1.44257	1.44186	1.44251	1.44204	1.4422	1.44245	1.44271	1.44299	1.44339	1.44312	1.44284	1.44257	1.44242	1.44235	1.44225	1.44241	1.44238	1.44244	1.44252	1.44278	1.44288	1.4432	1.44349	1.44322	1.44295	1.44276	1.44258	1.44244	1.44207	1.44263	1.44207	1.44206	1.44279	1.44221	1.44243	1.44321	1.4431	1.44333
1.4395	1.44164	1.44307	1.44467	1.44604	1.44594	1.44588	1.44544	1.44533	1.44458	1.44573	1.44512	1.44519	1.44448	1.44512	1.44466	1.44482	1.44507	1.44533	1.44561	1.446	1.44573	1.44546	1.44518	1.44503	1.44496	1.44486	1.44502	1.44499	1.44505	1.44514	1.44539	1.44549	1.44581	1.4461	1.44584	1.44556	1.44537	1.4452	1.44505	1.44469	1.44524	1.44468	1.44468	1.4454	1.44482	1.44505	1.44582	1.44571	1.44594
1.44155	1.44367	1.44506	1.44663	1.44799	1.44789	1.44783	1.4474	1.44729	1.44654	1.44767	1.44708	1.44714	1.44643	1.44707	1.44662	1.44678	1.44702	1.44729	1.44757	1.44795	1.44769	1.44741	1.44714	1.44699	1.44692	1.44682	1.44697	1.44695	1.447	1.44709	1.44734	1.44745	1.44776	1.44805	1.44779	1.44751	1.44732	1.44715	1.44701	1.44664	1.44719	1.44663	1.44663	1.44735	1.44678	1.447	1.44777	1.44766	1.44789
1.44382	1.44592	1.44727	1.44883	1.45017	1.45007	1.45001	1.44959	1.44949	1.44874	1.44987	1.44928	1.44934	1.44864	1.44928	1.44882	1.44897	1.44922	1.44948	1.44975	1.45014	1.44988	1.4496	1.44934	1.44919	1.44912	1.44902	1.44918	1.44915	1.4492	1.44929	1.44953	1.44964	1.44995	1.45023	1.44997	1.4497	1.44952	1.44935	1.44921	1.44884	1.44939	1.44884	1.44884	1.44955	1.44898	1.4492	1.44996	1.44985	1.45008
1.44567	1.44775	1.44908	1.45063	1.45196	1.45186	1.4518	1.45138	1.45127	1.45053	1.45166	1.45107	1.45113	1.45043	1.45106	1.45061	1.45076	1.45101	1.45127	1.45154	1.45192	1.45166	1.45139	1.45113	1.45098	1.45091	1.45081	1.45096	1.45094	1.45099	1.45108	1.45132	1.45142	1.45173	1.45202	1.45176	1.45149	1.45131	1.45114	1.451	1.45064	1.45118	1.45063	1.45063	1.45134	1.45077	1.45099	1.45175	1.45164	1.45186
1.44756	1.4496	1.45091	1.45243	1.45374	1.45364	1.45358	1.45317	1.45307	1.45233	1.45344	1.45286	1.45292	1.45224	1.45286	1.4524	1.45256	1.45281	1.45306	1.45333	1.4537	1.45345	1.45318	1.45292	1.45278	1.45271	1.45261	1.45276	1.45274	1.45279	1.45287	1.45311	1.45321	1.45351	1.45379	1.45354	1.45328	1.4531	1.45294	1.45279	1.45244	1.45298	1.45244	1.45243	1.45313	1.45257	1.45279	1.45353	1.45342	1.45364
1.4503	1.45231	1.4536	1.4552	1.4565	1.45641	1.45635	1.45595	1.45585	1.45503	1.45622	1.45565	1.45571	1.45493	1.45565	1.45509	1.45535	1.45559	1.45584	1.4561	1.45647	1.45622	1.45596	1.4557	1.45556	1.4555	1.4554	1.45555	1.45552	1.45558	1.45566	1.45589	1.45599	1.45629	1.45656	1.45631	1.45605	1.45588	1.45572	1.45558	1.45523	1.45576	1.45523	1.45522	1.45591	1.45536	1.45557	1.4563	1.45619	1.45641
1.45321	1.45521	1.4565	1.45816	1.45946	1.45936	1.45931	1.45891	1.45882	1.45794	1.45919	1.45862	1.45868	1.45785	1.45862	1.45801	1.45832	1.45856	1.45881	1.45906	1.45943	1.45918	1.45892	1.45868	1.45854	1.45847	1.45837	1.45853	1.4585	1.45855	1.45863	1.45886	1.45896	1.45925	1.45951	1.45927	1.45902	1.45885	1.45869	1.45856	1.45821	1.45873	1.4582	1.4582	1.45888	1.45833	1.45855	1.45926	1.45915	1.45936
1.45546	1.45745	1.45874	1.46042	1.46172	1.46162	1.46157	1.46117	1.46108	1.46018	1.46144	1.46088	1.46094	1.46009	1.46088	1.46024	1.46058	1.46082	1.46107	1.46132	1.46169	1.46144	1.46118	1.46094	1.4608	1.46073	1.46063	1.46078	1.46076	1.46081	1.46089	1.46112	1.46122	1.4615	1.46177	1.46153	1.46128	1.46111	1.46095	1.46081	1.46047	1.46099	1.46046	1.46046	1.46114	1.46059	1.46081	1.46152	1.46141	1.46162
1.45777	1.45972	1.461	1.46265	1.46392	1.46383	1.46378	1.46339	1.46329	1.46241	1.46365	1.4631	1.46316	1.46232	1.46309	1.46247	1.46279	1.46304	1.46329	1.46354	1.4639	1.46365	1.46339	1.46315	1.46301	1.46294	1.46284	1.463	1.46297	1.46302	1.4631	1.46333	1.46343	1.46371	1.46397	1.46374	1.46349	1.46332	1.46316	1.46303	1.46268	1.4632	1.46268	1.46267	1.46335	1.46281	1.46302	1.46373	1.46362	1.46383
1.45993	1.46185	1.46311	1.46475	1.46601	1.46592	1.46587	1.46548	1.46539	1.46452	1.46575	1.4652	1.46526	1.46443	1.4652	1.46458	1.46489	1.46514	1.46539	1.46563	1.46599	1.46575	1.46549	1.46525	1.46511	1.46505	1.46495	1.4651	1.46508	1.46513	1.46521	1.46543	1.46552	1.4658	1.46606	1.46583	1.46558	1.46542	1.46527	1.46513	1.46479	1.46531	1.46478	1.46478	1.46545	1.46491	1.46513	1.46582	1.46571	1.46592
1.46155	1.46345	1.4647	1.46627	1.46752	1.46743	1.46738	1.467	1.46691	1.46609	1.46726	1.46672	1.46678	1.466	1.46672	1.46615	1.46642	1.46667	1.4669	1.46714	1.4675	1.46726	1.46701	1.46677	1.46663	1.46657	1.46647	1.46662	1.4666	1.46665	1.46673	1.46694	1.46704	1.46732	1.46757	1.46734	1.4671	1.46694	1.46678	1.46665	1.46631	1.46682	1.46631	1.4663	1.46697	1.46644	1.46665	1.46733	1.46723	1.46743
1.46389	1.46576	1.46698	1.46848	1.4697	1.46962	1.46957	1.46919	1.46911	1.46834	1.46945	1.46892	1.46898	1.46825	1.46892	1.46839	1.46862	1.46887	1.4691	1.46934	1.46968	1.46945	1.4692	1.46897	1.46884	1.46878	1.46868	1.46883	1.4688	1.46885	1.46893	1.46914	1.46923	1.4695	1.46975	1.46953	1.46929	1.46913	1.46898	1.46886	1.46852	1.46902	1.46852	1.46851	1.46916	1.46864	1.46885	1.46952	1.46941	1.46962
1.46686	1.46868	1.46989	1.47134	1.47254	1.47246	1.47242	1.47205	1.47197	1.47122	1.47231	1.4718	1.47185	1.47114	1.4718	1.47128	1.4715	1.47174	1.47196	1.47219	1.47253	1.47231	1.47205	1.47183	1.47171	1.47165	1.47155	1.4717	1.47167	1.47172	1.47179	1.472	1.47208	1.47235	1.47258	1.47237	1.47214	1.47199	1.47185	1.47172	1.4714	1.47189	1.47139	1.47139	1.47203	1.47152	1.47171	1.47237	1.47226	1.47245
1.46968	1.47147	1.47267	1.47411	1.4753	1.47523	1.47519	1.47484	1.47477	1.47402	1.4751	1.4746	1.47465	1.47394	1.4746	1.47407	1.4743	1.47453	1.47475	1.47497	1.4753	1.47509	1.47484	1.47463	1.4745	1.47444	1.47435	1.47449	1.47447	1.47452	1.47458	1.47478	1.47487	1.47511	1.47534	1.47514	1.47492	1.47478	1.47464	1.47452	1.4742	1.47468	1.4742	1.47419	1.47482	1.47431	1.47451	1.47514	1.47503	1.47521
1.47192	1.47368	1.47488	1.47631	1.47749	1.47741	1.47737	1.47703	1.47696	1.47621	1.47729	1.47679	1.47685	1.47614	1.47679	1.47627	1.4765	1.47673	1.47695	1.47716	1.47749	1.47728	1.47703	1.47682	1.47669	1.47664	1.47655	1.47669	1.47666	1.47671	1.47678	1.47697	1.47706	1.47729	1.47752	1.47732	1.47711	1.47697	1.47683	1.47671	1.4764	1.47687	1.47639	1.47639	1.47701	1.47651	1.4767	1.47732	1.47721	1.47739
1.47435	1.47606	1.47724	1.47863	1.47978	1.47971	1.47967	1.47935	1.47928	1.47854	1.47961	1.47912	1.47917	1.47847	1.47912	1.47859	1.47883	1.47905	1.47926	1.47947	1.4798	1.4796	1.47933	1.47914	1.47901	1.47896	1.47887	1.47901	1.47899	1.47903	1.47909	1.47928	1.47936	1.47959	1.47981	1.47961	1.47941	1.47928	1.47915	1.47903	1.47872	1.47919	1.47872	1.47871	1.47932	1.47883	1.47902	1.47962	1.47951	1.47968
1.47636	1.47804	1.47921	1.48057	1.4817	1.48163	1.4816	1.48129	1.48122	1.4805	1.48154	1.48106	1.48112	1.48043	1.48107	1.48056	1.48078	1.481	1.4812	1.4814	1.48172	1.48153	1.48127	1.48107	1.48096	1.48091	1.48082	1.48095	1.48093	1.48097	1.48103	1.48122	1.48129	1.48151	1.48172	1.48153	1.48134	1.48122	1.48109	1.48098	1.48067	1.48113	1.48067	1.48066	1.48126	1.48078	1.48096	1.48154	1.48143	1.4816
1.47803	1.47967	1.48083	1.48214	1.48326	1.48319	1.48316	1.48285	1.48279	1.4821	1.4831	1.48264	1.48269	1.48204	1.48264	1.48216	1.48235	1.48257	1.48277	1.48297	1.48329	1.4831	1.48283	1.48264	1.48253	1.48248	1.4824	1.48253	1.4825	1.48254	1.48261	1.48279	1.48286	1.48308	1.48328	1.4831	1.48291	1.48279	1.48266	1.48255	1.48224	1.4827	1.48224	1.48224	1.48283	1.48236	1.48253	1.48311	1.483	1.48317
1.48066	1.48228	1.48342	1.48468	1.48577	1.4857	1.48567	1.48537	1.48531	1.48466	1.48562	1.48516	1.48521	1.4846	1.48516	1.48472	1.48488	1.4851	1.48529	1.48548	1.48579	1.48561	1.48535	1.48517	1.48505	1.485	1.48492	1.48505	1.48503	1.48507	1.48513	1.4853	1.48538	1.48559	1.48579	1.48561	1.48542	1.4853	1.48518	1.48507	1.48477	1.48522	1.48477	1.48476	1.48534	1.48489	1.48505	1.48562	1.48551	1.48568
1.48374	1.48534	1.48646	1.48765	1.48872	1.48866	1.48863	1.48835	1.48829	1.48768	1.4886	1.48815	1.4882	1.48763	1.48816	1.48774	1.48787	1.48808	1.48827	1.48845	1.48875	1.48858	1.48832	1.48815	1.48804	1.48799	1.48791	1.48804	1.48802	1.48806	1.48811	1.48828	1.48835	1.48855	1.48874	1.48857	1.48839	1.48828	1.48816	1.48806	1.48777	1.48821	1.48777	1.48776	1.48832	1.48788	1.48804	1.48858	1.48847	1.48863
1.48644	1.48802	1.48914	1.4903	1.49137	1.49131	1.49128	1.49101	1.49095	1.49037	1.49126	1.49082	1.49087	1.49032	1.49083	1.49043	1.49055	1.49075	1.49093	1.4911	1.49141	1.49124	1.49098	1.49081	1.49071	1.49066	1.49058	1.49071	1.49069	1.49072	1.49078	1.49094	1.491	1.4912	1.49138	1.49121	1.49105	1.49094	1.49083	1.49073	1.49044	1.49087	1.49044	1.49043	1.49098	1.49055	1.4907	1.49123	1.49112	1.49127
1.48893	1.49049	1.49158	1.49273	1.49378	1.49371	1.49369	1.49342	1.49337	1.49278	1.49366	1.49324	1.49328	1.49273	1.49324	1.49284	1.49297	1.49317	1.49335	1.49352	1.49382	1.49365	1.49339	1.49322	1.49312	1.49307	1.493	1.49312	1.4931	1.49313	1.49319	1.49335	1.49342	1.4936	1.49378	1.49362	1.49346	1.49335	1.49324	1.49314	1.49286	1.49328	1.49286	1.49285	1.49339	1.49296	1.49312	1.49364	1.49353	1.49368
1.49142	1.49294	1.494	1.49511	1.49612	1.49606	1.49605	1.4958	1.49575	1.49517	1.49604	1.49563	1.49567	1.49513	1.49564	1.49523	1.49536	1.49556	1.49573	1.49588	1.49618	1.49602	1.49575	1.4956	1.4955	1.49546	1.49539	1.49551	1.49548	1.49552	1.49557	1.49572	1.49578	1.49595	1.49612	1.49597	1.49582	1.49572	1.49562	1.49552	1.49525	1.49566	1.49525	1.49525	1.49577	1.49535	1.49549	1.49599	1.49588	1.49602
1.49326	1.49475	1.49579	1.49687	1.49786	1.49781	1.4978	1.49756	1.49752	1.49694	1.49781	1.4974	1.49745	1.49691	1.49742	1.49701	1.49715	1.49733	1.49749	1.49764	1.49793	1.49779	1.49751	1.49737	1.49727	1.49724	1.49717	1.49728	1.49726	1.49729	1.49734	1.49748	1.49754	1.4977	1.49786	1.49772	1.49757	1.49749	1.49739	1.4973	1.49703	1.49743	1.49703	1.49703	1.49754	1.49713	1.49726	1.49775	1.49763	1.49776
1.49514	1.49659	1.49761	1.49867	1.49965	1.4996	1.49959	1.49936	1.49931	1.49875	1.4996	1.4992	1.49924	1.49872	1.49921	1.49882	1.49895	1.49913	1.49929	1.49943	1.49972	1.49958	1.49931	1.49916	1.49907	1.49903	1.49897	1.49908	1.49906	1.49909	1.49913	1.49928	1.49933	1.49949	1.49965	1.49951	1.49937	1.49928	1.49918	1.49909	1.49883	1.49923	1.49883	1.49883	1.49933	1.49893	1.49906	1.49954	1.49942	1.49955
1.49796	1.49938	1.50039	1.50143	1.50239	1.50234	1.50233	1.50209	1.50205	1.50151	1.50233	1.50194	1.50198	1.50147	1.50196	1.50157	1.5017	1.50187	1.50203	1.50217	1.50245	1.50231	1.50205	1.50191	1.50182	1.50178	1.50172	1.50182	1.5018	1.50183	1.50188	1.50202	1.50207	1.50223	1.50238	1.50224	1.5021	1.50202	1.50192	1.50184	1.50158	1.50197	1.50158	1.50157	1.50207	1.50168	1.5018	1.50227	1.50216	1.50228
1.50094	1.50235	1.50335	1.50436	1.50531	1.50526	1.50526	1.50504	1.505	1.50448	1.50528	1.5049	1.50494	1.50445	1.50491	1.50454	1.50465	1.50482	1.50497	1.50511	1.50538	1.50525	1.50499	1.50485	1.50477	1.50473	1.50467	1.50477	1.50476	1.50478	1.50483	1.50496	1.50501	1.50516	1.50531	1.50518	1.50504	1.50496	1.50487	1.50479	1.50454	1.50492	1.50454	1.50453	1.50502	1.50463	1.50475	1.50521	1.50509	1.50521
1.50332	1.50473	1.50573	1.50673	1.50779	1.50774	1.50762	1.5074	1.50736	1.50686	1.50764	1.50726	1.5073	1.50683	1.50727	1.50692	1.50701	1.50719	1.50734	1.50747	1.50775	1.50761	1.50735	1.50722	1.50713	1.5071	1.50704	1.50714	1.50712	1.50715	1.50719	1.50732	1.50738	1.50764	1.50779	1.50765	1.50741	1.50733	1.50724	1.50715	1.5069	1.50729	1.5069	1.5069	1.50738	1.507	1.50712	1.50768	1.50757	1.50769
1.50605	1.50743	1.50842	1.50938	1.51042	1.51037	1.51026	1.51004	1.51	1.50951	1.51027	1.5099	1.50994	1.50948	1.50991	1.50957	1.50966	1.50983	1.50998	1.51011	1.51038	1.51025	1.50999	1.50986	1.50977	1.50974	1.50968	1.50978	1.50976	1.50979	1.50983	1.50996	1.51001	1.51027	1.51042	1.51028	1.51004	1.50996	1.50987	1.50979	1.50954	1.50992	1.50954	1.50954	1.51001	1.50964	1.50976	1.51031	1.5102	1.51032
1.50845	1.50981	1.51076	1.5117	1.51271	1.51266	1.51256	1.51235	1.51232	1.51184	1.51259	1.51223	1.51227	1.51181	1.51224	1.5119	1.51198	1.51215	1.51229	1.51242	1.51268	1.51256	1.5123	1.51217	1.51209	1.51206	1.512	1.5121	1.51208	1.51211	1.51215	1.51227	1.51232	1.51256	1.5127	1.51257	1.51235	1.51228	1.51219	1.51212	1.51187	1.51224	1.51187	1.51187	1.51233	1.51196	1.51208	1.51261	1.51249	1.51261
1.51011	1.51144	1.51237	1.51327	1.51426	1.51422	1.51412	1.51393	1.5139	1.51343	1.51416	1.51381	1.51385	1.51341	1.51383	1.51349	1.51357	1.51374	1.51387	1.51399	1.51425	1.51413	1.51387	1.51375	1.51367	1.51364	1.51359	1.51368	1.51367	1.51369	1.51373	1.51384	1.51389	1.51411	1.51425	1.51413	1.51392	1.51385	1.51377	1.51369	1.51346	1.51382	1.51346	1.51346	1.51391	1.51355	1.51366	1.51416	1.51405	1.51415
1.51243	1.51372	1.51463	1.51549	1.51645	1.51641	1.51632	1.51614	1.51611	1.51566	1.51637	1.51602	1.51606	1.51564	1.51604	1.51572	1.5158	1.51595	1.51608	1.5162	1.51645	1.51634	1.51607	1.51596	1.51589	1.51586	1.51581	1.5159	1.51588	1.5159	1.51594	1.51605	1.51609	1.51631	1.51644	1.51632	1.51612	1.51606	1.51598	1.51591	1.51568	1.51603	1.51568	1.51568	1.51611	1.51577	1.51587	1.51635	1.51624	1.51634
1.51537	1.51663	1.51751	1.51834	1.51927	1.51923	1.51916	1.51898	1.51896	1.51852	1.51921	1.51888	1.51892	1.51851	1.5189	1.51859	1.51866	1.5188	1.51893	1.51903	1.51928	1.51918	1.51892	1.51881	1.51874	1.51871	1.51866	1.51875	1.51873	1.51876	1.51879	1.5189	1.51894	1.51913	1.51926	1.51914	1.51896	1.5189	1.51883	1.51876	1.51854	1.51888	1.51854	1.51854	1.51896	1.51862	1.51872	1.51918	1.51907	1.51917
1.51814	1.51939	1.52026	1.52108	1.52205	1.52201	1.5219	1.52173	1.52171	1.5213	1.52196	1.52164	1.52167	1.52129	1.52165	1.52137	1.52141	1.52155	1.52167	1.52178	1.52203	1.52193	1.52167	1.52156	1.52149	1.52147	1.52142	1.52151	1.52149	1.52151	1.52154	1.52165	1.52169	1.52191	1.52204	1.52193	1.52171	1.52165	1.52158	1.52151	1.5213	1.52164	1.5213	1.52129	1.52171	1.52138	1.52147	1.52197	1.52185	1.52195
1.52053	1.52177	1.52265	1.52344	1.52445	1.52441	1.52426	1.52408	1.52406	1.52368	1.52431	1.52399	1.52402	1.52367	1.524	1.52375	1.52377	1.52391	1.52403	1.52414	1.52439	1.52428	1.52402	1.52391	1.52385	1.52382	1.52377	1.52386	1.52384	1.52386	1.5239	1.524	1.52404	1.52431	1.52444	1.52433	1.52407	1.52401	1.52393	1.52387	1.52365	1.52399	1.52365	1.52364	1.52406	1.52373	1.52383	1.52436	1.52425	1.52435
1.52318	1.52441	1.52527	1.52604	1.52706	1.52702	1.52684	1.52667	1.52664	1.52627	1.52689	1.52657	1.5266	1.52626	1.52659	1.52635	1.52636	1.5265	1.52661	1.52672	1.52697	1.52686	1.52661	1.5265	1.52643	1.5264	1.52635	1.52644	1.52642	1.52645	1.52648	1.52658	1.52663	1.52692	1.52705	1.52693	1.52665	1.52659	1.52651	1.52645	1.52623	1.52657	1.52623	1.52623	1.52664	1.52632	1.52641	1.52696	1.52686	1.52696
1.52531	1.52653	1.52737	1.52813	1.52915	1.52911	1.52893	1.52875	1.52873	1.52837	1.52898	1.52866	1.52869	1.52836	1.52868	1.52844	1.52845	1.52859	1.5287	1.52881	1.52905	1.52895	1.5287	1.52859	1.52852	1.52849	1.52845	1.52853	1.52852	1.52854	1.52857	1.52867	1.52871	1.52901	1.52914	1.52902	1.52874	1.52868	1.5286	1.52854	1.52833	1.52866	1.52833	1.52833	1.52873	1.52841	1.52851	1.52906	1.52895	1.52905
1.52699	1.5282	1.52902	1.52976	1.53076	1.53073	1.53055	1.53038	1.53035	1.53001	1.5306	1.53029	1.53032	1.53	1.53031	1.53008	1.53009	1.53022	1.53033	1.53043	1.53067	1.53057	1.53032	1.53021	1.53015	1.53012	1.53008	1.53016	1.53014	1.53017	1.5302	1.5303	1.53034	1.53063	1.53076	1.53064	1.53036	1.5303	1.53023	1.53017	1.52996	1.53029	1.52996	1.52996	1.53036	1.53004	1.53013	1.53067	1.53057	1.53067
1.52958	1.53076	1.53156	1.53226	1.53321	1.53317	1.53303	1.53287	1.53284	1.53251	1.53308	1.53278	1.53281	1.5325	1.5328	1.53258	1.53259	1.53271	1.53282	1.53292	1.53315	1.53306	1.53281	1.5327	1.53264	1.53261	1.53257	1.53265	1.53264	1.53266	1.53269	1.53278	1.53282	1.53308	1.5332	1.53309	1.53285	1.53279	1.53272	1.53266	1.53246	1.53277	1.53246	1.53246	1.53284	1.53254	1.53263	1.53312	1.53302	1.53311
1.53246	1.5336	1.53438	1.53506	1.53596	1.53592	1.53582	1.53567	1.53565	1.53533	1.53589	1.5356	1.53563	1.53533	1.53561	1.53541	1.5354	1.53552	1.53561	1.53571	1.53594	1.53585	1.53561	1.53551	1.53545	1.53543	1.53539	1.53547	1.53545	1.53547	1.5355	1.53559	1.53562	1.53583	1.53594	1.53584	1.53564	1.53559	1.53553	1.53547	1.53528	1.53559	1.53528	1.53528	1.53565	1.53535	1.53543	1.53588	1.53577	1.53586
1.53502	1.53615	1.53693	1.5376	1.53848	1.53845	1.53836	1.53822	1.5382	1.5379	1.53844	1.53815	1.53818	1.5379	1.53817	1.53798	1.53796	1.53807	1.53817	1.53826	1.53848	1.5384	1.53816	1.53806	1.53801	1.53798	1.53795	1.53802	1.53801	1.53802	1.53805	1.53814	1.53817	1.53836	1.53847	1.53837	1.53819	1.53814	1.53808	1.53803	1.53784	1.53814	1.53784	1.53784	1.5382	1.53791	1.53799	1.53841	1.53831	1.53839
1.53763	1.53875	1.53952	1.54017	1.54106	1.54103	1.54093	1.54078	1.54076	1.54047	1.54099	1.54071	1.54074	1.54046	1.54073	1.54054	1.54052	1.54064	1.54073	1.54083	1.54105	1.54097	1.54072	1.54062	1.54056	1.54054	1.5405	1.54057	1.54056	1.54058	1.54061	1.5407	1.54073	1.54093	1.54105	1.54094	1.54075	1.5407	1.54063	1.54058	1.54039	1.54069	1.54039	1.54039	1.54075	1.54047	1.54055	1.54098	1.54088	1.54096
1.54004	1.54113	1.5419	1.54254	1.54342	1.54339	1.54328	1.54313	1.54311	1.54282	1.54334	1.54306	1.54309	1.54282	1.54308	1.54289	1.54287	1.54299	1.54308	1.54318	1.5434	1.54331	1.54307	1.54297	1.54292	1.54289	1.54286	1.54293	1.54292	1.54293	1.54296	1.54305	1.54309	1.5433	1.54341	1.54331	1.54311	1.54305	1.54299	1.54294	1.54275	1.54305	1.54275	1.54274	1.54311	1.54282	1.5429	1.54334	1.54324	1.54332
1.54176	1.54284	1.5436	1.54426	1.54516	1.54513	1.54501	1.54485	1.54483	1.54454	1.54507	1.54478	1.54481	1.54453	1.5448	1.54461	1.54459	1.54471	1.5448	1.5449	1.54512	1.54503	1.5448	1.54469	1.54465	1.54462	1.54458	1.54466	1.54464	1.54466	1.54469	1.54478	1.54481	1.54504	1.54516	1.54505	1.54484	1.54478	1.54471	1.54467	1.54447	1.54478	1.54447	1.54447	1.54483	1.54455	1.54463	1.54509	1.54499	1.54507
1.54358	1.54467	1.54542	1.54611	1.54702	1.54698	1.54684	1.54668	1.54666	1.54635	1.54689	1.5466	1.54664	1.54634	1.54662	1.54642	1.54642	1.54654	1.54663	1.54673	1.54696	1.54686	1.54663	1.54652	1.54647	1.54645	1.54641	1.54648	1.54647	1.54649	1.54652	1.54661	1.54665	1.5469	1.54702	1.54691	1.54667	1.54661	1.54654	1.54649	1.5463	1.5466	1.5463	1.5463	1.54666	1.54638	1.54646	1.54694	1.54684	1.54693
1.54635	1.54741	1.54815	1.54882	1.54971	1.54967	1.54953	1.54938	1.54935	1.54904	1.54958	1.5493	1.54933	1.54904	1.54932	1.54911	1.54912	1.54924	1.54933	1.54943	1.54965	1.54955	1.54933	1.54922	1.54917	1.54915	1.54911	1.54918	1.54917	1.54919	1.54922	1.5493	1.54934	1.54958	1.5497	1.54959	1.54937	1.5493	1.54924	1.54919	1.549	1.5493	1.549	1.549	1.54935	1.54908	1.54916	1.54962	1.54953	1.54962
1.54923	1.55027	1.55099	1.55164	1.5525	1.55247	1.55236	1.55222	1.5522	1.5519	1.55242	1.55216	1.55219	1.5519	1.55217	1.55197	1.55197	1.55208	1.55216	1.55226	1.55247	1.55239	1.55216	1.55207	1.55202	1.552	1.55197	1.55203	1.55202	1.55204	1.55207	1.55214	1.55218	1.55239	1.5525	1.5524	1.5522	1.55214	1.55208	1.55204	1.55186	1.55215	1.55186	1.55186	1.5522	1.55193	1.55201	1.55244	1.55234	1.55242
1.55178	1.55281	1.55354	1.55419	1.55504	1.55501	1.55491	1.55477	1.55475	1.55445	1.55497	1.55471	1.55474	1.55445	1.55473	1.55452	1.55453	1.55464	1.55472	1.55481	1.55502	1.55494	1.55471	1.55462	1.55457	1.55455	1.55452	1.55459	1.55457	1.55459	1.55462	1.55469	1.55472	1.55492	1.55503	1.55493	1.55474	1.55469	1.55463	1.5546	1.55442	1.5547	1.55442	1.55442	1.55475	1.55449	1.55456	1.55497	1.55487	1.55495
1.55462	1.55561	1.55633	1.55694	1.55775	1.55772	1.55764	1.55751	1.55748	1.55719	1.5577	1.55744	1.55747	1.55719	1.55746	1.55726	1.55727	1.55738	1.55746	1.55755	1.55775	1.55768	1.55744	1.55734	1.5573	1.55728	1.55725	1.55731	1.5573	1.55732	1.55734	1.55742	1.55745	1.55763	1.55774	1.55764	1.55747	1.55742	1.55736	1.55732	1.55715	1.55742	1.55715	1.55715	1.55747	1.55722	1.55729	1.55768	1.55758	1.55766
1.55681	1.55775	1.55846	1.55903	1.55981	1.55979	1.55972	1.55959	1.55957	1.5593	1.55979	1.55953	1.55956	1.55931	1.55955	1.55937	1.55936	1.55946	1.55954	1.55962	1.55982	1.55976	1.55952	1.55943	1.55939	1.55937	1.55935	1.55941	1.55939	1.55941	1.55943	1.5595	1.55953	1.5597	1.5598	1.55971	1.55955	1.5595	1.55945	1.55941	1.55924	1.55951	1.55924	1.55924	1.55956	1.55932	1.55937	1.55975	1.55965	1.55972
1.55815	1.55908	1.55979	1.56037	1.56116	1.56114	1.56106	1.56093	1.56091	1.56064	1.56113	1.56087	1.5609	1.56065	1.56089	1.56071	1.56069	1.5608	1.56088	1.56096	1.56117	1.5611	1.56087	1.56077	1.56074	1.56072	1.56069	1.56075	1.56074	1.56075	1.56078	1.56085	1.56088	1.56105	1.56115	1.56106	1.5609	1.56085	1.56079	1.56076	1.56059	1.56086	1.56059	1.56058	1.5609	1.56066	1.56072	1.5611	1.561	1.56107
1.56019	1.56112	1.56184	1.56244	1.56324	1.56321	1.56312	1.56298	1.56295	1.56268	1.56317	1.56291	1.56294	1.56267	1.56293	1.56274	1.56274	1.56285	1.56293	1.56302	1.56323	1.56315	1.56293	1.56283	1.56279	1.56276	1.56274	1.5628	1.56278	1.5628	1.56283	1.5629	1.56294	1.56313	1.56324	1.56314	1.56296	1.5629	1.56284	1.56281	1.56263	1.5629	1.56263	1.56263	1.56295	1.56271	1.56277	1.56317	1.56308	1.56316
1.563	1.5639	1.5646	1.56519	1.56598	1.56595	1.56585	1.56572	1.5657	1.56542	1.56591	1.56566	1.56569	1.56542	1.56567	1.56549	1.56548	1.56559	1.56566	1.56575	1.56595	1.56588	1.56567	1.56557	1.56553	1.56551	1.56549	1.56555	1.56553	1.56555	1.56558	1.56565	1.56568	1.56587	1.56597	1.56588	1.5657	1.56564	1.56559	1.56555	1.56538	1.56565	1.56539	1.56538	1.56569	1.56546	1.56552	1.56591	1.56582	1.56589
1.56578	1.56668	1.56738	1.56797	1.56876	1.56873	1.56865	1.56852	1.5685	1.56823	1.56872	1.56847	1.5685	1.56824	1.56849	1.56829	1.5683	1.5684	1.56846	1.56855	1.56875	1.56868	1.56847	1.56838	1.56834	1.56833	1.5683	1.56836	1.56834	1.56836	1.56838	1.56845	1.56847	1.56866	1.56875	1.56866	1.56849	1.56844	1.56839	1.56836	1.5682	1.56846	1.5682	1.5682	1.5685	1.56827	1.56833	1.5687	1.56861	1.56868
1.5685	1.5694	1.5701	1.5707	1.57148	1.57146	1.57138	1.57125	1.57122	1.57095	1.57143	1.57119	1.57122	1.57095	1.57121	1.57101	1.57103	1.57113	1.5712	1.57129	1.57148	1.57141	1.57119	1.5711	1.57106	1.57104	1.57102	1.57107	1.57106	1.57108	1.5711	1.57117	1.5712	1.57138	1.57147	1.57138	1.57122	1.57117	1.57111	1.57108	1.57092	1.57118	1.57093	1.57092	1.57122	1.57099	1.57105	1.57142	1.57133	1.5714
1.57132	1.57218	1.57284	1.57338	1.57411	1.57409	1.57403	1.57392	1.57389	1.57363	1.5741	1.57387	1.57389	1.57364	1.57388	1.5737	1.57371	1.5738	1.57386	1.57395	1.57413	1.57407	1.57385	1.57376	1.57373	1.57371	1.57369	1.57374	1.57373	1.57375	1.57377	1.57383	1.57386	1.57401	1.5741	1.57401	1.57388	1.57383	1.57378	1.57375	1.5736	1.57384	1.5736	1.5736	1.57388	1.57366	1.57371	1.57405	1.57396	1.57403
1.57335	1.57415	1.57479	1.57525	1.57593	1.57591	1.57589	1.57579	1.57577	1.57554	1.57598	1.57575	1.57578	1.57556	1.57577	1.57561	1.5756	1.57568	1.57574	1.57581	1.57599	1.57594	1.57572	1.57564	1.57561	1.57559	1.57558	1.57563	1.57561	1.57563	1.57564	1.5757	1.57572	1.57583	1.5759	1.57584	1.57574	1.5757	1.57565	1.57563	1.57549	1.57572	1.57549	1.57549	1.57575	1.57554	1.57559	1.57589	1.57579	1.57584
1.57464	1.57541	1.57604	1.57649	1.57715	1.57713	1.57712	1.57702	1.577	1.57678	1.5772	1.57698	1.577	1.5768	1.57699	1.57685	1.57682	1.57691	1.57697	1.57704	1.57722	1.57717	1.57695	1.57687	1.57684	1.57682	1.57681	1.57685	1.57684	1.57685	1.57687	1.57693	1.57696	1.57705	1.57712	1.57706	1.57697	1.57693	1.57688	1.57686	1.57672	1.57694	1.57672	1.57672	1.57698	1.57678	1.57682	1.5771	1.577	1.57706
1.57688	1.57764	1.57827	1.57871	1.57936	1.57934	1.57933	1.57922	1.5792	1.57899	1.5794	1.57918	1.5792	1.579	1.57919	1.57905	1.57902	1.57911	1.57917	1.57925	1.57943	1.57938	1.57916	1.57907	1.57904	1.57903	1.57901	1.57906	1.57904	1.57906	1.57908	1.57914	1.57916	1.57926	1.57933	1.57926	1.57918	1.57913	1.57909	1.57906	1.57892	1.57915	1.57892	1.57892	1.57918	1.57898	1.57903	1.57931	1.57921	1.57927
1.57962	1.58037	1.58098	1.58143	1.58207	1.58205	1.58205	1.58195	1.58192	1.58171	1.58213	1.58191	1.58193	1.58172	1.58192	1.58177	1.58175	1.58183	1.58189	1.58196	1.58214	1.58209	1.58188	1.5818	1.58178	1.58176	1.58174	1.58179	1.58178	1.58179	1.58181	1.58187	1.58189	1.58198	1.58204	1.58198	1.5819	1.58186	1.58182	1.5818	1.58166	1.58188	1.58166	1.58166	1.58191	1.58171	1.58175	1.58203	1.58193	1.58199
1.58215	1.58292	1.58354	1.58403	1.5847	1.58468	1.58467	1.58456	1.58454	1.58432	1.58475	1.58452	1.58455	1.58433	1.58453	1.58438	1.58437	1.58445	1.5845	1.58458	1.58476	1.58471	1.5845	1.58442	1.58439	1.58438	1.58436	1.58441	1.5844	1.58441	1.58443	1.58449	1.58451	1.5846	1.58467	1.58461	1.58452	1.58448	1.58444	1.58441	1.58428	1.5845	1.58428	1.58428	1.58453	1.58433	1.58437	1.58466	1.58456	1.58461
1.58505	1.58583	1.58646	1.58697	1.58765	1.58763	1.58761	1.58749	1.58746	1.58722	1.58766	1.58744	1.58746	1.58723	1.58745	1.58728	1.58729	1.58738	1.58744	1.58752	1.5877	1.58764	1.58743	1.58734	1.58731	1.5873	1.58728	1.58732	1.58731	1.58733	1.58735	1.58742	1.58744	1.58755	1.58763	1.58756	1.58746	1.58741	1.58736	1.58733	1.58719	1.58742	1.58719	1.58719	1.58745	1.58725	1.5873	1.58759	1.58751	1.58757
1.58772	1.58849	1.58908	1.58957	1.59021	1.59019	1.59018	1.59008	1.59005	1.58981	1.59025	1.59003	1.59005	1.58982	1.59004	1.58987	1.58989	1.58997	1.59002	1.5901	1.59027	1.59022	1.59001	1.58993	1.5899	1.58988	1.58987	1.58991	1.5899	1.58991	1.58993	1.59	1.59002	1.59012	1.59019	1.59012	1.59003	1.58999	1.58994	1.58992	1.58979	1.59	1.58979	1.58979	1.59004	1.58984	1.58988	1.59016	1.59007	1.59013
1.58949	1.59022	1.59078	1.59122	1.59182	1.59181	1.59182	1.59173	1.59171	1.59149	1.59191	1.59169	1.59172	1.5915	1.59171	1.59155	1.59156	1.59163	1.59168	1.59174	1.59191	1.59187	1.59166	1.59158	1.59156	1.59155	1.59153	1.59157	1.59156	1.59157	1.59159	1.59165	1.59166	1.59174	1.5918	1.59174	1.59167	1.59164	1.5916	1.59158	1.59146	1.59166	1.59146	1.59146	1.59169	1.5915	1.59154	1.59179	1.59169	1.59174
1.59099	1.59168	1.59223	1.59263	1.59321	1.5932	1.59322	1.59314	1.59312	1.59289	1.59331	1.5931	1.59312	1.59291	1.59312	1.59296	1.59297	1.59304	1.59309	1.59315	1.59331	1.59328	1.59306	1.59299	1.59296	1.59295	1.59294	1.59298	1.59297	1.59298	1.59299	1.59305	1.59307	1.59312	1.59319	1.59313	1.59308	1.59304	1.59301	1.59298	1.59287	1.59306	1.59287	1.59287	1.59309	1.59291	1.59295	1.59317	1.59308	1.59312
1.59331	1.59396	1.59449	1.59496	1.59552	1.59551	1.59553	1.59545	1.59543	1.59511	1.59562	1.59541	1.59543	1.59513	1.59542	1.59518	1.59528	1.59535	1.5954	1.59547	1.59562	1.59559	1.59538	1.5953	1.59528	1.59527	1.59525	1.59529	1.59528	1.59529	1.59531	1.59537	1.59538	1.59544	1.59551	1.59544	1.59539	1.59535	1.59532	1.5953	1.59518	1.59537	1.59518	1.59518	1.5954	1.59523	1.59526	1.59549	1.5954	1.59544
1.59586	1.59648	1.59701	1.59753	1.5981	1.59809	1.59811	1.59802	1.598	1.59764	1.59819	1.59799	1.59801	1.59766	1.598	1.5977	1.59785	1.59792	1.59797	1.59803	1.59819	1.59816	1.59796	1.59788	1.59786	1.59785	1.59783	1.59787	1.59786	1.59787	1.59789	1.59795	1.59796	1.59802	1.59809	1.59803	1.59797	1.59793	1.5979	1.59788	1.59776	1.59796	1.59776	1.59776	1.59799	1.59781	1.59784	1.59807	1.59798	1.59802
1.59822	1.59883	1.59938	1.59994	1.60055	1.60053	1.60054	1.60044	1.60042	1.60003	1.60061	1.6004	1.60042	1.60005	1.6004	1.6001	1.60026	1.60033	1.60039	1.60046	1.60062	1.60058	1.60038	1.6003	1.60027	1.60026	1.60024	1.60029	1.60028	1.60029	1.60031	1.60037	1.60039	1.60046	1.60054	1.60047	1.6004	1.60036	1.60032	1.60029	1.60017	1.60037	1.60017	1.60017	1.6004	1.60022	1.60026	1.60051	1.60042	1.60047
1.60108	1.60169	1.60225	1.60282	1.60345	1.60343	1.60341	1.6033	1.60327	1.60287	1.60345	1.60324	1.60327	1.60288	1.60325	1.60294	1.6031	1.60319	1.60325	1.60333	1.60349	1.60344	1.60325	1.60316	1.60313	1.60311	1.60309	1.60313	1.60313	1.60314	1.60316	1.60323	1.60325	1.60336	1.60345	1.60337	1.60327	1.60322	1.60317	1.60314	1.60302	1.60322	1.60302	1.60301	1.60326	1.60307	1.60312	1.6034	1.60332	1.60337
1.60339	1.60399	1.60452	1.6051	1.60575	1.60573	1.60569	1.60557	1.60554	1.60514	1.60573	1.60552	1.60554	1.60515	1.60552	1.6052	1.60538	1.60546	1.60552	1.6056	1.60577	1.60571	1.60553	1.60543	1.6054	1.60538	1.60536	1.60541	1.6054	1.60542	1.60544	1.6055	1.60553	1.60566	1.60576	1.60567	1.60555	1.60549	1.60545	1.60542	1.60529	1.6055	1.60529	1.60529	1.60553	1.60534	1.60539	1.6057	1.60562	1.60568
1.60484	1.60543	1.60594	1.60646	1.60711	1.60709	1.60704	1.60694	1.60691	1.60655	1.60709	1.60688	1.60691	1.60657	1.60689	1.60662	1.60675	1.60683	1.60689	1.60696	1.60712	1.60707	1.60689	1.6068	1.60677	1.60675	1.60673	1.60678	1.60677	1.60678	1.6068	1.60687	1.60689	1.60702	1.60713	1.60703	1.6069	1.60686	1.60682	1.60679	1.60667	1.60686	1.60667	1.60666	1.6069	1.60671	1.60676	1.60707	1.60698	1.60704
1.60677	1.60735	1.60783	1.60829	1.60891	1.60889	1.60884	1.60875	1.60873	1.6084	1.6089	1.6087	1.60872	1.60842	1.60871	1.60847	1.60858	1.60865	1.60871	1.60878	1.60893	1.60889	1.60869	1.60861	1.60858	1.60857	1.60854	1.60859	1.60858	1.60859	1.60861	1.60868	1.6087	1.60882	1.60893	1.60883	1.60871	1.60867	1.60863	1.6086	1.60849	1.60867	1.60849	1.60849	1.60871	1.60853	1.60857	1.60887	1.60879	1.60884
1.60929	1.60986	1.61029	1.61072	1.61132	1.6113	1.61126	1.61118	1.61116	1.61084	1.61133	1.61114	1.61116	1.61086	1.61115	1.6109	1.61101	1.61108	1.61113	1.61119	1.61134	1.61131	1.61112	1.61104	1.61102	1.611	1.61098	1.61103	1.61102	1.61103	1.61104	1.6111	1.61112	1.61124	1.61134	1.61124	1.61113	1.61109	1.61106	1.61103	1.61093	1.61111	1.61093	1.61093	1.61114	1.61096	1.611	1.61128	1.6112	1.61124
1.61177	1.61234	1.61275	1.61319	1.61379	1.61379	1.61375	1.61367	1.61366	1.61333	1.61383	1.61364	1.61366	1.61335	1.61365	1.6134	1.61352	1.61357	1.61362	1.61368	1.61383	1.6138	1.61361	1.61354	1.61352	1.61351	1.61349	1.61353	1.61352	1.61353	1.61354	1.6136	1.61361	1.61372	1.61382	1.61373	1.61362	1.61359	1.61356	1.61354	1.61344	1.61361	1.61344	1.61344	1.61364	1.61346	1.6135	1.61377	1.61369	1.61372
1.61434	1.61491	1.61532	1.61577	1.61638	1.61637	1.61633	1.61626	1.61624	1.61591	1.61641	1.61622	1.61624	1.61592	1.61622	1.61597	1.6161	1.61616	1.61621	1.61627	1.61641	1.61638	1.61619	1.61612	1.6161	1.61608	1.61606	1.61611	1.6161	1.61611	1.61612	1.61618	1.6162	1.61631	1.6164	1.61631	1.6162	1.61617	1.61614	1.61611	1.61601	1.61618	1.61601	1.61601	1.61622	1.61604	1.61608	1.61635	1.61627	1.61631
1.61697	1.61754	1.61792	1.61841	1.61903	1.61902	1.61896	1.61888	1.61885	1.6185	1.61903	1.61883	1.61885	1.61851	1.61884	1.61856	1.61871	1.61877	1.61883	1.61889	1.61904	1.619	1.61882	1.61874	1.61871	1.6187	1.61868	1.61872	1.61872	1.61873	1.61874	1.6188	1.61882	1.61895	1.61905	1.61896	1.61883	1.6188	1.61876	1.61873	1.61863	1.6188	1.61863	1.61863	1.61884	1.61866	1.6187	1.61899	1.61891	1.61896
1.61881	1.61939	1.61976	1.62029	1.62094	1.62092	1.62085	1.62075	1.62073	1.62035	1.6209	1.6207	1.62073	1.62036	1.62071	1.62041	1.62058	1.62064	1.6207	1.62077	1.62092	1.62087	1.62071	1.62062	1.62059	1.62058	1.62055	1.6206	1.62059	1.6206	1.62062	1.62069	1.62071	1.62086	1.62098	1.62087	1.62072	1.62068	1.62064	1.62061	1.6205	1.62068	1.6205	1.6205	1.62072	1.62053	1.62058	1.6209	1.62083	1.62088
1.62	1.6206	1.62097	1.6215	1.62217	1.62215	1.62206	1.62195	1.62193	1.62156	1.6221	1.6219	1.62192	1.62157	1.6219	1.62162	1.62178	1.62184	1.6219	1.62198	1.62213	1.62208	1.62192	1.62183	1.62179	1.62177	1.62174	1.6218	1.62179	1.6218	1.62182	1.62189	1.62192	1.62209	1.62221	1.6221	1.62193	1.62189	1.62184	1.62181	1.6217	1.62188	1.6217	1.6217	1.62192	1.62172	1.62178	1.62213	1.62205	1.62211
1.62204	1.62265	1.62299	1.62348	1.62415	1.62412	1.62402	1.62391	1.62388	1.62355	1.62404	1.62385	1.62387	1.62355	1.62385	1.62361	1.62374	1.6238	1.62386	1.62394	1.62409	1.62403	1.62387	1.62378	1.62374	1.62372	1.62369	1.62375	1.62374	1.62375	1.62378	1.62385	1.62388	1.62406	1.62419	1.62407	1.62389	1.62384	1.62379	1.62376	1.62365	1.62383	1.62365	1.62365	1.62387	1.62368	1.62374	1.62409	1.62402	1.62408
1.62445	1.62505	1.62537	1.62582	1.62648	1.62646	1.62635	1.62625	1.62623	1.62592	1.62639	1.6262	1.62623	1.62593	1.62621	1.62598	1.62609	1.62615	1.6262	1.62627	1.62643	1.62637	1.62622	1.62613	1.6261	1.62608	1.62605	1.6261	1.62609	1.62611	1.62613	1.62619	1.62622	1.62641	1.62653	1.62641	1.62623	1.62619	1.62614	1.62611	1.62601	1.62618	1.62601	1.62601	1.62622	1.62603	1.62609	1.62644	1.62637	1.62642
1.62677	1.62738	1.6277	1.62813	1.6288	1.62879	1.62867	1.62858	1.62856	1.62826	1.62872	1.62853	1.62855	1.62828	1.62854	1.62833	1.62843	1.62848	1.62853	1.6286	1.62875	1.6287	1.62855	1.62845	1.62842	1.62841	1.62838	1.62843	1.62842	1.62843	1.62845	1.62852	1.62854	1.62873	1.62885	1.62873	1.62856	1.62851	1.62847	1.62844	1.62834	1.6285	1.62835	1.62834	1.62855	1.62836	1.62841	1.62876	1.62869	1.62874
1.62961	1.63022	1.63054	1.63096	1.63162	1.6316	1.63149	1.63139	1.63137	1.63107	1.63151	1.63133	1.63135	1.63108	1.63134	1.63114	1.63124	1.63129	1.63135	1.63142	1.63157	1.63151	1.63135	1.63126	1.63122	1.63121	1.63118	1.63123	1.63122	1.63123	1.63125	1.63132	1.63136	1.63154	1.63166	1.63154	1.63137	1.63132	1.63127	1.63124	1.63114	1.6313	1.63114	1.63114	1.63135	1.63117	1.63122	1.63156	1.6315	1.63155
1.63188	1.63245	1.63276	1.63317	1.63382	1.6338	1.63369	1.63358	1.63356	1.63325	1.63371	1.63353	1.63355	1.63326	1.63354	1.63332	1.63344	1.63349	1.63355	1.63362	1.63376	1.6337	1.63356	1.63346	1.63342	1.63341	1.63338	1.63343	1.63342	1.63343	1.63345	1.63353	1.63356	1.63374	1.63386	1.63375	1.63357	1.63352	1.63347	1.63344	1.63334	1.6335	1.63334	1.63334	1.63355	1.63337	1.63342	1.63377	1.63371	1.63376
1.63318	1.63375	1.63406	1.63452	1.63519	1.63517	1.63505	1.63493	1.63491	1.63457	1.63506	1.63488	1.6349	1.63458	1.63488	1.63464	1.63477	1.63483	1.63489	1.63497	1.63512	1.63505	1.63492	1.63481	1.63477	1.63476	1.63473	1.63478	1.63477	1.63478	1.63481	1.63488	1.63492	1.63512	1.63524	1.63512	1.63493	1.63488	1.63482	1.63479	1.63469	1.63486	1.63469	1.63469	1.6349	1.63472	1.63477	1.63514	1.63508	1.63514
1.63433	1.63491	1.63524	1.63573	1.63643	1.6364	1.63626	1.63612	1.6361	1.63574	1.63625	1.63606	1.63608	1.63574	1.63606	1.63581	1.63595	1.63602	1.63608	1.63617	1.63633	1.63624	1.63613	1.636	1.63596	1.63594	1.63591	1.63596	1.63596	1.63597	1.636	1.63608	1.63612	1.63634	1.63648	1.63635	1.63614	1.63608	1.63602	1.63598	1.63587	1.63605	1.63587	1.63587	1.6361	1.6359	1.63597	1.63636	1.63631	1.63638
1.63651	1.63698	1.63741	1.63781	1.63849	1.63846	1.63832	1.63818	1.63815	1.63779	1.6383	1.6381	1.63812	1.63778	1.6381	1.63785	1.63799	1.63807	1.63814	1.63824	1.63839	1.6383	1.63819	1.63806	1.63802	1.63799	1.63796	1.63802	1.63801	1.63803	1.63806	1.63814	1.63818	1.63841	1.63855	1.63842	1.6382	1.63814	1.63807	1.63803	1.63792	1.6381	1.63792	1.63792	1.63815	1.63795	1.63803	1.63842	1.63837	1.63845
1.63891	1.63932	1.6398	1.64015	1.64084	1.64081	1.64068	1.64055	1.64052	1.64016	1.64067	1.64047	1.64049	1.64015	1.64047	1.64022	1.64036	1.64043	1.64051	1.64059	1.64075	1.64066	1.64055	1.64043	1.64039	1.64037	1.64033	1.64039	1.64038	1.6404	1.64043	1.64051	1.64055	1.64076	1.64089	1.64077	1.64057	1.64051	1.64044	1.64041	1.64029	1.64047	1.64029	1.64029	1.64052	1.64031	1.6404	1.64078	1.64073	1.64079
1.64137	1.64178	1.6423	1.64265	1.64334	1.64332	1.64318	1.64305	1.64302	1.64267	1.64317	1.64296	1.64299	1.64266	1.64296	1.64273	1.64285	1.64293	1.64302	1.6431	1.64325	1.64316	1.64305	1.64293	1.64289	1.64286	1.64282	1.64288	1.64288	1.6429	1.64293	1.64301	1.64305	1.64326	1.64339	1.64327	1.64307	1.64301	1.64294	1.6429	1.64278	1.64297	1.64278	1.64278	1.64302	1.64281	1.6429	1.64328	1.64323	1.64329
1.64424	1.64464	1.64515	1.64546	1.64612	1.64609	1.64597	1.64583	1.6458	1.64546	1.64594	1.64574	1.64576	1.64545	1.64573	1.64552	1.64564	1.64572	1.64581	1.6459	1.64604	1.64595	1.64583	1.64571	1.64567	1.64564	1.64559	1.64566	1.64565	1.64567	1.6457	1.64578	1.64583	1.64603	1.64615	1.64604	1.64585	1.64579	1.64572	1.64568	1.64556	1.64574	1.64555	1.64556	1.64579	1.64559	1.64568	1.64604	1.646	1.64607
1.64624	1.64659	1.6471	1.64736	1.64796	1.64795	1.64785	1.64773	1.6477	1.64737	1.64784	1.64764	1.64766	1.64736	1.64764	1.64743	1.64753	1.64762	1.64771	1.64778	1.64792	1.64784	1.64771	1.64761	1.64757	1.64754	1.64749	1.64756	1.64756	1.64758	1.6476	1.64768	1.64771	1.64789	1.64799	1.64789	1.64773	1.64768	1.64762	1.64758	1.64746	1.64764	1.64746	1.64746	1.64769	1.64749	1.64757	1.6479	1.64785	1.64791
1.64711	1.64748	1.64795	1.64827	1.64886	1.64884	1.64875	1.64864	1.64861	1.64828	1.64875	1.64855	1.64857	1.64826	1.64854	1.64834	1.64844	1.64853	1.64862	1.64869	1.64882	1.64875	1.64862	1.64852	1.64848	1.64845	1.64841	1.64848	1.64847	1.64849	1.64851	1.64859	1.64862	1.64879	1.64888	1.64879	1.64864	1.64859	1.64853	1.64849	1.64837	1.64855	1.64837	1.64837	1.6486	1.6484	1.64848	1.6488	1.64875	1.6488
1.64845	1.64887	1.64932	1.64968	1.6502	1.65025	1.65016	1.65003	1.65	1.64967	1.65014	1.64993	1.64996	1.64965	1.64993	1.64972	1.64982	1.64991	1.65001	1.65009	1.65022	1.65014	1.65002	1.64992	1.64987	1.64984	1.64979	1.64986	1.64985	1.64988	1.6499	1.64998	1.65002	1.65019	1.65022	1.6502	1.65004	1.64999	1.64993	1.64988	1.64976	1.64994	1.64975	1.64975	1.64999	1.64979	1.64988	1.6502	1.65016	1.65015
1.65067	1.65108	1.65151	1.65186	1.65228	1.6524	1.65232	1.6522	1.65218	1.65185	1.65231	1.65211	1.65213	1.65183	1.6521	1.6519	1.65199	1.65208	1.65218	1.65225	1.65239	1.65231	1.65219	1.65209	1.65205	1.65202	1.65197	1.65204	1.65203	1.65206	1.65208	1.65215	1.65219	1.65235	1.65231	1.65236	1.65221	1.65216	1.65211	1.65206	1.65193	1.65212	1.65193	1.65193	1.65217	1.65197	1.65205	1.65236	1.65232	1.65224
1.65296	1.65338	1.65384	1.65419	1.6546	1.65475	1.65468	1.65456	1.65454	1.65423	1.65468	1.65447	1.6545	1.65421	1.65446	1.65428	1.65435	1.65444	1.65453	1.6546	1.65474	1.65467	1.65455	1.65446	1.65441	1.65439	1.65434	1.65441	1.6544	1.65442	1.65445	1.65452	1.65455	1.6547	1.65463	1.65471	1.65457	1.65452	1.65447	1.65443	1.6543	1.65449	1.6543	1.6543	1.65454	1.65433	1.65442	1.65472	1.65467	1.65457
1.65549	1.65594	1.65644	1.6568	1.65724	1.65739	1.6573	1.65717	1.65714	1.65684	1.65727	1.65706	1.65709	1.65682	1.65705	1.65689	1.65695	1.65705	1.65715	1.65723	1.65736	1.65728	1.65716	1.65706	1.65701	1.65698	1.65693	1.657	1.65699	1.65702	1.65705	1.65712	1.65716	1.65733	1.65728	1.65734	1.65718	1.65713	1.65707	1.65702	1.65689	1.65708	1.65689	1.65689	1.65714	1.65693	1.65702	1.65733	1.6573	1.65721
1.65821	1.65865	1.65914	1.65944	1.65983	1.65998	1.6599	1.65979	1.65976	1.65949	1.65988	1.65968	1.6597	1.65946	1.65967	1.65954	1.65958	1.65967	1.65977	1.65985	1.65997	1.6599	1.65977	1.65968	1.65963	1.6596	1.65954	1.65962	1.65961	1.65963	1.65966	1.65973	1.65977	1.65993	1.65987	1.65994	1.65979	1.65974	1.65969	1.65964	1.65951	1.65969	1.65951	1.65951	1.65975	1.65954	1.65964	1.65993	1.6599	1.65981
1.65997	1.66037	1.66084	1.66107	1.66143	1.66155	1.66151	1.66141	1.66139	1.66115	1.66151	1.66132	1.66134	1.66113	1.66131	1.6612	1.66122	1.6613	1.6614	1.66146	1.66157	1.66152	1.66138	1.66131	1.66126	1.66123	1.66118	1.66125	1.66124	1.66127	1.66129	1.66135	1.66138	1.6615	1.66146	1.6615	1.66139	1.66136	1.66132	1.66127	1.66115	1.66132	1.66115	1.66115	1.66137	1.66118	1.66126	1.6615	1.66147	1.6614
1.66067	1.66108	1.66154	1.66176	1.66213	1.66221	1.66218	1.6621	1.66208	1.66186	1.6622	1.662	1.66202	1.66184	1.662	1.66191	1.6619	1.66199	1.66209	1.66214	1.66225	1.66221	1.66206	1.66199	1.66194	1.66192	1.66187	1.66194	1.66193	1.66195	1.66197	1.66203	1.66206	1.66216	1.66215	1.66216	1.66207	1.66204	1.662	1.66196	1.66184	1.662	1.66183	1.66183	1.66205	1.66187	1.66195	1.66216	1.66213	1.6621
1.66222	1.66264	1.66308	1.66332	1.66377	1.66374	1.66372	1.66363	1.66361	1.6634	1.66372	1.66353	1.66355	1.66337	1.66352	1.66345	1.66343	1.66353	1.66363	1.66368	1.66379	1.66374	1.66359	1.66352	1.66348	1.66345	1.66341	1.66347	1.66346	1.66349	1.6635	1.66356	1.6636	1.66368	1.66379	1.66369	1.66361	1.66358	1.66353	1.66349	1.66337	1.66353	1.66336	1.66336	1.66359	1.66341	1.66348	1.66368	1.66365	1.66374
1.66431	1.66472	1.66516	1.66541	1.66589	1.66581	1.66582	1.66573	1.66571	1.66551	1.66583	1.66564	1.66566	1.66548	1.66563	1.66555	1.66553	1.66562	1.66572	1.66576	1.66587	1.66583	1.6657	1.66563	1.66559	1.66556	1.66552	1.66558	1.66557	1.6656	1.66561	1.66567	1.6657	1.66576	1.66591	1.66576	1.6657	1.66568	1.66564	1.6656	1.66547	1.66565	1.66547	1.66547	1.66569	1.66552	1.66559	1.66577	1.66573	1.66586
1.66632	1.66675	1.66723	1.66752	1.66804	1.66795	1.66796	1.66786	1.66784	1.66764	1.66796	1.66777	1.66779	1.66761	1.66775	1.66768	1.66765	1.66775	1.66784	1.66789	1.66801	1.66795	1.66783	1.66776	1.66772	1.6677	1.66765	1.66771	1.66771	1.66773	1.66775	1.6678	1.66783	1.6679	1.66807	1.6679	1.66784	1.66782	1.66777	1.66773	1.6676	1.66778	1.6676	1.6676	1.66783	1.66765	1.66772	1.6679	1.66787	1.66802
1.66904	1.6695	1.67002	1.67035	1.67087	1.67079	1.67079	1.67067	1.67064	1.67043	1.67075	1.67056	1.67059	1.6704	1.67054	1.67047	1.67045	1.67055	1.67066	1.67072	1.67084	1.67077	1.67065	1.67057	1.67052	1.67049	1.67045	1.67051	1.6705	1.67053	1.67055	1.67061	1.67066	1.67073	1.6709	1.67074	1.67067	1.67063	1.67057	1.67053	1.67039	1.67058	1.67039	1.67039	1.67063	1.67045	1.67053	1.67073	1.67071	1.67085
1.67146	1.67189	1.67244	1.67273	1.67322	1.67315	1.67315	1.67303	1.67301	1.67281	1.67312	1.67293	1.67295	1.67277	1.67291	1.67284	1.67281	1.67292	1.67303	1.67309	1.67321	1.67313	1.67302	1.67293	1.67289	1.67286	1.67281	1.67288	1.67287	1.67289	1.67292	1.67298	1.67302	1.67309	1.67326	1.6731	1.67304	1.67299	1.67294	1.6729	1.67276	1.67294	1.67275	1.67275	1.67299	1.67282	1.6729	1.67309	1.67306	1.67321
1.67286	1.67324	1.67381	1.67404	1.67446	1.67442	1.67445	1.67435	1.67433	1.67414	1.67444	1.67425	1.67428	1.6741	1.67424	1.67418	1.67414	1.67424	1.67434	1.6744	1.6745	1.67445	1.67432	1.67425	1.67421	1.67418	1.67414	1.6742	1.67419	1.67422	1.67424	1.67429	1.67433	1.67436	1.6745	1.67437	1.67434	1.67431	1.67426	1.67422	1.67408	1.67426	1.67408	1.67408	1.67431	1.67415	1.67422	1.67437	1.67434	1.67445
1.67376	1.67414	1.67469	1.67488	1.67525	1.67522	1.67527	1.67518	1.67516	1.67499	1.67527	1.67509	1.67511	1.67495	1.67507	1.67503	1.67498	1.67508	1.67518	1.67523	1.67533	1.67528	1.67514	1.67508	1.67504	1.67502	1.67498	1.67503	1.67503	1.67505	1.67507	1.67512	1.67515	1.67516	1.67528	1.67516	1.67515	1.67513	1.67509	1.67506	1.67492	1.67509	1.67492	1.67492	1.67514	1.67499	1.67505	1.67516	1.67514	1.67524
1.6756	1.676	1.67648	1.67664	1.67698	1.67693	1.677	1.67693	1.67691	1.67675	1.67701	1.67684	1.67686	1.67672	1.67683	1.67679	1.67674	1.67683	1.67693	1.67696	1.67705	1.67702	1.67687	1.67683	1.67679	1.67677	1.67673	1.67678	1.67678	1.6768	1.67681	1.67685	1.67688	1.67688	1.677	1.67688	1.67689	1.67687	1.67684	1.6768	1.67668	1.67684	1.67667	1.67668	1.67688	1.67674	1.67679	1.67688	1.67685	1.67697
1.67768	1.67811	1.67853	1.67869	1.67903	1.67897	1.67905	1.679	1.67899	1.67884	1.67909	1.67893	1.67895	1.67882	1.67891	1.67888	1.67883	1.67891	1.67899	1.67901	1.6791	1.67909	1.67894	1.6789	1.67887	1.67885	1.67882	1.67887	1.67886	1.67888	1.67889	1.67892	1.67894	1.67892	1.67905	1.67892	1.67894	1.67894	1.67892	1.67888	1.67877	1.67892	1.67877	1.67877	1.67896	1.67883	1.67887	1.67893	1.6789	1.67902
1.67981	1.68029	1.68069	1.68089	1.68124	1.68118	1.68126	1.68122	1.68121	1.68106	1.68131	1.68115	1.68117	1.68103	1.68113	1.6811	1.68105	1.68113	1.68121	1.68123	1.68132	1.68131	1.68115	1.68113	1.68109	1.68107	1.68105	1.68109	1.68108	1.6811	1.68111	1.68114	1.68116	1.68113	1.68126	1.68113	1.68116	1.68116	1.68114	1.68111	1.68099	1.68114	1.68099	1.68099	1.68118	1.68105	1.68109	1.68114	1.68111	1.68122
1.68245	1.68298	1.68335	1.68359	1.68394	1.68388	1.68396	1.6839	1.68389	1.68373	1.68399	1.68383	1.68385	1.68371	1.68381	1.68377	1.68374	1.68381	1.6839	1.68393	1.68401	1.68399	1.68384	1.68381	1.68377	1.68375	1.68373	1.68377	1.68376	1.68378	1.68379	1.68383	1.68385	1.68383	1.68396	1.68383	1.68385	1.68384	1.68382	1.68379	1.68367	1.68382	1.68367	1.68367	1.68386	1.68373	1.68377	1.68383	1.68381	1.68392
1.68443	1.68498	1.68531	1.68556	1.68589	1.68586	1.68593	1.68587	1.68586	1.68569	1.68596	1.6858	1.68582	1.68567	1.68579	1.68574	1.68571	1.68578	1.68586	1.68589	1.68597	1.68596	1.68581	1.68578	1.68574	1.68572	1.6857	1.68574	1.68573	1.68575	1.68576	1.6858	1.68581	1.68581	1.68592	1.68581	1.68582	1.68581	1.68579	1.68576	1.68565	1.68579	1.68564	1.68564	1.68583	1.6857	1.68574	1.68581	1.68578	1.68588
1.68533	1.68589	1.6862	1.68646	1.68674	1.68674	1.68682	1.68677	1.68676	1.6866	1.68686	1.68671	1.68673	1.68658	1.68669	1.68664	1.68662	1.68669	1.68676	1.68678	1.68687	1.68686	1.68671	1.68668	1.68665	1.68663	1.6866	1.68664	1.68664	1.68666	1.68667	1.6867	1.68671	1.6867	1.68678	1.6867	1.68671	1.68671	1.6867	1.68666	1.68655	1.6867	1.68655	1.68655	1.68673	1.68661	1.68665	1.6867	1.68667	1.68674
1.68656	1.68711	1.68741	1.68764	1.68794	1.68789	1.68798	1.68794	1.68793	1.68777	1.68802	1.68787	1.68789	1.68775	1.68786	1.68782	1.68779	1.68786	1.68794	1.68796	1.68803	1.68803	1.68787	1.68785	1.68782	1.6878	1.68777	1.68781	1.68781	1.68782	1.68783	1.68786	1.68787	1.68784	1.68797	1.68784	1.68787	1.68787	1.68786	1.68783	1.68772	1.68786	1.68772	1.68772	1.6879	1.68778	1.68782	1.68784	1.68782	1.68794
1.68856	1.6891	1.68937	1.68956	1.68988	1.68975	1.68987	1.68986	1.68985	1.68971	1.68994	1.6898	1.68982	1.68969	1.68979	1.68976	1.68972	1.68978	1.68985	1.68986	1.68992	1.68995	1.68977	1.68977	1.68974	1.68972	1.6897	1.68974	1.68973	1.68975	1.68975	1.68977	1.68977	1.6897	1.68992	1.6897	1.68977	1.68978	1.68978	1.68975	1.68965	1.68978	1.68965	1.68965	1.68981	1.6897	1.68973	1.68971	1.68968	1.68988
1.69069	1.69125	1.69149	1.69168	1.692	1.69183	1.69199	1.692	1.692	1.69187	1.69209	1.69195	1.69197	1.69186	1.69194	1.69192	1.69188	1.69193	1.69199	1.69198	1.69203	1.69208	1.69189	1.69191	1.69188	1.69187	1.69185	1.69188	1.69188	1.69189	1.69189	1.6919	1.69189	1.69178	1.69205	1.69178	1.69188	1.69191	1.69193	1.6919	1.69181	1.69192	1.6918	1.6918	1.69195	1.69185	1.69187	1.6918	1.69176	1.69201
1.69307	1.69367	1.6939	1.69421	1.69454	1.69435	1.69452	1.69443	1.69443	1.69431	1.69451	1.69438	1.6944	1.69429	1.69437	1.69436	1.69431	1.69436	1.69443	1.69452	1.69457	1.69452	1.69441	1.69434	1.69431	1.6943	1.69428	1.69431	1.69431	1.69432	1.69432	1.69443	1.69442	1.69429	1.6946	1.69429	1.69441	1.69444	1.69435	1.69433	1.69424	1.69435	1.69423	1.69423	1.69437	1.69429	1.6943	1.69431	1.69428	1.69455
1.69556	1.69618	1.69637	1.69668	1.69702	1.69679	1.69697	1.69689	1.69689	1.69677	1.69697	1.69684	1.69686	1.69676	1.69683	1.69682	1.69678	1.69682	1.69689	1.69698	1.69702	1.69698	1.69687	1.6968	1.69677	1.69676	1.69675	1.69677	1.69677	1.69678	1.69678	1.69689	1.69688	1.69674	1.69708	1.69674	1.69687	1.69689	1.69681	1.69679	1.6967	1.69681	1.69669	1.6967	1.69683	1.69675	1.69676	1.69675	1.69672	1.69703
1.69708	1.69773	1.69787	1.69821	1.69855	1.69833	1.69851	1.69843	1.69842	1.69831	1.69851	1.69839	1.69841	1.6983	1.69837	1.69836	1.69832	1.69836	1.69842	1.6985	1.69855	1.69851	1.69841	1.69834	1.69831	1.6983	1.69829	1.69831	1.69831	1.69832	1.69832	1.69842	1.69841	1.69828	1.69863	1.69828	1.6984	1.69843	1.69835	1.69833	1.69824	1.69835	1.69824	1.69824	1.69837	1.69829	1.6983	1.69829	1.69826	1.69856
1.69766	1.69835	1.69847	1.69884	1.69917	1.69899	1.69914	1.69906	1.69905	1.69893	1.69914	1.69901	1.69903	1.69892	1.699	1.69898	1.69895	1.69899	1.69904	1.69914	1.69919	1.69914	1.69904	1.69897	1.69894	1.69893	1.69892	1.69894	1.69894	1.69895	1.69895	1.69906	1.69905	1.69894	1.69926	1.69894	1.69904	1.69906	1.69898	1.69895	1.69887	1.69898	1.69887	1.69887	1.69901	1.69892	1.69894	1.69895	1.69892	1.69919
1.69905	1.69974	1.69986	1.70019	1.70052	1.70037	1.70049	1.70042	1.7004	1.70029	1.70049	1.70037	1.70038	1.70028	1.70035	1.70034	1.7003	1.70034	1.7004	1.70048	1.70053	1.7005	1.70039	1.70033	1.7003	1.70028	1.70027	1.7003	1.70029	1.7003	1.70031	1.70039	1.70039	1.70032	1.70063	1.70032	1.70039	1.7004	1.70034	1.70031	1.70023	1.70034	1.70022	1.70023	1.70036	1.70028	1.7003	1.70032	1.7003	1.70055
1.70093	1.70163	1.70173	1.70205	1.70242	1.70226	1.70235	1.70225	1.70224	1.70214	1.70234	1.70222	1.70223	1.70214	1.7022	1.70219	1.70215	1.70218	1.70223	1.70233	1.70239	1.70233	1.70225	1.70217	1.70214	1.70213	1.70212	1.70214	1.70214	1.70215	1.70216	1.70226	1.70225	1.70222	1.70254	1.70222	1.70226	1.70227	1.70219	1.70215	1.70208	1.70219	1.70208	1.70208	1.70222	1.70212	1.70214	1.70222	1.7022	1.70245
1.70282	1.70355	1.70366	1.70401	1.70442	1.70426	1.70433	1.70419	1.70418	1.70409	1.70427	1.70415	1.70417	1.70408	1.70414	1.70414	1.7041	1.70412	1.70416	1.7043	1.70437	1.70427	1.70423	1.70411	1.70408	1.70407	1.70406	1.70408	1.70408	1.70408	1.7041	1.70424	1.70423	1.70423	1.70455	1.70423	1.70424	1.70424	1.70413	1.70409	1.70402	1.70413	1.70402	1.70402	1.70415	1.70406	1.70408	1.70422	1.7042	1.70446
1.7055	1.70625	1.70636	1.70673	1.70717	1.70699	1.70704	1.70686	1.70685	1.70677	1.70693	1.70681	1.70683	1.70675	1.7068	1.70681	1.70677	1.7068	1.70685	1.70702	1.70708	1.70695	1.70693	1.70678	1.70674	1.70673	1.70672	1.70674	1.70674	1.70675	1.70677	1.70693	1.70694	1.70695	1.7073	1.70695	1.70694	1.70694	1.70679	1.70675	1.70669	1.70679	1.70668	1.70669	1.70682	1.70673	1.70675	1.70693	1.70692	1.70721
1.70758	1.70832	1.7084	1.70874	1.70921	1.709	1.70904	1.70885	1.70884	1.70876	1.70892	1.70881	1.70882	1.70875	1.7088	1.70881	1.70877	1.70878	1.70883	1.70902	1.70908	1.70893	1.70893	1.70877	1.70873	1.70872	1.70871	1.70873	1.70873	1.70874	1.70876	1.70893	1.70894	1.70896	1.70935	1.70897	1.70894	1.70894	1.70878	1.70874	1.70868	1.70878	1.70868	1.70868	1.70881	1.70872	1.70874	1.70894	1.70894	1.70925
1.70852	1.70927	1.70933	1.70969	1.71018	1.70998	1.70999	1.70978	1.70976	1.70969	1.70985	1.70974	1.70976	1.70969	1.70973	1.70974	1.7097	1.70971	1.70975	1.70996	1.71003	1.70986	1.70989	1.7097	1.70967	1.70965	1.70965	1.70966	1.70966	1.70967	1.70969	1.70988	1.70989	1.70994	1.71033	1.70995	1.7099	1.70989	1.70971	1.70967	1.70962	1.70972	1.70962	1.70962	1.70974	1.70965	1.70967	1.70992	1.70992	1.71023
1.709	1.70977	1.70983	1.71021	1.71069	1.71052	1.71052	1.7103	1.71028	1.7102	1.71037	1.71025	1.71027	1.71019	1.71024	1.71025	1.71022	1.71023	1.71027	1.71048	1.71055	1.71039	1.71041	1.71022	1.71019	1.71017	1.71017	1.71018	1.71018	1.71019	1.71021	1.71039	1.71041	1.71049	1.71085	1.7105	1.71042	1.7104	1.71024	1.71019	1.71013	1.71024	1.71013	1.71013	1.71027	1.71017	1.7102	1.71046	1.71046	1.71074
1.71054	1.7113	1.71135	1.7117	1.71215	1.71202	1.712	1.7118	1.71177	1.71168	1.71186	1.71175	1.71176	1.71168	1.71173	1.71173	1.71171	1.71172	1.71177	1.71195	1.71203	1.71188	1.71188	1.71172	1.71168	1.71166	1.71166	1.71167	1.71167	1.71168	1.71171	1.71186	1.71188	1.71199	1.7123	1.712	1.7119	1.71187	1.71173	1.71169	1.71163	1.71173	1.71162	1.71162	1.71176	1.71166	1.7117	1.71195	1.71196	1.7122
1.71239	1.71312	1.7132	1.71351	1.71397	1.71387	1.71384	1.71365	1.71363	1.71354	1.71372	1.71361	1.71362	1.71354	1.71359	1.71359	1.71356	1.71357	1.71362	1.71377	1.71386	1.71373	1.71373	1.71358	1.71354	1.71353	1.71352	1.71354	1.71354	1.71355	1.71358	1.71371	1.71373	1.71385	1.71411	1.71386	1.71374	1.71371	1.71359	1.71355	1.71349	1.7136	1.71349	1.71349	1.71363	1.71352	1.71356	1.71382	1.71382	1.71401
1.71444	1.71519	1.71532	1.71564	1.71611	1.71605	1.71599	1.7158	1.71577	1.71568	1.71586	1.71575	1.71576	1.71567	1.71573	1.71573	1.7157	1.71572	1.71576	1.71593	1.71601	1.71588	1.71588	1.71573	1.71569	1.71567	1.71566	1.71568	1.71567	1.71569	1.71572	1.71585	1.71588	1.71602	1.71625	1.71603	1.7159	1.71586	1.71574	1.71569	1.71563	1.71574	1.71563	1.71563	1.71577	1.71567	1.71571	1.71598	1.71599	1.71615
1.71707	1.71782	1.71795	1.71827	1.71873	1.71867	1.7186	1.71839	1.71836	1.71827	1.71845	1.71833	1.71834	1.71826	1.71831	1.71832	1.71829	1.71831	1.71837	1.71854	1.71863	1.71848	1.71848	1.71832	1.71827	1.71825	1.71824	1.71826	1.71826	1.71827	1.71831	1.71845	1.71848	1.71864	1.71887	1.71865	1.7185	1.71846	1.71832	1.71828	1.71821	1.71832	1.71821	1.71821	1.71836	1.71825	1.7183	1.71859	1.71861	1.71877
1.71878	1.71948	1.71961	1.71988	1.72033	1.72027	1.7202	1.71998	1.71994	1.71987	1.72003	1.71991	1.71993	1.71985	1.7199	1.71991	1.71988	1.7199	1.71995	1.72014	1.72022	1.72006	1.72008	1.7199	1.71986	1.71984	1.71983	1.71985	1.71984	1.71986	1.71989	1.72005	1.72008	1.72024	1.72045	1.72025	1.7201	1.72006	1.71991	1.71986	1.7198	1.71991	1.7198	1.7198	1.71994	1.71984	1.71988	1.72019	1.72021	1.72036
1.7192	1.71987	1.72002	1.72028	1.72074	1.72068	1.7206	1.72036	1.72033	1.72025	1.72042	1.72029	1.72031	1.72024	1.72028	1.7203	1.72026	1.72028	1.72033	1.72054	1.72062	1.72044	1.72048	1.72028	1.72024	1.72022	1.72021	1.72023	1.72023	1.72024	1.72027	1.72045	1.72048	1.72065	1.72085	1.72067	1.7205	1.72046	1.72029	1.72024	1.72019	1.72029	1.72018	1.72019	1.72033	1.72022	1.72026	1.7206	1.72062	1.72076
1.71993	1.7206	1.72075	1.72104	1.72148	1.72143	1.72134	1.72109	1.72105	1.72097	1.72114	1.72102	1.72103	1.72096	1.721	1.72102	1.72099	1.72101	1.72106	1.72129	1.72137	1.72118	1.72123	1.72101	1.72097	1.72095	1.72094	1.72095	1.72095	1.72097	1.72101	1.72119	1.72123	1.7214	1.72159	1.72141	1.72125	1.7212	1.72102	1.72097	1.72091	1.72102	1.72091	1.72091	1.72106	1.72095	1.721	1.72135	1.72137	1.7215
1.72161	1.72226	1.72239	1.72268	1.72307	1.72304	1.72297	1.72274	1.7227	1.72262	1.72279	1.72267	1.72269	1.7226	1.72265	1.72266	1.72262	1.72265	1.7227	1.72291	1.723	1.72282	1.72286	1.72266	1.72262	1.7226	1.7226	1.72261	1.72261	1.72262	1.72266	1.72283	1.72286	1.72301	1.72318	1.72302	1.72288	1.72283	1.72267	1.72263	1.72256	1.72267	1.72256	1.72256	1.7227	1.7226	1.72265	1.72296	1.72298	1.72309
1.72342	1.72407	1.72423	1.72454	1.72492	1.72491	1.72486	1.72464	1.72461	1.72452	1.7247	1.72458	1.72459	1.7245	1.72455	1.72456	1.72452	1.72455	1.7246	1.72479	1.72488	1.72471	1.72475	1.72457	1.72453	1.72451	1.72451	1.72452	1.72452	1.72453	1.72457	1.72472	1.72475	1.72488	1.72501	1.7249	1.72477	1.72472	1.72458	1.72454	1.72447	1.72459	1.72447	1.72447	1.72462	1.72451	1.72455	1.72484	1.72486	1.72494
1.72572	1.72641	1.72661	1.72696	1.72734	1.72736	1.7273	1.72708	1.72704	1.72694	1.72713	1.727	1.72702	1.72692	1.72698	1.72699	1.72695	1.72698	1.72704	1.72723	1.72732	1.72716	1.72719	1.72701	1.72697	1.72694	1.72693	1.72695	1.72695	1.72696	1.72701	1.72715	1.72719	1.72733	1.72744	1.72735	1.72721	1.72715	1.72701	1.72697	1.7269	1.72702	1.72689	1.7269	1.72705	1.72694	1.727	1.72728	1.72731	1.72736
1.72814	1.72881	1.72902	1.72935	1.7297	1.72973	1.72968	1.72947	1.72942	1.72933	1.72951	1.72938	1.7294	1.7293	1.72935	1.72937	1.72933	1.72937	1.72943	1.72961	1.7297	1.72954	1.72956	1.72939	1.72935	1.72932	1.72931	1.72933	1.72933	1.72935	1.72939	1.72952	1.72956	1.7297	1.72979	1.72972	1.72959	1.72952	1.7294	1.72935	1.72927	1.7294	1.72927	1.72927	1.72943	1.72932	1.72938	1.72965	1.72968	1.72972
1.72949	1.7301	1.73033	1.73061	1.73092	1.73096	1.73093	1.73072	1.73068	1.7306	1.73077	1.73064	1.73065	1.73057	1.73061	1.73063	1.73058	1.73062	1.73069	1.73086	1.73095	1.7308	1.73081	1.73064	1.7306	1.73058	1.73057	1.73059	1.73059	1.73061	1.73064	1.73077	1.73081	1.73093	1.731	1.73094	1.73083	1.73077	1.73065	1.73061	1.73053	1.73065	1.73053	1.73053	1.73068	1.73058	1.73063	1.73089	1.7309	1.73093
1.72965	1.73022	1.73048	1.73074	1.73104	1.73108	1.73105	1.73083	1.73079	1.73071	1.73088	1.73074	1.73076	1.73069	1.73072	1.73075	1.73069	1.73073	1.7308	1.73098	1.73107	1.73091	1.73093	1.73075	1.73071	1.73069	1.73068	1.7307	1.7307	1.73072	1.73075	1.73089	1.73093	1.73105	1.73111	1.73107	1.73096	1.73089	1.73076	1.73072	1.73064	1.73076	1.73064	1.73064	1.73079	1.7307	1.73074	1.73101	1.73103	1.73105
1.73069	1.73126	1.73151	1.73178	1.73209	1.73212	1.73208	1.73185	1.7318	1.73173	1.73189	1.73176	1.73177	1.7317	1.73172	1.73177	1.7317	1.73175	1.73182	1.73201	1.7321	1.73192	1.73196	1.73177	1.73173	1.7317	1.73169	1.73171	1.73171	1.73173	1.73176	1.73192	1.73196	1.73209	1.73216	1.73211	1.73199	1.73192	1.73177	1.73173	1.73165	1.73177	1.73164	1.73165	1.7318	1.73171	1.73176	1.73204	1.73206	1.7321
1.73236	1.73293	1.73316	1.73345	1.73376	1.73378	1.73375	1.73351	1.73347	1.7334	1.73356	1.73344	1.73345	1.73337	1.7334	1.73344	1.73336	1.73341	1.73347	1.73367	1.73376	1.73359	1.73364	1.73344	1.7334	1.73338	1.73337	1.73339	1.73338	1.7334	1.73344	1.73359	1.73363	1.73376	1.73384	1.73377	1.73366	1.73359	1.73345	1.73341	1.73333	1.73345	1.73332	1.73333	1.73348	1.73338	1.73343	1.73371	1.73373	1.73378
1.73399	1.7346	1.73484	1.73516	1.73551	1.73553	1.7355	1.73526	1.73521	1.73514	1.73531	1.73519	1.73519	1.73511	1.73514	1.73518	1.7351	1.73515	1.73521	1.7354	1.7355	1.73533	1.73539	1.73519	1.73515	1.73512	1.73512	1.73513	1.73513	1.73515	1.73519	1.73533	1.73538	1.73551	1.73559	1.73552	1.73541	1.73533	1.73519	1.73515	1.73507	1.7352	1.73507	1.73507	1.73523	1.73513	1.73518	1.73546	1.73548	1.73553
1.73643	1.73708	1.73734	1.7377	1.73807	1.7381	1.73805	1.7378	1.73775	1.73767	1.73784	1.73772	1.73772	1.73764	1.73767	1.73771	1.73764	1.73769	1.73776	1.73796	1.73806	1.73788	1.73793	1.73773	1.73769	1.73766	1.73765	1.73767	1.73766	1.73768	1.73773	1.73787	1.73793	1.73808	1.73815	1.7381	1.73796	1.73787	1.73773	1.73769	1.7376	1.73774	1.7376	1.7376	1.73777	1.73767	1.73773	1.73803	1.73805	1.73809
1.7385	1.73915	1.73941	1.73977	1.74012	1.74016	1.74011	1.73987	1.73981	1.73974	1.73991	1.73979	1.73979	1.7397	1.73973	1.73977	1.7397	1.73976	1.73983	1.74001	1.74012	1.73995	1.73998	1.7398	1.73975	1.73972	1.73972	1.73973	1.73973	1.73975	1.7398	1.73992	1.73998	1.74013	1.7402	1.74015	1.74001	1.73992	1.7398	1.73976	1.73967	1.73981	1.73966	1.73966	1.73984	1.73973	1.7398	1.74008	1.74011	1.74015
1.73939	1.74002	1.74028	1.7406	1.74093	1.74097	1.74093	1.74072	1.74067	1.7406	1.74076	1.74064	1.74064	1.74056	1.74058	1.74063	1.74055	1.74061	1.74068	1.74084	1.74094	1.74079	1.74082	1.74065	1.74061	1.74058	1.74057	1.74059	1.74058	1.74061	1.74065	1.74075	1.74081	1.74095	1.741	1.74096	1.74084	1.74075	1.74065	1.74061	1.74052	1.74066	1.74051	1.74052	1.74069	1.74059	1.74065	1.7409	1.74092	1.74095
1.7396	1.74018	1.74047	1.74075	1.74105	1.7411	1.74107	1.74087	1.74081	1.74075	1.74091	1.74079	1.74078	1.74071	1.74072	1.74078	1.74069	1.74076	1.74083	1.74098	1.74108	1.74094	1.74095	1.7408	1.74075	1.74073	1.74072	1.74073	1.74073	1.74075	1.7408	1.74089	1.74095	1.74107	1.74109	1.74109	1.74098	1.74089	1.7408	1.74076	1.74066	1.7408	1.74066	1.74066	1.74083	1.74074	1.74079	1.74102	1.74104	1.74107
1.74087	1.74141	1.74171	1.74195	1.74222	1.74226	1.74225	1.74206	1.74201	1.74195	1.7421	1.74198	1.74197	1.74191	1.74191	1.74198	1.74188	1.74195	1.74203	1.74216	1.74226	1.74213	1.74213	1.74199	1.74195	1.74192	1.74191	1.74193	1.74193	1.74195	1.74199	1.74207	1.74213	1.74223	1.74224	1.74224	1.74216	1.74208	1.74199	1.74195	1.74186	1.74199	1.74185	1.74185	1.74202	1.74193	1.74198	1.74219	1.74221	1.74223
1.74251	1.74303	1.74332	1.74356	1.74382	1.74383	1.74386	1.74368	1.74364	1.74359	1.74373	1.74362	1.74361	1.74355	1.74355	1.74362	1.74351	1.74358	1.74365	1.74377	1.74387	1.74375	1.74375	1.74362	1.74358	1.74356	1.74356	1.74357	1.74357	1.74359	1.74362	1.7437	1.74375	1.74381	1.74382	1.74382	1.74377	1.7437	1.74362	1.74359	1.74349	1.74363	1.74349	1.74349	1.74365	1.74357	1.74361	1.74378	1.74379	1.74382
1.74432	1.74484	1.74516	1.74542	1.74569	1.74569	1.74573	1.74556	1.74552	1.74547	1.74561	1.74549	1.74549	1.74543	1.74542	1.7455	1.74538	1.74545	1.74552	1.74565	1.74574	1.74562	1.74563	1.74549	1.74546	1.74544	1.74544	1.74545	1.74544	1.74546	1.74549	1.74558	1.74563	1.74567	1.74566	1.74568	1.74565	1.74558	1.7455	1.74547	1.74537	1.7455	1.74536	1.74537	1.74553	1.74545	1.74549	1.74564	1.74565	1.74568
1.74676	1.74728	1.74761	1.74788	1.74816	1.74815	1.7482	1.74802	1.74798	1.74793	1.74807	1.74794	1.74794	1.74788	1.74788	1.74795	1.74783	1.74791	1.74799	1.74812	1.74821	1.74809	1.74809	1.74795	1.74792	1.7479	1.74789	1.7479	1.7479	1.74792	1.74795	1.74804	1.74809	1.74812	1.74812	1.74814	1.74811	1.74804	1.74796	1.74793	1.74782	1.74796	1.74781	1.74782	1.74798	1.74791	1.74795	1.7481	1.7481	1.74815
1.74844	1.749	1.74927	1.74958	1.74985	1.74981	1.74989	1.74973	1.74968	1.74962	1.74977	1.74964	1.74965	1.74958	1.74958	1.74965	1.74954	1.74962	1.74969	1.74981	1.74989	1.74979	1.74978	1.74965	1.74962	1.7496	1.7496	1.74961	1.74961	1.74963	1.74966	1.74973	1.74978	1.74978	1.74979	1.74979	1.7498	1.74973	1.74966	1.74963	1.74952	1.74966	1.74951	1.74952	1.74968	1.74962	1.74965	1.74976	1.74976	1.74982
1.74888	1.74945	1.7497	1.75002	1.75027	1.75021	1.75032	1.75018	1.75014	1.75008	1.75023	1.7501	1.75011	1.75004	1.75004	1.75011	1.74999	1.75008	1.75015	1.75025	1.75033	1.75025	1.75022	1.75011	1.75009	1.75006	1.75006	1.75007	1.75007	1.75009	1.75011	1.75017	1.75021	1.75018	1.75019	1.75019	1.75023	1.75017	1.75012	1.75009	1.74998	1.75012	1.74997	1.74998	1.75014	1.75008	1.75011	1.75017	1.75017	1.75024
1.74951	1.75007	1.75032	1.75065	1.75087	1.75081	1.75093	1.75081	1.75076	1.7507	1.75085	1.75072	1.75073	1.75065	1.75066	1.75073	1.75061	1.7507	1.75078	1.75087	1.75094	1.75087	1.75082	1.75074	1.75071	1.75068	1.75068	1.75069	1.75069	1.75071	1.75074	1.75078	1.75083	1.75078	1.75079	1.75078	1.75084	1.75079	1.75074	1.75072	1.7506	1.75074	1.75059	1.7506	1.75076	1.7507	1.75073	1.75076	1.75076	1.75084
1.75104	1.75162	1.75183	1.75217	1.75236	1.75228	1.75243	1.75233	1.75229	1.75222	1.75237	1.75224	1.75225	1.75217	1.75218	1.75225	1.75213	1.75222	1.7523	1.75237	1.75244	1.75239	1.75233	1.75226	1.75224	1.75221	1.75221	1.75222	1.75222	1.75224	1.75226	1.7523	1.75233	1.75225	1.75229	1.75226	1.75235	1.7523	1.75226	1.75224	1.75213	1.75226	1.75212	1.75212	1.75228	1.75223	1.75226	1.75225	1.75224	1.75233
1.75276	1.75336	1.75355	1.75392	1.75412	1.75401	1.75419	1.7541	1.75407	1.754	1.75415	1.75402	1.75404	1.75396	1.75396	1.75403	1.75391	1.754	1.75407	1.75413	1.7542	1.75416	1.7541	1.75403	1.75402	1.754	1.754	1.75401	1.754	1.75402	1.75404	1.75407	1.7541	1.75398	1.75404	1.75398	1.75411	1.75407	1.75404	1.75403	1.75391	1.75405	1.7539	1.75391	1.75405	1.75401	1.75403	1.75399	1.75397	1.75409
1.75494	1.75555	1.75577	1.75616	1.75637	1.75625	1.75645	1.75635	1.75631	1.75625	1.75639	1.75626	1.75628	1.7562	1.7562	1.75628	1.75615	1.75625	1.75632	1.75639	1.75645	1.75641	1.75635	1.75628	1.75626	1.75624	1.75624	1.75625	1.75625	1.75627	1.75628	1.75632	1.75635	1.75622	1.75629	1.75622	1.75636	1.75632	1.75629	1.75627	1.75615	1.75629	1.75614	1.75615	1.7563	1.75626	1.75628	1.75623	1.75621	1.75634
1.75719	1.75782	1.75801	1.75843	1.75865	1.7585	1.75871	1.75861	1.75857	1.7585	1.75865	1.75851	1.75853	1.75845	1.75846	1.75853	1.75841	1.7585	1.75857	1.75866	1.75871	1.75866	1.75861	1.75853	1.75852	1.7585	1.75849	1.7585	1.7585	1.75852	1.75854	1.75859	1.75862	1.75847	1.75857	1.75847	1.75862	1.75859	1.75854	1.75853	1.7584	1.75854	1.75839	1.7584	1.75855	1.75851	1.75853	1.75848	1.75845	1.75862
1.75841	1.75909	1.7592	1.75969	1.75992	1.75973	1.75996	1.75986	1.75982	1.75975	1.7599	1.75976	1.75979	1.7597	1.75971	1.75978	1.75966	1.75975	1.75982	1.75991	1.75996	1.75991	1.75987	1.75979	1.75977	1.75975	1.75975	1.75976	1.75976	1.75978	1.75979	1.75985	1.75987	1.7597	1.75985	1.75971	1.75987	1.75985	1.75979	1.75978	1.75966	1.7598	1.75965	1.75965	1.7598	1.75977	1.75979	1.75972	1.75969	1.75989
1.75848	1.75921	1.75927	1.75982	1.76006	1.75985	1.76009	1.75998	1.75994	1.75986	1.76002	1.75988	1.75991	1.75981	1.75983	1.75989	1.75978	1.75988	1.75994	1.76004	1.76009	1.76003	1.75999	1.75991	1.75989	1.75987	1.75987	1.75988	1.75988	1.75989	1.75991	1.75997	1.76	1.75982	1.76	1.75982	1.76	1.75997	1.75991	1.7599	1.75978	1.75992	1.75976	1.75977	1.75992	1.75989	1.75991	1.75983	1.7598	1.76003
1.75925	1.76002	1.76003	1.76063	1.76087	1.76064	1.76088	1.76077	1.76073	1.76064	1.76081	1.76066	1.7607	1.76059	1.76062	1.76067	1.76057	1.76067	1.76073	1.76084	1.76088	1.76083	1.76078	1.7607	1.76069	1.76066	1.76066	1.76067	1.76067	1.76069	1.76071	1.76076	1.76079	1.76061	1.76081	1.76061	1.76079	1.76076	1.76071	1.76069	1.76057	1.76071	1.76055	1.76056	1.76071	1.76068	1.76071	1.76063	1.7606	1.76084
1.76069	1.76151	1.76146	1.76211	1.76236	1.76211	1.76236	1.76226	1.76221	1.76212	1.7623	1.76216	1.76219	1.76208	1.76211	1.76215	1.76206	1.76215	1.76221	1.76231	1.76236	1.76231	1.76227	1.76219	1.76218	1.76215	1.76215	1.76216	1.76216	1.76218	1.7622	1.76225	1.76227	1.76208	1.76232	1.76209	1.76228	1.76225	1.7622	1.76218	1.76206	1.7622	1.76205	1.76205	1.7622	1.76217	1.7622	1.76211	1.76207	1.76234
1.7622	1.76308	1.76301	1.76371	1.76399	1.76373	1.76399	1.76389	1.76384	1.76374	1.76392	1.76378	1.76382	1.7637	1.76374	1.76378	1.76369	1.76378	1.76383	1.76394	1.76398	1.76394	1.7639	1.76382	1.76381	1.76379	1.76378	1.76379	1.76379	1.76381	1.76383	1.76388	1.7639	1.7637	1.76396	1.76371	1.7639	1.76388	1.76383	1.76382	1.76369	1.76383	1.76368	1.76368	1.76383	1.7638	1.76383	1.76373	1.76369	1.76398
1.76459	1.76548	1.76544	1.76615	1.76644	1.76617	1.76643	1.76632	1.76627	1.76616	1.76634	1.7662	1.76624	1.76612	1.76616	1.7662	1.76611	1.76621	1.76627	1.76638	1.76643	1.76637	1.76633	1.76624	1.76623	1.7662	1.7662	1.76621	1.76621	1.76623	1.76625	1.76631	1.76634	1.76615	1.76641	1.76615	1.76634	1.76631	1.76625	1.76623	1.7661	1.76625	1.76609	1.7661	1.76625	1.76622	1.76626	1.76616	1.76613	1.76643
1.76642	1.76733	1.76725	1.76797	1.76827	1.76798	1.76824	1.76811	1.76806	1.76796	1.76814	1.76799	1.76804	1.76791	1.76796	1.76799	1.76791	1.76801	1.76806	1.76819	1.76823	1.76816	1.76814	1.76804	1.76803	1.768	1.768	1.76801	1.76801	1.76803	1.76805	1.76811	1.76814	1.76796	1.76825	1.76796	1.76815	1.76812	1.76805	1.76803	1.7679	1.76805	1.76789	1.7679	1.76805	1.76801	1.76805	1.76797	1.76794	1.76826
1.76705	1.76799	1.76786	1.76862	1.76894	1.76863	1.76888	1.76874	1.7687	1.76859	1.76877	1.76863	1.76868	1.76854	1.7686	1.76862	1.76855	1.76864	1.76868	1.76883	1.76887	1.76879	1.76879	1.76868	1.76866	1.76863	1.76863	1.76864	1.76864	1.76866	1.76869	1.76876	1.76879	1.76861	1.76894	1.76862	1.76879	1.76876	1.76868	1.76866	1.76854	1.76869	1.76853	1.76853	1.76869	1.76865	1.76869	1.76863	1.7686	1.76894
1.76695	1.76793	1.76776	1.76855	1.7689	1.76858	1.76881	1.76866	1.76861	1.76849	1.76869	1.76854	1.76859	1.76845	1.76851	1.76853	1.76846	1.76855	1.76859	1.76876	1.76881	1.76871	1.76872	1.76859	1.76857	1.76855	1.76854	1.76855	1.76855	1.76857	1.7686	1.76869	1.76872	1.76856	1.76891	1.76857	1.76873	1.76869	1.7686	1.76858	1.76845	1.7686	1.76844	1.76845	1.7686	1.76856	1.76861	1.76858	1.76855	1.76891
1.76791	1.76893	1.76872	1.76954	1.7699	1.76957	1.76979	1.76962	1.76957	1.76945	1.76965	1.7695	1.76956	1.76941	1.76948	1.76949	1.76943	1.76951	1.76956	1.76973	1.76978	1.76967	1.7697	1.76956	1.76954	1.76951	1.76951	1.76952	1.76952	1.76954	1.76957	1.76967	1.7697	1.76955	1.76993	1.76956	1.76971	1.76967	1.76957	1.76954	1.76942	1.76957	1.76941	1.76942	1.76957	1.76952	1.76958	1.76957	1.76954	1.76991
1.76927	1.77035	1.77008	1.77096	1.77135	1.77102	1.77124	1.77107	1.77102	1.77089	1.7711	1.77096	1.77101	1.77085	1.77093	1.77093	1.77088	1.77095	1.77098	1.77116	1.77122	1.77111	1.77115	1.77101	1.77099	1.77097	1.77096	1.77097	1.77097	1.77099	1.77103	1.77112	1.77115	1.77101	1.7714	1.77101	1.77116	1.77112	1.77102	1.77099	1.77088	1.77103	1.77086	1.77087	1.77103	1.77097	1.77103	1.77102	1.77099	1.77137
1.77093	1.77206	1.77181	1.77274	1.77316	1.77283	1.77304	1.77286	1.77281	1.77267	1.77289	1.77275	1.7728	1.77264	1.77272	1.77271	1.77267	1.77275	1.77278	1.77296	1.77302	1.77291	1.77295	1.77281	1.77279	1.77276	1.77276	1.77277	1.77276	1.77278	1.77282	1.77292	1.77295	1.77282	1.77322	1.77282	1.77296	1.77292	1.77281	1.77279	1.77267	1.77283	1.77266	1.77266	1.77282	1.77276	1.77283	1.77283	1.7728	1.77319
1.77327	1.77441	1.77417	1.77511	1.77553	1.7752	1.77541	1.77522	1.77516	1.77502	1.77524	1.77509	1.77515	1.77498	1.77507	1.77506	1.77502	1.7751	1.77514	1.77533	1.77539	1.77527	1.77531	1.77516	1.77514	1.77511	1.7751	1.77511	1.77511	1.77513	1.77518	1.77527	1.77531	1.77519	1.77558	1.7752	1.77532	1.77527	1.77517	1.77514	1.77501	1.77517	1.775	1.77501	1.77517	1.77511	1.77518	1.7752	1.77517	1.77555
1.7747	1.77582	1.77557	1.7765	1.77691	1.77659	1.77678	1.77659	1.77654	1.77639	1.77662	1.77647	1.77652	1.77635	1.77644	1.77643	1.7764	1.77648	1.77651	1.7767	1.77676	1.77664	1.77668	1.77654	1.77651	1.77648	1.77648	1.77649	1.77648	1.7765	1.77655	1.77665	1.77668	1.77657	1.77696	1.77658	1.7767	1.77665	1.77654	1.77651	1.77639	1.77655	1.77637	1.77638	1.77655	1.77648	1.77656	1.77658	1.77655	1.77692
1.77478	1.7759	1.77564	1.77657	1.77698	1.77666	1.77685	1.77664	1.77659	1.77644	1.77667	1.77652	1.77658	1.77641	1.7765	1.77648	1.77646	1.77653	1.77656	1.77676	1.77683	1.77669	1.77675	1.77659	1.77657	1.77654	1.77653	1.77654	1.77654	1.77656	1.77661	1.77671	1.77675	1.77665	1.77705	1.77666	1.77676	1.77672	1.7766	1.77656	1.77645	1.77661	1.77643	1.77644	1.77661	1.77654	1.77661	1.77666	1.77663	1.777
1.77495	1.77603	1.77581	1.77669	1.77711	1.7768	1.77696	1.77675	1.77669	1.77654	1.77677	1.77662	1.77668	1.77651	1.7766	1.77659	1.77656	1.77663	1.77667	1.77688	1.77694	1.7768	1.77686	1.7767	1.77667	1.77663	1.77663	1.77664	1.77664	1.77666	1.77671	1.77682	1.77686	1.77679	1.77717	1.7768	1.77688	1.77683	1.7767	1.77666	1.77655	1.77671	1.77653	1.77654	1.77671	1.77664	1.77671	1.77679	1.77677	1.77712
1.77607	1.77711	1.77691	1.77774	1.77814	1.77785	1.778	1.77779	1.77774	1.77759	1.77781	1.77767	1.77772	1.77756	1.77764	1.77763	1.7776	1.77767	1.77771	1.77791	1.77798	1.77783	1.77791	1.77774	1.77771	1.77768	1.77767	1.77768	1.77768	1.7777	1.77775	1.77786	1.7779	1.77784	1.77819	1.77785	1.77792	1.77787	1.77774	1.77771	1.77759	1.77775	1.77758	1.77759	1.77776	1.77768	1.77776	1.77784	1.77782	1.77815
1.77739	1.77842	1.77825	1.77908	1.77949	1.77922	1.77937	1.77915	1.7791	1.77896	1.77918	1.77904	1.77909	1.77893	1.77901	1.779	1.77896	1.77903	1.77907	1.77927	1.77934	1.7792	1.77928	1.77911	1.77908	1.77905	1.77904	1.77905	1.77905	1.77907	1.77912	1.77923	1.77927	1.77921	1.77955	1.77922	1.77929	1.77924	1.77911	1.77908	1.77897	1.77912	1.77895	1.77896	1.77913	1.77905	1.77912	1.77921	1.77919	1.7795
1.77932	1.78036	1.78023	1.78109	1.78153	1.78127	1.7814	1.78117	1.78112	1.78097	1.7812	1.78105	1.7811	1.78093	1.78101	1.78101	1.78098	1.78105	1.78109	1.7813	1.78138	1.78122	1.7813	1.78113	1.78109	1.78106	1.78105	1.78106	1.78106	1.78108	1.78114	1.78125	1.7813	1.78126	1.78158	1.78127	1.78132	1.78126	1.78113	1.78109	1.78098	1.78113	1.78096	1.78097	1.78114	1.78106	1.78114	1.78125	1.78124	1.78154
1.78137	1.7824	1.7823	1.78314	1.78357	1.78332	1.78344	1.78321	1.78315	1.783	1.78322	1.78307	1.78312	1.78296	1.78304	1.78304	1.783	1.78309	1.78314	1.78335	1.78342	1.78326	1.78334	1.78316	1.78312	1.78308	1.78308	1.78309	1.78309	1.78311	1.78317	1.78328	1.78333	1.7833	1.78361	1.78332	1.78336	1.78329	1.78316	1.78312	1.783	1.78316	1.78299	1.783	1.78318	1.78309	1.78318	1.78329	1.78329	1.78356
1.78233	1.78331	1.78323	1.78402	1.78441	1.78419	1.78431	1.78409	1.78403	1.78389	1.78411	1.78396	1.784	1.78384	1.78392	1.78393	1.78388	1.78396	1.78402	1.78421	1.78429	1.78414	1.78421	1.78404	1.784	1.78397	1.78396	1.78397	1.78397	1.78399	1.78405	1.78415	1.78421	1.78418	1.78445	1.78419	1.78423	1.78416	1.78404	1.784	1.78388	1.78404	1.78387	1.78388	1.78406	1.78397	1.78406	1.78416	1.78416	1.78441
1.78203	1.78296	1.78292	1.78367	1.78406	1.78385	1.78396	1.78373	1.78368	1.78353	1.78375	1.78361	1.78365	1.78348	1.78356	1.78357	1.78352	1.78361	1.78366	1.78386	1.78394	1.78378	1.78386	1.78369	1.78365	1.78361	1.7836	1.78362	1.78362	1.78364	1.7837	1.7838	1.78385	1.78384	1.78409	1.78386	1.78388	1.78381	1.78369	1.78364	1.78353	1.78369	1.78351	1.78352	1.78371	1.78362	1.7837	1.78383	1.78383	1.78405
1.78253	1.78342	1.78342	1.78411	1.78448	1.7843	1.78438	1.78415	1.78409	1.78395	1.78416	1.78402	1.78405	1.7839	1.78397	1.78399	1.78394	1.78402	1.78409	1.78428	1.78436	1.7842	1.78428	1.78411	1.78406	1.78402	1.78401	1.78403	1.78403	1.78405	1.78411	1.78422	1.78428	1.78429	1.78451	1.7843	1.7843	1.78423	1.78411	1.78406	1.78394	1.7841	1.78393	1.78393	1.78412	1.78403	1.78412	1.78426	1.78427	1.78447
1.78372	1.78455	1.78458	1.78521	1.78557	1.7854	1.78548	1.78525	1.7852	1.78507	1.78527	1.78513	1.78516	1.78502	1.78508	1.7851	1.78504	1.78512	1.78519	1.78537	1.78546	1.7853	1.78539	1.78521	1.78517	1.78513	1.78513	1.78514	1.78514	1.78516	1.78522	1.78532	1.78538	1.7854	1.78559	1.78541	1.78541	1.78533	1.78522	1.78517	1.78505	1.78521	1.78504	1.78505	1.78524	1.78514	1.78522	1.78538	1.78538	1.78556
1.78503	1.78585	1.78593	1.78654	1.78693	1.78678	1.78684	1.7866	1.78655	1.78642	1.78663	1.78648	1.78652	1.78638	1.78643	1.78646	1.78639	1.78647	1.78654	1.78672	1.78681	1.78665	1.78675	1.78657	1.78652	1.78649	1.78648	1.78649	1.78649	1.78651	1.78657	1.78668	1.78674	1.78678	1.78696	1.78679	1.78677	1.78669	1.78657	1.78652	1.78641	1.78657	1.7864	1.78641	1.78659	1.78649	1.78658	1.78676	1.78676	1.78693
1.78714	1.78798	1.7881	1.78872	1.78914	1.78901	1.78904	1.78878	1.78872	1.78859	1.78879	1.78864	1.78868	1.78854	1.78859	1.78862	1.78856	1.78864	1.78872	1.78892	1.78901	1.78882	1.78894	1.78874	1.78869	1.78865	1.78864	1.78865	1.78865	1.78868	1.78874	1.78886	1.78893	1.789	1.78918	1.78902	1.78896	1.78887	1.78874	1.78868	1.78857	1.78873	1.78856	1.78857	1.78876	1.78866	1.78875	1.78897	1.78898	1.78915
1.78883	1.78964	1.78978	1.79037	1.79077	1.79065	1.79067	1.79042	1.79036	1.79023	1.79042	1.79028	1.79031	1.79017	1.79022	1.79026	1.79019	1.79028	1.79036	1.79056	1.79065	1.79046	1.79057	1.79038	1.79032	1.79028	1.79027	1.79029	1.79029	1.79031	1.79037	1.79049	1.79056	1.79064	1.79079	1.79066	1.7906	1.7905	1.79038	1.79032	1.7902	1.79036	1.79019	1.7902	1.7904	1.79029	1.79038	1.7906	1.79062	1.79077
1.78927	1.79004	1.7902	1.79074	1.79111	1.79101	1.79104	1.79079	1.79073	1.79061	1.7908	1.79065	1.79068	1.79055	1.7906	1.79064	1.79056	1.79065	1.79074	1.79092	1.79101	1.79084	1.79093	1.79075	1.7907	1.79066	1.79065	1.79067	1.79066	1.79069	1.79075	1.79085	1.79093	1.791	1.79112	1.79102	1.79096	1.79087	1.79075	1.79069	1.79058	1.79074	1.79057	1.79057	1.79078	1.79067	1.79076	1.79097	1.79098	1.79111
1.78889	1.7896	1.78981	1.7903	1.79065	1.79058	1.79059	1.79035	1.79029	1.79017	1.79036	1.79021	1.79024	1.79011	1.79015	1.7902	1.79011	1.79021	1.7903	1.79047	1.79057	1.7904	1.79049	1.79031	1.79025	1.79022	1.79021	1.79022	1.79022	1.79025	1.79031	1.7904	1.79048	1.79057	1.79065	1.79059	1.79052	1.79042	1.79031	1.79025	1.79014	1.7903	1.79012	1.79013	1.79034	1.79023	1.79032	1.79053	1.79055	1.79064
1.7896	1.79025	1.79051	1.79094	1.79125	1.79121	1.79121	1.79097	1.79091	1.7908	1.79098	1.79083	1.79085	1.79074	1.79077	1.79082	1.79073	1.79083	1.79093	1.79109	1.79119	1.79101	1.79111	1.79093	1.79087	1.79084	1.79082	1.79084	1.79084	1.79087	1.79093	1.79102	1.7911	1.79121	1.79124	1.79123	1.79114	1.79104	1.79093	1.79087	1.79075	1.79091	1.79074	1.79075	1.79095	1.79085	1.79094	1.79116	1.79119	1.79124
1.79081	1.79139	1.79172	1.79207	1.79237	1.79236	1.79236	1.79212	1.79207	1.79197	1.79213	1.79199	1.79201	1.7919	1.79192	1.79199	1.79188	1.79198	1.79208	1.79223	1.79233	1.79216	1.79226	1.79209	1.79203	1.792	1.79199	1.792	1.792	1.79203	1.79208	1.79217	1.79225	1.79236	1.79234	1.79238	1.79229	1.79219	1.79209	1.79203	1.79191	1.79207	1.7919	1.79191	1.79211	1.79201	1.79209	1.79232	1.79234	1.79235
1.7923	1.79284	1.79325	1.79358	1.79388	1.79391	1.79388	1.79364	1.79359	1.79349	1.79365	1.79351	1.79352	1.79342	1.79343	1.79351	1.79339	1.7935	1.7936	1.79375	1.79385	1.79368	1.79378	1.79361	1.79355	1.79351	1.7935	1.79352	1.79352	1.79354	1.7936	1.79369	1.79377	1.79391	1.79386	1.79393	1.79381	1.79371	1.7936	1.79355	1.79343	1.79358	1.79342	1.79343	1.79363	1.79353	1.79361	1.79386	1.79389	1.79387
1.79447	1.79499	1.79545	1.79575	1.79605	1.7961	1.79605	1.79579	1.79574	1.79564	1.7958	1.79565	1.79567	1.79557	1.79558	1.79566	1.79554	1.79565	1.79577	1.79592	1.79602	1.79584	1.79594	1.79576	1.7957	1.79566	1.79565	1.79567	1.79566	1.79569	1.79575	1.79584	1.79594	1.79609	1.79602	1.79612	1.79598	1.79587	1.79576	1.7957	1.79557	1.79573	1.79556	1.79557	1.79578	1.79568	1.79576	1.79604	1.79607	1.79604
1.79584	1.79631	1.7968	1.79705	1.79732	1.79739	1.79734	1.79708	1.79703	1.79694	1.79709	1.79694	1.79695	1.79687	1.79686	1.79696	1.79683	1.79695	1.79707	1.79721	1.79731	1.79713	1.79723	1.79705	1.79699	1.79695	1.79694	1.79696	1.79695	1.79698	1.79703	1.79713	1.79722	1.79738	1.79728	1.79741	1.79726	1.79715	1.79705	1.79699	1.79686	1.79702	1.79685	1.79686	1.79707	1.79698	1.79705	1.79732	1.79736	1.79731
1.79587	1.79629	1.79681	1.79701	1.79725	1.79733	1.79729	1.79705	1.797	1.79692	1.79705	1.7969	1.79692	1.79684	1.79683	1.79693	1.79679	1.79691	1.79704	1.79716	1.79726	1.79709	1.79718	1.79701	1.79695	1.79692	1.7969	1.79692	1.79692	1.79695	1.79699	1.79708	1.79717	1.79732	1.79718	1.79735	1.79721	1.7971	1.79701	1.79696	1.79683	1.79698	1.79681	1.79682	1.79703	1.79694	1.79701	1.79727	1.7973	1.79723
1.79591	1.79628	1.79683	1.79698	1.7972	1.79728	1.79725	1.79702	1.79697	1.79689	1.79702	1.79687	1.79688	1.79681	1.79679	1.79691	1.79676	1.79689	1.79702	1.79713	1.79723	1.79707	1.79714	1.79698	1.79692	1.79689	1.79688	1.79689	1.79689	1.79692	1.79696	1.79704	1.79713	1.79728	1.79711	1.7973	1.79717	1.79706	1.79698	1.79693	1.7968	1.79695	1.79678	1.79679	1.797	1.79692	1.79698	1.79722	1.79726	1.79717
1.79693	1.79725	1.79781	1.79791	1.79811	1.79819	1.79816	1.79796	1.79791	1.79785	1.79796	1.79781	1.79783	1.79777	1.79773	1.79786	1.79769	1.79782	1.79796	1.79804	1.79814	1.798	1.79806	1.79792	1.79787	1.79784	1.79782	1.79784	1.79784	1.79787	1.7979	1.79797	1.79805	1.79818	1.79801	1.7982	1.79809	1.79799	1.79792	1.79787	1.79774	1.79788	1.79773	1.79773	1.79794	1.79786	1.79791	1.79813	1.79816	1.79808
1.79821	1.79848	1.79909	1.79914	1.79934	1.79942	1.79941	1.79922	1.79918	1.79913	1.79924	1.79908	1.7991	1.79905	1.799	1.79914	1.79895	1.79909	1.79923	1.79928	1.79938	1.79926	1.79932	1.79919	1.79914	1.79911	1.7991	1.79912	1.79911	1.79914	1.79917	1.79922	1.79931	1.79942	1.79922	1.79944	1.79934	1.79924	1.79919	1.79915	1.79901	1.79916	1.799	1.79901	1.79921	1.79914	1.79918	1.79937	1.7994	1.7993
1.80009	1.80033	1.80101	1.80103	1.80124	1.80133	1.80132	1.80114	1.80109	1.80104	1.80114	1.80099	1.801	1.80096	1.8009	1.80105	1.80086	1.801	1.80114	1.80119	1.80129	1.80117	1.80122	1.8011	1.80105	1.80102	1.801	1.80102	1.80102	1.80105	1.80107	1.80112	1.80121	1.80133	1.8011	1.80135	1.80125	1.80115	1.8011	1.80105	1.80092	1.80106	1.80091	1.80091	1.80112	1.80105	1.80109	1.80128	1.80131	1.8012
1.80211	1.80231	1.80302	1.80301	1.80322	1.80331	1.80329	1.80311	1.80306	1.80302	1.80311	1.80295	1.80296	1.80293	1.80286	1.80302	1.80282	1.80297	1.80312	1.80317	1.80326	1.80314	1.80319	1.80307	1.80301	1.80298	1.80297	1.80299	1.80298	1.80302	1.80304	1.80309	1.80318	1.8033	1.80307	1.80332	1.80322	1.80312	1.80306	1.80302	1.80288	1.80302	1.80287	1.80288	1.80308	1.80302	1.80305	1.80325	1.80328	1.80317
1.80309	1.80327	1.80397	1.80392	1.80414	1.80421	1.8042	1.80402	1.80398	1.80394	1.80402	1.80385	1.80387	1.80385	1.80377	1.80394	1.80373	1.80388	1.80403	1.80408	1.80417	1.80405	1.8041	1.80397	1.80392	1.8039	1.80388	1.8039	1.8039	1.80393	1.80395	1.80401	1.80409	1.8042	1.80398	1.80422	1.80413	1.80403	1.80397	1.80393	1.80379	1.80393	1.80378	1.80379	1.80399	1.80393	1.80396	1.80416	1.80418	1.80409
1.8028	1.80296	1.80366	1.80359	1.8038	1.80386	1.80386	1.80368	1.80364	1.80361	1.80369	1.80351	1.80354	1.80352	1.80343	1.80361	1.80339	1.80355	1.8037	1.80375	1.80384	1.80372	1.80376	1.80364	1.80359	1.80356	1.80354	1.80356	1.80356	1.80359	1.80361	1.80367	1.80376	1.80386	1.80363	1.80388	1.80379	1.80369	1.80364	1.8036	1.80346	1.80359	1.80344	1.80345	1.80365	1.8036	1.80362	1.80381	1.80384	1.80374
1.80313	1.80335	1.80396	1.80386	1.80416	1.80422	1.80412	1.80395	1.80391	1.80388	1.80395	1.80378	1.8038	1.80378	1.8037	1.80388	1.80366	1.80382	1.80398	1.80401	1.8041	1.80399	1.80402	1.80391	1.80386	1.80383	1.80381	1.80383	1.80383	1.80386	1.80387	1.80393	1.80402	1.80421	1.80399	1.80423	1.80405	1.80395	1.8039	1.80387	1.80372	1.80385	1.80371	1.80372	1.80392	1.80387	1.80389	1.80416	1.8042	1.80411
1.80415	1.80441	1.80497	1.80484	1.8052	1.80524	1.80509	1.80495	1.80491	1.80488	1.80495	1.80477	1.8048	1.80479	1.8047	1.80489	1.80465	1.80481	1.80497	1.80499	1.80507	1.80498	1.805	1.8049	1.80486	1.80483	1.80482	1.80483	1.80483	1.80486	1.80487	1.80491	1.80499	1.80524	1.80503	1.80525	1.80502	1.80493	1.8049	1.80487	1.80473	1.80485	1.80471	1.80472	1.80491	1.80487	1.80488	1.80519	1.80522	1.80515
1.80529	1.80556	1.80624	1.80611	1.80651	1.80654	1.80637	1.80625	1.80621	1.80619	1.80625	1.80607	1.8061	1.80609	1.80599	1.80619	1.80595	1.80611	1.80628	1.80628	1.80635	1.80628	1.80629	1.8062	1.80616	1.80614	1.80612	1.80614	1.80614	1.80617	1.80617	1.8062	1.80628	1.80653	1.80633	1.80655	1.80631	1.80622	1.8062	1.80617	1.80603	1.80615	1.80602	1.80602	1.80621	1.80618	1.80618	1.8065	1.80652	1.80645
1.80741	1.80766	1.8084	1.80826	1.80865	1.80869	1.80853	1.80841	1.80836	1.80834	1.8084	1.80822	1.80825	1.80824	1.80814	1.80834	1.8081	1.80827	1.80844	1.80844	1.80851	1.80844	1.80843	1.80836	1.80831	1.80829	1.80827	1.80829	1.80828	1.80832	1.80832	1.80835	1.80843	1.80868	1.80846	1.8087	1.80846	1.80837	1.80835	1.80832	1.80818	1.8083	1.80816	1.80817	1.80836	1.80833	1.80834	1.80864	1.80867	1.80859
1.80902	1.80925	1.80999	1.80983	1.81023	1.81025	1.81009	1.80997	1.80993	1.80991	1.80997	1.80978	1.80981	1.8098	1.8097	1.80991	1.80966	1.80983	1.81001	1.81	1.81007	1.81	1.80999	1.80992	1.80988	1.80985	1.80983	1.80985	1.80985	1.80988	1.80988	1.80991	1.80999	1.81024	1.81004	1.81026	1.81002	1.80993	1.80992	1.80989	1.80974	1.80986	1.80972	1.80973	1.80992	1.8099	1.8099	1.8102	1.81023	1.81017
1.80944	1.80962	1.81037	1.81022	1.8106	1.81059	1.81048	1.81035	1.81031	1.81029	1.81035	1.81016	1.8102	1.81019	1.81009	1.81029	1.81005	1.81022	1.81039	1.81038	1.81045	1.81039	1.81038	1.8103	1.81026	1.81024	1.81022	1.81024	1.81024	1.81027	1.81027	1.8103	1.81038	1.81059	1.81042	1.8106	1.81041	1.81031	1.8103	1.81028	1.81013	1.81025	1.81011	1.81012	1.81031	1.81028	1.81028	1.81055	1.81057	1.81054
1.80904	1.80921	1.80996	1.80983	1.81018	1.81016	1.81008	1.80994	1.8099	1.80988	1.80994	1.80974	1.80978	1.80977	1.80968	1.80988	1.80964	1.80981	1.80998	1.80999	1.81006	1.80997	1.80999	1.80989	1.80985	1.80983	1.80981	1.80983	1.80982	1.80985	1.80985	1.8099	1.80998	1.81016	1.81002	1.81018	1.81001	1.80991	1.80989	1.80986	1.80972	1.80983	1.8097	1.80971	1.80989	1.80987	1.80987	1.81012	1.81015	1.81013
1.8097	1.80989	1.81058	1.81047	1.81085	1.81081	1.81071	1.81056	1.81051	1.81049	1.81055	1.81035	1.8104	1.81039	1.81029	1.81049	1.81026	1.81042	1.81059	1.81062	1.81069	1.81059	1.81062	1.8105	1.81046	1.81044	1.81042	1.81044	1.81044	1.81047	1.81047	1.81054	1.81062	1.81081	1.8107	1.81082	1.81065	1.81055	1.8105	1.81048	1.81033	1.81045	1.81032	1.81033	1.8105	1.81048	1.81049	1.81076	1.81079	1.8108
1.81078	1.81102	1.81168	1.81162	1.81206	1.81198	1.81188	1.81171	1.81167	1.81164	1.81171	1.81151	1.81156	1.81155	1.81145	1.81165	1.81142	1.81157	1.81173	1.81178	1.81185	1.81174	1.81179	1.81166	1.81162	1.8116	1.81158	1.8116	1.8116	1.81163	1.81162	1.81171	1.81178	1.81199	1.81193	1.81201	1.81181	1.81172	1.81166	1.81163	1.8115	1.81161	1.81148	1.81149	1.81166	1.81164	1.81164	1.81195	1.81197	1.81202
1.81218	1.81248	1.81317	1.81316	1.81365	1.81356	1.81344	1.81326	1.81322	1.81318	1.81326	1.81305	1.81311	1.81309	1.813	1.81319	1.81297	1.81312	1.81328	1.81334	1.81341	1.81329	1.81335	1.81321	1.81316	1.81314	1.81313	1.81314	1.81314	1.81317	1.81317	1.81327	1.81335	1.81357	1.81353	1.81358	1.81338	1.81328	1.81321	1.81318	1.81304	1.81315	1.81303	1.81304	1.81321	1.81318	1.81319	1.81352	1.81355	1.81361
1.81429	1.81463	1.81531	1.81533	1.81585	1.81575	1.81561	1.81541	1.81536	1.81533	1.8154	1.81519	1.81525	1.81523	1.81514	1.81533	1.81512	1.81527	1.81544	1.81551	1.81558	1.81544	1.81551	1.81535	1.81531	1.81529	1.81527	1.81529	1.81528	1.81531	1.81532	1.81543	1.81551	1.81575	1.81574	1.81577	1.81554	1.81544	1.81535	1.81532	1.81519	1.81529	1.81517	1.81518	1.81535	1.81533	1.81534	1.81571	1.81574	1.81581
1.81549	1.81584	1.81649	1.81652	1.81707	1.81694	1.81679	1.81658	1.81653	1.81649	1.81657	1.81635	1.81642	1.8164	1.81631	1.8165	1.81629	1.81644	1.8166	1.81668	1.81676	1.81661	1.81669	1.81652	1.81648	1.81646	1.81644	1.81646	1.81645	1.81648	1.81649	1.81661	1.81669	1.81694	1.81698	1.81697	1.81672	1.81662	1.81652	1.81649	1.81636	1.81646	1.81634	1.81635	1.81652	1.8165	1.81651	1.8169	1.81693	1.81703
1.81533	1.81567	1.81631	1.81637	1.81693	1.81677	1.81664	1.81642	1.81637	1.81633	1.81642	1.81619	1.81626	1.81623	1.81615	1.81634	1.81613	1.81627	1.81643	1.81653	1.8166	1.81645	1.81654	1.81636	1.81632	1.8163	1.81628	1.8163	1.81629	1.81632	1.81633	1.81646	1.81654	1.81678	1.81686	1.8168	1.81657	1.81647	1.81636	1.81633	1.8162	1.81631	1.81619	1.81619	1.81636	1.81634	1.81635	1.81673	1.81676	1.8169
1.81518	1.81549	1.81611	1.81618	1.8167	1.81655	1.81644	1.81621	1.81616	1.81611	1.8162	1.81598	1.81605	1.81601	1.81594	1.81612	1.81592	1.81606	1.81622	1.81633	1.8164	1.81623	1.81635	1.81615	1.81611	1.81608	1.81607	1.81608	1.81608	1.81611	1.81612	1.81626	1.81634	1.81656	1.81665	1.81658	1.81637	1.81627	1.81615	1.81612	1.81599	1.8161	1.81598	1.81598	1.81615	1.81612	1.81614	1.81651	1.81654	1.81668
1.81603	1.81631	1.81688	1.81694	1.81743	1.81729	1.8172	1.81696	1.81691	1.81686	1.81696	1.81674	1.81681	1.81677	1.8167	1.81687	1.81668	1.81681	1.81696	1.81708	1.81716	1.81698	1.81711	1.81691	1.81687	1.81684	1.81683	1.81684	1.81684	1.81687	1.81688	1.81702	1.8171	1.81731	1.81737	1.81733	1.81714	1.81703	1.81691	1.81688	1.81675	1.81686	1.81674	1.81675	1.81691	1.81688	1.8169	1.81726	1.81729	1.8174
1.81712	1.8174	1.81795	1.81804	1.81853	1.81841	1.81833	1.81807	1.81802	1.81797	1.81808	1.81786	1.81793	1.81789	1.81782	1.81798	1.8178	1.81792	1.81806	1.81819	1.81828	1.81809	1.81824	1.81803	1.81798	1.81796	1.81795	1.81796	1.81796	1.81799	1.818	1.81815	1.81823	1.81842	1.81848	1.81844	1.81827	1.81816	1.81803	1.81799	1.81788	1.81798	1.81787	1.81787	1.81804	1.81799	1.81801	1.81837	1.8184	1.81851
1.81887	1.81918	1.81974	1.81987	1.82038	1.82027	1.82017	1.8199	1.81985	1.81978	1.8199	1.81968	1.81975	1.8197	1.81965	1.81979	1.81963	1.81975	1.81989	1.82004	1.82013	1.81992	1.82008	1.81986	1.81981	1.81978	1.81977	1.81978	1.81978	1.81981	1.81983	1.81999	1.82007	1.82028	1.82034	1.8203	1.82011	1.82	1.81986	1.81982	1.8197	1.81981	1.81969	1.8197	1.81986	1.81982	1.81984	1.82023	1.82026	1.82036
1.82073	1.82106	1.8216	1.82174	1.82227	1.82215	1.82202	1.82174	1.82168	1.82161	1.82173	1.82151	1.82158	1.82152	1.82148	1.82162	1.82147	1.82159	1.82173	1.8219	1.82198	1.82177	1.82193	1.82169	1.82164	1.82161	1.8216	1.82161	1.82161	1.82164	1.82166	1.82183	1.82192	1.82216	1.82223	1.82218	1.82196	1.82184	1.82169	1.82165	1.82153	1.82164	1.82152	1.82153	1.8217	1.82165	1.82168	1.8221	1.82214	1.82225
1.82142	1.82176	1.82227	1.82238	1.82293	1.82281	1.82266	1.82238	1.82232	1.82225	1.82238	1.82216	1.82223	1.82216	1.82212	1.82226	1.82211	1.82222	1.82236	1.82253	1.82262	1.8224	1.82257	1.82233	1.82228	1.82225	1.82224	1.82225	1.82225	1.82228	1.8223	1.82248	1.82256	1.82282	1.82289	1.82285	1.8226	1.82248	1.82233	1.82229	1.82218	1.82228	1.82216	1.82217	1.82234	1.82228	1.82232	1.82277	1.8228	1.8229
1.8208	1.82113	1.82164	1.82176	1.82232	1.8222	1.82204	1.82175	1.82169	1.82161	1.82175	1.82153	1.8216	1.82153	1.82149	1.82163	1.82149	1.82159	1.82173	1.8219	1.822	1.82178	1.82195	1.82171	1.82165	1.82163	1.82161	1.82163	1.82163	1.82165	1.82168	1.82186	1.82194	1.82221	1.82231	1.82224	1.82198	1.82186	1.82171	1.82166	1.82155	1.82166	1.82154	1.82155	1.82172	1.82166	1.8217	1.82216	1.82219	1.82231
1.82098	1.82129	1.82181	1.82192	1.82245	1.82234	1.82219	1.8219	1.82183	1.82175	1.82189	1.82168	1.82174	1.82167	1.82164	1.82176	1.82163	1.82174	1.82187	1.82205	1.82214	1.82192	1.8221	1.82185	1.8218	1.82177	1.82175	1.82177	1.82177	1.8218	1.82183	1.822	1.82209	1.82235	1.82245	1.82238	1.82213	1.822	1.82185	1.8218	1.8217	1.82181	1.82169	1.82169	1.82186	1.8218	1.82185	1.82229	1.82233	1.82243
1.82189	1.82217	1.8227	1.82277	1.82326	1.82317	1.82305	1.82276	1.8227	1.82261	1.82276	1.82255	1.82262	1.82253	1.82251	1.82262	1.8225	1.8226	1.82272	1.82289	1.82299	1.82278	1.82296	1.82272	1.82267	1.82264	1.82263	1.82264	1.82264	1.82267	1.8227	1.82286	1.82295	1.82319	1.82326	1.82321	1.82299	1.82287	1.82272	1.82267	1.82257	1.82268	1.82256	1.82257	1.82274	1.82267	1.82271	1.82313	1.82317	1.82324
1.82299	1.82326	1.82382	1.82391	1.82439	1.82432	1.82421	1.82392	1.82385	1.82377	1.82392	1.82372	1.82378	1.82369	1.82367	1.82378	1.82366	1.82375	1.82388	1.82405	1.82415	1.82393	1.82413	1.82388	1.82383	1.8238	1.82379	1.82381	1.8238	1.82383	1.82387	1.82403	1.82411	1.82434	1.8244	1.82436	1.82416	1.82403	1.82388	1.82384	1.82374	1.82385	1.82373	1.82373	1.8239	1.82383	1.82388	1.82428	1.82432	1.82437
1.82497	1.82526	1.82584	1.82596	1.82645	1.82639	1.82628	1.82596	1.82589	1.82579	1.82596	1.82575	1.82581	1.82571	1.82571	1.8258	1.8257	1.8258	1.82593	1.82612	1.82622	1.82598	1.82619	1.82593	1.82587	1.82584	1.82582	1.82584	1.82584	1.82586	1.82591	1.82608	1.82617	1.8264	1.82648	1.82643	1.82622	1.82609	1.82592	1.82587	1.82577	1.82589	1.82576	1.82577	1.82594	1.82587	1.82593	1.82634	1.82638	1.82644
1.82647	1.82673	1.82732	1.82742	1.82788	1.82783	1.82772	1.8274	1.82732	1.82722	1.82739	1.82719	1.82724	1.82714	1.82714	1.82723	1.82713	1.82723	1.82736	1.82756	1.82767	1.82742	1.82763	1.82736	1.8273	1.82726	1.82725	1.82727	1.82726	1.82729	1.82734	1.82752	1.82761	1.82785	1.82789	1.82787	1.82766	1.82752	1.82736	1.8273	1.8272	1.82732	1.82719	1.8272	1.82738	1.8273	1.82736	1.82778	1.82783	1.82786
1.82663	1.82687	1.82745	1.82753	1.82796	1.82794	1.82783	1.8275	1.82743	1.82732	1.82749	1.82729	1.82734	1.82724	1.82724	1.82733	1.82724	1.82733	1.82746	1.82766	1.82777	1.82752	1.82774	1.82747	1.8274	1.82737	1.82735	1.82737	1.82737	1.8274	1.82745	1.82762	1.82772	1.82796	1.82796	1.82798	1.82777	1.82763	1.82746	1.8274	1.82731	1.82743	1.8273	1.82731	1.82749	1.8274	1.82747	1.82789	1.82794	1.82793
1.82592	1.82616	1.82676	1.82684	1.82726	1.82726	1.82714	1.8268	1.82672	1.82661	1.82679	1.82659	1.82664	1.82653	1.82654	1.82662	1.82654	1.82663	1.82676	1.82697	1.82708	1.82682	1.82704	1.82677	1.8267	1.82666	1.82665	1.82667	1.82666	1.82669	1.82675	1.82692	1.82703	1.82727	1.82727	1.8273	1.82708	1.82693	1.82676	1.8267	1.82661	1.82673	1.8266	1.82661	1.82679	1.82669	1.82677	1.8272	1.82725	1.82723
1.82636	1.8266	1.82719	1.82728	1.82769	1.82768	1.82756	1.82722	1.82714	1.82703	1.82721	1.82702	1.82706	1.82695	1.82696	1.82704	1.82696	1.82705	1.82718	1.82739	1.8275	1.82724	1.82747	1.82719	1.82712	1.82709	1.82707	1.82709	1.82709	1.82712	1.82717	1.82735	1.82745	1.8277	1.82771	1.82773	1.8275	1.82736	1.82718	1.82712	1.82703	1.82715	1.82702	1.82703	1.82721	1.82711	1.82719	1.82763	1.82768	1.82767
1.82728	1.82751	1.82811	1.8282	1.8286	1.8286	1.82849	1.82815	1.82808	1.82796	1.82815	1.82797	1.82801	1.82789	1.82791	1.82798	1.8279	1.82798	1.8281	1.82831	1.82843	1.82818	1.82841	1.82813	1.82807	1.82803	1.82802	1.82804	1.82803	1.82806	1.82812	1.82829	1.82838	1.82863	1.82863	1.82865	1.82844	1.82829	1.82813	1.82807	1.82798	1.8281	1.82797	1.82798	1.82816	1.82806	1.82813	1.82855	1.82861	1.82859
1.82852	1.82876	1.8294	1.82952	1.82992	1.82993	1.82983	1.82949	1.82941	1.82929	1.82949	1.8293	1.82935	1.82921	1.82924	1.8293	1.82923	1.82932	1.82943	1.82965	1.82977	1.82951	1.82975	1.82947	1.8294	1.82937	1.82935	1.82937	1.82937	1.8294	1.82946	1.82963	1.82972	1.82996	1.82997	1.82998	1.82978	1.82963	1.82946	1.8294	1.82932	1.82944	1.8293	1.82931	1.82949	1.82939	1.82947	1.82989	1.82994	1.82992
1.83051	1.83073	1.8314	1.83154	1.83192	1.83194	1.83185	1.83149	1.83141	1.83128	1.83148	1.83129	1.83133	1.8312	1.83123	1.83129	1.83123	1.83132	1.83144	1.83167	1.83179	1.83151	1.83176	1.83147	1.8314	1.83136	1.83134	1.83136	1.83136	1.83139	1.83145	1.83163	1.83174	1.83197	1.83198	1.832	1.83179	1.83164	1.83146	1.83139	1.8313	1.83143	1.83129	1.8313	1.83149	1.83138	1.83147	1.83189	1.83194	1.83192
1.83162	1.8318	1.83246	1.83258	1.83291	1.83296	1.83288	1.83251	1.83243	1.8323	1.8325	1.83232	1.83236	1.83222	1.83225	1.83231	1.83225	1.83234	1.83246	1.8327	1.83281	1.83254	1.83278	1.83249	1.83242	1.83238	1.83236	1.83238	1.83238	1.83241	1.83248	1.83266	1.83276	1.83298	1.83296	1.83301	1.83282	1.83266	1.83248	1.83242	1.83233	1.83245	1.83231	1.83232	1.83251	1.8324	1.8325	1.8329	1.83296	1.83291
1.83129	1.83143	1.8321	1.83218	1.83245	1.83254	1.83247	1.83211	1.83203	1.8319	1.8321	1.83192	1.83196	1.83182	1.83186	1.83191	1.83185	1.83194	1.83206	1.83229	1.83241	1.83214	1.83238	1.8321	1.83202	1.83198	1.83196	1.83198	1.83198	1.83201	1.83208	1.83226	1.83236	1.83257	1.83248	1.83259	1.83242	1.83226	1.83209	1.83202	1.83193	1.83206	1.83192	1.83192	1.83212	1.832	1.8321	1.83249	1.83254	1.83245
1.83094	1.83106	1.83174	1.8318	1.83209	1.83215	1.83208	1.83172	1.83164	1.8315	1.83171	1.83153	1.83156	1.83142	1.83146	1.83151	1.83146	1.83154	1.83167	1.8319	1.83202	1.83175	1.83198	1.8317	1.83162	1.83158	1.83156	1.83158	1.83158	1.83162	1.83169	1.83186	1.83196	1.83217	1.8321	1.8322	1.83202	1.83186	1.8317	1.83162	1.83154	1.83166	1.83152	1.83153	1.83173	1.8316	1.83171	1.83209	1.83215	1.83208
1.83165	1.83174	1.83243	1.83244	1.83273	1.83279	1.83271	1.83237	1.83229	1.83215	1.83236	1.83219	1.83221	1.83207	1.83211	1.83216	1.83211	1.83219	1.83232	1.83253	1.83265	1.83239	1.83262	1.83236	1.83228	1.83224	1.83222	1.83224	1.83224	1.83227	1.83234	1.8325	1.8326	1.83281	1.83275	1.83283	1.83266	1.8325	1.83235	1.83227	1.83219	1.83232	1.83218	1.83219	1.83238	1.83226	1.83236	1.83273	1.83279	1.83273
1.83262	1.8327	1.83342	1.8334	1.83368	1.83377	1.83369	1.83336	1.83329	1.83315	1.83336	1.8332	1.83322	1.83308	1.83312	1.83316	1.8331	1.83318	1.83331	1.8335	1.83363	1.83339	1.83361	1.83336	1.83328	1.83324	1.83322	1.83325	1.83324	1.83327	1.83335	1.83349	1.83359	1.83379	1.8337	1.83381	1.83365	1.83349	1.83335	1.83328	1.8332	1.83333	1.83319	1.83319	1.83339	1.83326	1.83336	1.83371	1.83377	1.83368
1.83426	1.83435	1.83513	1.83511	1.83537	1.8355	1.83542	1.83509	1.83502	1.83487	1.83509	1.83493	1.83494	1.8348	1.83484	1.83488	1.83483	1.83491	1.83504	1.83523	1.83536	1.83512	1.83534	1.83509	1.83501	1.83497	1.83495	1.83497	1.83497	1.835	1.83508	1.83521	1.83531	1.83552	1.83537	1.83554	1.83537	1.83521	1.83508	1.83501	1.83492	1.83506	1.83491	1.83492	1.83512	1.83498	1.8351	1.83544	1.8355	1.83536
1.83607	1.83615	1.83696	1.83692	1.83714	1.8373	1.83722	1.83689	1.83681	1.83666	1.83688	1.83672	1.83673	1.83658	1.83663	1.83667	1.83662	1.83671	1.83684	1.83703	1.83716	1.83692	1.83713	1.83689	1.8368	1.83676	1.83673	1.83676	1.83676	1.83679	1.83687	1.837	1.83711	1.83731	1.83714	1.83734	1.83717	1.837	1.83688	1.8368	1.83671	1.83685	1.8367	1.83671	1.83692	1.83678	1.83689	1.83723	1.8373	1.83713
1.83679	1.83683	1.83765	1.83755	1.83768	1.83792	1.83784	1.83753	1.83745	1.8373	1.83752	1.83736	1.83736	1.83722	1.83726	1.8373	1.83725	1.83734	1.83748	1.83766	1.83778	1.83755	1.83775	1.83752	1.83744	1.83739	1.83737	1.8374	1.83739	1.83743	1.83751	1.83762	1.83773	1.83793	1.83768	1.83796	1.83779	1.83762	1.83751	1.83743	1.83735	1.83748	1.83733	1.83734	1.83755	1.83741	1.83753	1.83785	1.83791	1.83767
1.83613	1.83615	1.83698	1.83684	1.83689	1.83719	1.83712	1.83682	1.83674	1.83659	1.8368	1.83665	1.83665	1.83651	1.83655	1.8366	1.83654	1.83663	1.83678	1.83694	1.83706	1.83684	1.83703	1.83681	1.83673	1.83668	1.83666	1.83669	1.83668	1.83672	1.8368	1.8369	1.837	1.8372	1.83686	1.83723	1.83707	1.8369	1.8368	1.83672	1.83663	1.83677	1.83662	1.83663	1.83684	1.8367	1.83682	1.83712	1.83719	1.83687
1.8362	1.83621	1.83703	1.83686	1.8369	1.8372	1.83712	1.83683	1.83675	1.83661	1.83681	1.83666	1.83666	1.83652	1.83656	1.83661	1.83655	1.83665	1.8368	1.83695	1.83706	1.83686	1.83703	1.83682	1.83674	1.8367	1.83667	1.8367	1.83669	1.83673	1.83681	1.8369	1.83701	1.83721	1.83686	1.83723	1.83707	1.8369	1.83681	1.83674	1.83664	1.83678	1.83663	1.83664	1.83685	1.83672	1.83683	1.83713	1.8372	1.83688
1.83696	1.83699	1.83779	1.83759	1.83767	1.83794	1.83784	1.83757	1.8375	1.83736	1.83756	1.8374	1.83741	1.83727	1.83731	1.83736	1.83729	1.8374	1.83754	1.83768	1.83779	1.8376	1.83776	1.83757	1.83749	1.83745	1.83742	1.83745	1.83745	1.83748	1.83756	1.83763	1.83774	1.83795	1.83763	1.83797	1.83779	1.83763	1.83756	1.83749	1.83739	1.83753	1.83738	1.83739	1.83759	1.83747	1.83758	1.83788	1.83793	1.83766
1.83794	1.838	1.83881	1.8386	1.83874	1.83898	1.83888	1.83863	1.83855	1.83842	1.83861	1.83846	1.83847	1.83833	1.83836	1.83842	1.83834	1.83845	1.83859	1.83871	1.83882	1.83865	1.8388	1.83862	1.83855	1.83851	1.83848	1.83851	1.83851	1.83854	1.83861	1.83867	1.83878	1.83899	1.83868	1.83902	1.83883	1.83868	1.83861	1.83855	1.83845	1.83859	1.83844	1.83844	1.83865	1.83853	1.83863	1.83893	1.83898	1.83872
1.83983	1.83991	1.84076	1.84055	1.84072	1.84096	1.84084	1.84058	1.84051	1.84037	1.84056	1.84041	1.84042	1.84028	1.84031	1.84037	1.84029	1.84041	1.84056	1.84068	1.84078	1.84061	1.84075	1.84058	1.8405	1.84046	1.84043	1.84046	1.84046	1.8405	1.84057	1.84062	1.84073	1.84097	1.84065	1.84099	1.84079	1.84063	1.84057	1.8405	1.84039	1.84054	1.84038	1.84039	1.8406	1.84048	1.84059	1.8409	1.84096	1.8407
1.84124	1.84133	1.84218	1.84195	1.84216	1.84236	1.84222	1.84198	1.8419	1.84176	1.84196	1.8418	1.84181	1.84167	1.8417	1.84176	1.84168	1.84181	1.84196	1.84207	1.84217	1.842	1.84213	1.84197	1.8419	1.84185	1.84182	1.84186	1.84185	1.84189	1.84196	1.84201	1.84212	1.84237	1.84211	1.84239	1.84217	1.84201	1.84196	1.8419	1.84178	1.84193	1.84177	1.84178	1.84199	1.84188	1.84198	1.8423	1.84236	1.84215
1.84136	1.84147	1.84231	1.84205	1.84227	1.84246	1.84231	1.84209	1.84201	1.84187	1.84206	1.8419	1.84192	1.84178	1.84181	1.84187	1.84178	1.84192	1.84207	1.84216	1.84226	1.84211	1.84222	1.84207	1.84201	1.84197	1.84193	1.84197	1.84196	1.842	1.84206	1.8421	1.84221	1.84247	1.84224	1.84249	1.84226	1.84211	1.84207	1.84201	1.84189	1.84203	1.84188	1.84188	1.8421	1.84199	1.84209	1.84241	1.84246	1.84227
1.84061	1.84076	1.84156	1.84134	1.84153	1.84175	1.84159	1.84137	1.8413	1.84116	1.84135	1.84119	1.8412	1.84107	1.84109	1.84116	1.84106	1.8412	1.84136	1.84145	1.84154	1.8414	1.8415	1.84136	1.84129	1.84125	1.84122	1.84125	1.84125	1.84129	1.84135	1.84139	1.84149	1.84175	1.84151	1.84178	1.84154	1.84139	1.84135	1.8413	1.84117	1.84132	1.84116	1.84117	1.84138	1.84128	1.84137	1.84169	1.84174	1.84154
1.84095	1.84119	1.84189	1.84174	1.84195	1.84214	1.84198	1.84176	1.84169	1.84155	1.84174	1.84158	1.84159	1.84146	1.84148	1.84155	1.84145	1.8416	1.84176	1.84184	1.84193	1.84179	1.84189	1.84175	1.84169	1.84165	1.84161	1.84165	1.84164	1.84168	1.84174	1.84178	1.84188	1.84215	1.84196	1.84217	1.84193	1.84178	1.84174	1.84169	1.84156	1.84171	1.84155	1.84156	1.84177	1.84167	1.84177	1.84209	1.84214	1.84197
1.84181	1.84211	1.84275	1.84265	1.8429	1.84306	1.84289	1.84269	1.84262	1.84248	1.84267	1.8425	1.84252	1.84239	1.84241	1.84248	1.84238	1.84252	1.84268	1.84276	1.84284	1.84271	1.84281	1.84267	1.84262	1.84258	1.84255	1.84258	1.84258	1.84261	1.84266	1.8427	1.8428	1.84307	1.84295	1.84309	1.84285	1.8427	1.84267	1.84262	1.84249	1.84263	1.84248	1.84249	1.84269	1.8426	1.84269	1.84301	1.84306	1.84294
1.84303	1.84337	1.84401	1.84395	1.84425	1.84438	1.84421	1.844	1.84393	1.8438	1.84398	1.84381	1.84384	1.8437	1.84372	1.8438	1.84369	1.84384	1.844	1.84408	1.84416	1.84402	1.84412	1.84399	1.84393	1.8439	1.84386	1.8439	1.84389	1.84393	1.84398	1.84402	1.84411	1.84439	1.8443	1.84441	1.84416	1.84402	1.84398	1.84394	1.84381	1.84395	1.84379	1.8438	1.844	1.84392	1.84401	1.84434	1.84438	1.84429
1.84498	1.84533	1.84599	1.84593	1.84627	1.84637	1.84619	1.84598	1.8459	1.84576	1.84595	1.84577	1.8458	1.84566	1.84569	1.84576	1.84566	1.84582	1.84598	1.84607	1.84614	1.846	1.8461	1.84596	1.8459	1.84586	1.84582	1.84586	1.84586	1.8459	1.84595	1.84599	1.84609	1.84638	1.84632	1.84641	1.84614	1.84599	1.84595	1.8459	1.84577	1.84591	1.84575	1.84576	1.84597	1.84589	1.84598	1.84632	1.84637	1.84632
1.846	1.84635	1.84701	1.84693	1.84735	1.84738	1.84717	1.84696	1.84689	1.84675	1.84693	1.84675	1.84679	1.84665	1.84667	1.84675	1.84664	1.8468	1.84697	1.84706	1.84713	1.84699	1.84708	1.84694	1.84689	1.84685	1.84681	1.84685	1.84684	1.84688	1.84693	1.84698	1.84708	1.84739	1.84745	1.84741	1.84712	1.84698	1.84693	1.84689	1.84675	1.84689	1.84674	1.84675	1.84695	1.84687	1.84696	1.84733	1.84738	1.84741
1.84562	1.84595	1.84662	1.84652	1.847	1.84697	1.84675	1.84655	1.84648	1.84634	1.84652	1.84634	1.84638	1.84624	1.84626	1.84634	1.84623	1.84639	1.84655	1.84664	1.84671	1.84657	1.84667	1.84653	1.84647	1.84644	1.8464	1.84644	1.84643	1.84647	1.84652	1.84657	1.84666	1.84698	1.84713	1.84701	1.84671	1.84657	1.84652	1.84648	1.84634	1.84648	1.84633	1.84633	1.84653	1.84646	1.84655	1.84692	1.84697	1.84708
1.84512	1.84544	1.84611	1.846	1.84649	1.84645	1.84623	1.84603	1.84595	1.84581	1.846	1.84581	1.84585	1.84571	1.84574	1.84581	1.84571	1.84587	1.84603	1.84612	1.84619	1.84605	1.84615	1.846	1.84595	1.84591	1.84588	1.84591	1.84591	1.84595	1.84599	1.84605	1.84614	1.84647	1.84665	1.84649	1.84618	1.84605	1.846	1.84595	1.84582	1.84596	1.8458	1.84581	1.84601	1.84594	1.84602	1.84641	1.84646	1.84658
1.84563	1.84597	1.84658	1.8465	1.84701	1.84694	1.84672	1.84652	1.84645	1.84631	1.8465	1.84631	1.84635	1.84621	1.84624	1.84631	1.8462	1.84636	1.84651	1.84661	1.84667	1.84653	1.84664	1.8465	1.84645	1.84641	1.84638	1.84641	1.84641	1.84645	1.84649	1.84655	1.84663	1.84696	1.84722	1.84698	1.84667	1.84654	1.84649	1.84645	1.84632	1.84646	1.8463	1.84631	1.8465	1.84644	1.84652	1.84691	1.84695	1.84712
1.84644	1.84681	1.84739	1.84736	1.84791	1.84782	1.8476	1.8474	1.84734	1.84719	1.84739	1.8472	1.84725	1.8471	1.84713	1.8472	1.84709	1.84724	1.84739	1.84748	1.84754	1.84741	1.84753	1.84738	1.84734	1.84731	1.84728	1.84731	1.84731	1.84734	1.84738	1.84744	1.84751	1.84785	1.84817	1.84787	1.84756	1.84743	1.84738	1.84735	1.84721	1.84735	1.8472	1.84721	1.84739	1.84733	1.8474	1.8478	1.84783	1.84805
1.84801	1.84842	1.849	1.84903	1.84958	1.84951	1.84928	1.84908	1.84901	1.84886	1.84906	1.84886	1.84892	1.84877	1.8488	1.84886	1.84876	1.84892	1.84907	1.84917	1.84923	1.84909	1.8492	1.84906	1.84902	1.84898	1.84895	1.84898	1.84898	1.84901	1.84905	1.84911	1.8492	1.84953	1.84985	1.84955	1.84924	1.84911	1.84905	1.84902	1.84888	1.84902	1.84887	1.84888	1.84906	1.849	1.84908	1.84948	1.84952	1.84972
1.84974	1.85016	1.85071	1.85078	1.85133	1.85125	1.85101	1.8508	1.85073	1.85058	1.85078	1.85058	1.85064	1.85048	1.85052	1.85058	1.85049	1.85065	1.8508	1.85091	1.85096	1.85082	1.85093	1.85078	1.85074	1.8507	1.85067	1.8507	1.8507	1.85073	1.85077	1.85084	1.85093	1.85128	1.85162	1.8513	1.85097	1.85084	1.85077	1.85074	1.8506	1.85074	1.85058	1.85059	1.85078	1.85073	1.8508	1.85122	1.85126	1.85148
1.85029	1.8507	1.85122	1.85129	1.85188	1.85175	1.85151	1.8513	1.85123	1.85107	1.85127	1.85107	1.85114	1.85098	1.85102	1.85108	1.85098	1.85114	1.85129	1.85141	1.85146	1.85131	1.85143	1.85127	1.85123	1.8512	1.85116	1.8512	1.8512	1.85123	1.85127	1.85134	1.85142	1.85178	1.85221	1.8518	1.85146	1.85134	1.85127	1.85124	1.8511	1.85123	1.85108	1.85109	1.85127	1.85122	1.8513	1.85173	1.85177	1.85204
1.84948	1.84988	1.85039	1.85045	1.85108	1.85092	1.85067	1.85046	1.85039	1.85023	1.85043	1.85023	1.8503	1.85014	1.85018	1.85023	1.85015	1.8503	1.85044	1.85057	1.85062	1.85047	1.8506	1.85043	1.8504	1.85036	1.85033	1.85036	1.85036	1.85039	1.85043	1.85051	1.85059	1.85095	1.85144	1.85098	1.85063	1.85051	1.85043	1.8504	1.85026	1.8504	1.85024	1.85025	1.85043	1.85038	1.85046	1.8509	1.85094	1.85125
1.84941	1.84979	1.8503	1.85035	1.85101	1.85082	1.85056	1.85034	1.85027	1.85011	1.85031	1.85011	1.85018	1.85002	1.85006	1.85012	1.85003	1.85019	1.85033	1.85046	1.85051	1.85035	1.85049	1.85032	1.85028	1.85024	1.85021	1.85024	1.85024	1.85027	1.85031	1.8504	1.85048	1.85085	1.85139	1.85088	1.85052	1.8504	1.85031	1.85028	1.85014	1.85028	1.85013	1.85013	1.85031	1.85027	1.85034	1.85079	1.85084	1.85119
1.85005	1.85044	1.85092	1.85099	1.8517	1.85146	1.8512	1.85098	1.85091	1.85075	1.85096	1.85076	1.85083	1.85066	1.85071	1.85076	1.85067	1.85082	1.85095	1.85108	1.85114	1.85098	1.85113	1.85096	1.85092	1.85089	1.85086	1.85089	1.85089	1.85092	1.85096	1.85104	1.85112	1.8515	1.85212	1.85152	1.85116	1.85104	1.85095	1.85093	1.85079	1.85093	1.85077	1.85078	1.85096	1.85091	1.85098	1.85144	1.85148	1.8519
1.85094	1.85136	1.85184	1.85195	1.85271	1.85245	1.85219	1.85196	1.8519	1.85174	1.85195	1.85175	1.85183	1.85165	1.8517	1.85174	1.85167	1.85181	1.85193	1.85207	1.85213	1.85197	1.85213	1.85195	1.85192	1.85189	1.85186	1.85189	1.85188	1.85192	1.85195	1.85204	1.85212	1.85249	1.85318	1.85252	1.85215	1.85204	1.85194	1.85192	1.85179	1.85192	1.85177	1.85178	1.85195	1.85191	1.85197	1.85244	1.85248	1.85293
1.85278	1.85324	1.85372	1.8539	1.85467	1.85441	1.85415	1.85391	1.85384	1.85367	1.85388	1.85368	1.85376	1.85358	1.85364	1.85367	1.85361	1.85376	1.85388	1.85403	1.85409	1.85391	1.85408	1.85389	1.85386	1.85382	1.85379	1.85382	1.85382	1.85385	1.85389	1.85399	1.85407	1.85445	1.85515	1.85448	1.85411	1.85399	1.85388	1.85386	1.85372	1.85386	1.8537	1.85371	1.85388	1.85384	1.85391	1.85439	1.85444	1.85489
1.85412	1.85461	1.85505	1.85526	1.85604	1.85576	1.8555	1.85524	1.85517	1.855	1.85522	1.85501	1.8551	1.8549	1.85497	1.85501	1.85494	1.8551	1.85522	1.85538	1.85544	1.85525	1.85542	1.85522	1.85519	1.85516	1.85513	1.85516	1.85515	1.85519	1.85522	1.85533	1.85541	1.8558	1.85654	1.85583	1.85545	1.85533	1.85522	1.85519	1.85505	1.85519	1.85504	1.85505	1.85522	1.85518	1.85525	1.85574	1.85578	1.85626
1.85413	1.85462	1.855	1.85525	1.85604	1.85573	1.85548	1.85522	1.85515	1.85497	1.85519	1.85499	1.85508	1.85488	1.85495	1.85498	1.85492	1.85507	1.85519	1.85535	1.85542	1.85522	1.85541	1.8552	1.85517	1.85514	1.85511	1.85514	1.85513	1.85517	1.8552	1.85531	1.8554	1.85578	1.85657	1.8558	1.85544	1.85531	1.85519	1.85517	1.85503	1.85517	1.85501	1.85502	1.85519	1.85516	1.85523	1.85571	1.85576	1.85627
1.8532	1.85368	1.85409	1.85431	1.85509	1.85478	1.85452	1.85425	1.85418	1.854	1.85423	1.85403	1.85411	1.85391	1.85399	1.85401	1.85396	1.85411	1.85422	1.8544	1.85447	1.85426	1.85445	1.85423	1.85421	1.85417	1.85414	1.85417	1.85417	1.8542	1.85424	1.85436	1.85444	1.85482	1.85563	1.85485	1.85448	1.85436	1.85423	1.85421	1.85407	1.85421	1.85405	1.85406	1.85423	1.8542	1.85427	1.85475	1.8548	1.85533
1.85333	1.85379	1.85427	1.8544	1.85519	1.85486	1.85461	1.85432	1.85425	1.85406	1.8543	1.8541	1.85418	1.85398	1.85407	1.85408	1.85404	1.85418	1.85429	1.85448	1.85455	1.85433	1.85454	1.85431	1.85428	1.85424	1.85422	1.85424	1.85424	1.85427	1.85431	1.85444	1.85453	1.85491	1.85574	1.85493	1.85457	1.85445	1.8543	1.85428	1.85414	1.85428	1.85413	1.85414	1.85431	1.85427	1.85434	1.85484	1.85489	1.85543
1.85398	1.85443	1.85496	1.85505	1.85587	1.85552	1.85527	1.85498	1.85491	1.85472	1.85496	1.85476	1.85485	1.85463	1.85473	1.85473	1.8547	1.85483	1.85493	1.85513	1.8552	1.85498	1.85521	1.85496	1.85494	1.85491	1.85488	1.85491	1.8549	1.85493	1.85497	1.85511	1.85519	1.85557	1.85644	1.8556	1.85523	1.85511	1.85496	1.85494	1.85481	1.85495	1.85479	1.8548	1.85497	1.85493	1.855	1.8555	1.85555	1.85612
1.85504	1.85549	1.85606	1.85618	1.85703	1.85667	1.85642	1.85612	1.85605	1.85585	1.8561	1.85591	1.85599	1.85577	1.85587	1.85586	1.85585	1.85597	1.85606	1.85627	1.85635	1.85612	1.85636	1.85611	1.85608	1.85605	1.85603	1.85605	1.85605	1.85608	1.85612	1.85626	1.85634	1.85673	1.85762	1.85675	1.85639	1.85627	1.8561	1.85608	1.85595	1.85609	1.85594	1.85595	1.85611	1.85607	1.85614	1.85665	1.8567	1.85728
1.85689	1.85734	1.85793	1.85807	1.85893	1.85856	1.85831	1.85799	1.85791	1.85771	1.85796	1.85777	1.85786	1.85762	1.85774	1.85772	1.85772	1.85784	1.85794	1.85816	1.85824	1.85799	1.85824	1.85798	1.85795	1.85791	1.85789	1.85791	1.85791	1.85794	1.85799	1.85814	1.85823	1.85862	1.85951	1.85865	1.85827	1.85815	1.85797	1.85795	1.85782	1.85796	1.8578	1.85781	1.85798	1.85794	1.85802	1.85854	1.85859	1.85918
1.85782	1.85825	1.85881	1.85898	1.85981	1.85945	1.85921	1.85888	1.8588	1.85859	1.85885	1.85866	1.85875	1.85851	1.85863	1.85861	1.85861	1.85873	1.85882	1.85906	1.85914	1.85888	1.85914	1.85887	1.85884	1.8588	1.85878	1.8588	1.8588	1.85883	1.85888	1.85903	1.85913	1.85951	1.86041	1.85954	1.85917	1.85904	1.85886	1.85884	1.85871	1.85885	1.85869	1.8587	1.85887	1.85882	1.85891	1.85942	1.85948	1.86006
1.85733	1.85775	1.85824	1.85846	1.85926	1.85892	1.85869	1.85835	1.85827	1.85805	1.85832	1.85814	1.85822	1.85797	1.8581	1.85807	1.85808	1.8582	1.85828	1.85853	1.85862	1.85835	1.85862	1.85834	1.85831	1.85827	1.85825	1.85827	1.85827	1.8583	1.85836	1.85851	1.85861	1.85898	1.85987	1.859	1.85865	1.85852	1.85833	1.85831	1.85818	1.85833	1.85817	1.85818	1.85835	1.8583	1.85838	1.85889	1.85895	1.85952
1.85673	1.85711	1.85758	1.85782	1.85854	1.85825	1.85803	1.85768	1.85761	1.85739	1.85766	1.85748	1.85756	1.85731	1.85745	1.85741	1.85743	1.85754	1.85762	1.85787	1.85796	1.85769	1.85797	1.85768	1.85765	1.85761	1.85759	1.85761	1.85761	1.85764	1.8577	1.85785	1.85795	1.8583	1.85912	1.85833	1.85799	1.85786	1.85767	1.85764	1.85752	1.85767	1.85751	1.85752	1.85769	1.85763	1.85772	1.85821	1.85828	1.85879
1.85717	1.8575	1.858	1.85818	1.85885	1.85858	1.85838	1.85804	1.85797	1.85775	1.85802	1.85785	1.85792	1.85768	1.85781	1.85777	1.85779	1.8579	1.85798	1.85822	1.85831	1.85804	1.85832	1.85805	1.85801	1.85797	1.85795	1.85797	1.85797	1.858	1.85806	1.8582	1.8583	1.85864	1.85942	1.85867	1.85835	1.85822	1.85804	1.85801	1.85789	1.85804	1.85788	1.85789	1.85806	1.85799	1.85809	1.85855	1.85861	1.85909
1.8579	1.85819	1.85874	1.85888	1.85954	1.85929	1.8591	1.85877	1.8587	1.85849	1.85876	1.8586	1.85866	1.85842	1.85855	1.8585	1.85852	1.85862	1.8587	1.85893	1.85903	1.85877	1.85905	1.85879	1.85875	1.85871	1.85869	1.85871	1.85871	1.85874	1.8588	1.85893	1.85903	1.85935	1.8601	1.85937	1.85907	1.85894	1.85878	1.85874	1.85864	1.85878	1.85862	1.85863	1.85881	1.85873	1.85882	1.85926	1.85932	1.85978
1.8594	1.85967	1.86029	1.86042	1.86107	1.86083	1.86066	1.86032	1.86024	1.86002	1.8603	1.86015	1.8602	1.85995	1.86009	1.86004	1.86007	1.86016	1.86024	1.86048	1.86058	1.86032	1.8606	1.86033	1.86029	1.86025	1.86023	1.86025	1.86025	1.86028	1.86035	1.86048	1.86058	1.86089	1.8616	1.86092	1.86063	1.86049	1.86033	1.86028	1.86018	1.86033	1.86017	1.86018	1.86036	1.86027	1.86037	1.8608	1.86087	1.86129
1.86106	1.8613	1.86197	1.86206	1.86268	1.86246	1.86229	1.86195	1.86187	1.86164	1.86192	1.86177	1.86182	1.86157	1.86171	1.86166	1.8617	1.86179	1.86187	1.86211	1.86221	1.86195	1.86223	1.86196	1.86191	1.86187	1.86185	1.86187	1.86187	1.8619	1.86197	1.8621	1.86221	1.86252	1.86321	1.86255	1.86226	1.86211	1.86195	1.8619	1.8618	1.86195	1.86179	1.8618	1.86198	1.86189	1.862	1.86242	1.8625	1.8629
1.86159	1.86179	1.86247	1.86251	1.86308	1.8629	1.86273	1.8624	1.86232	1.8621	1.86238	1.86223	1.86228	1.86202	1.86216	1.86211	1.86215	1.86224	1.86232	1.86255	1.86265	1.8624	1.86268	1.86242	1.86237	1.86232	1.8623	1.86232	1.86232	1.86235	1.86243	1.86255	1.86265	1.86295	1.86361	1.86298	1.8627	1.86256	1.86241	1.86236	1.86226	1.86241	1.86225	1.86225	1.86244	1.86234	1.86245	1.86286	1.86293	1.8633
1.86073	1.8609	1.86156	1.86161	1.8621	1.86198	1.86183	1.86149	1.86141	1.86119	1.86148	1.86133	1.86137	1.86112	1.86126	1.8612	1.86125	1.86133	1.86141	1.86164	1.86175	1.86149	1.86177	1.86151	1.86146	1.86142	1.8614	1.86142	1.86142	1.86145	1.86153	1.86164	1.86174	1.86203	1.8626	1.86206	1.8618	1.86165	1.86151	1.86145	1.86136	1.86151	1.86135	1.86135	1.86154	1.86143	1.86155	1.86194	1.86201	1.86231
1.8606	1.86073	1.86136	1.86142	1.86184	1.86176	1.86162	1.86129	1.86121	1.86099	1.86127	1.86114	1.86117	1.86091	1.86106	1.861	1.86105	1.86113	1.86121	1.86144	1.86155	1.86129	1.86156	1.86132	1.86126	1.86121	1.86119	1.86121	1.86121	1.86124	1.86133	1.86143	1.86154	1.86181	1.86228	1.86184	1.86159	1.86144	1.86131	1.86125	1.86115	1.8613	1.86114	1.86115	1.86134	1.86123	1.86135	1.86172	1.86179	1.86202
1.86118	1.86129	1.86191	1.86195	1.86231	1.86227	1.86214	1.86183	1.86175	1.86153	1.86181	1.86168	1.86171	1.86146	1.8616	1.86154	1.86159	1.86166	1.86175	1.86195	1.86207	1.86183	1.86209	1.86186	1.8618	1.86175	1.86174	1.86176	1.86175	1.86179	1.86187	1.86196	1.86207	1.86232	1.8627	1.86235	1.86212	1.86197	1.86185	1.86179	1.8617	1.86185	1.86169	1.8617	1.86189	1.86177	1.86189	1.86223	1.8623	1.86248
1.86201	1.86211	1.86276	1.8628	1.86313	1.86313	1.86301	1.8627	1.86263	1.86241	1.86269	1.86257	1.86259	1.86234	1.86248	1.86242	1.86247	1.86254	1.86262	1.86282	1.86294	1.8627	1.86297	1.86274	1.86268	1.86263	1.86262	1.86264	1.86263	1.86267	1.86275	1.86283	1.86294	1.86318	1.86347	1.86321	1.86299	1.86285	1.86273	1.86267	1.86259	1.86273	1.86258	1.86258	1.86278	1.86265	1.86277	1.86309	1.86317	1.86328
1.8638	1.8639	1.8646	1.86464	1.86494	1.86497	1.86486	1.86454	1.86446	1.86423	1.86452	1.8644	1.86441	1.86416	1.8643	1.86424	1.8643	1.86437	1.86446	1.86467	1.86478	1.86454	1.8648	1.86458	1.86451	1.86446	1.86444	1.86446	1.86446	1.86449	1.86459	1.86467	1.86478	1.86502	1.86522	1.86505	1.86483	1.86468	1.86456	1.8645	1.86441	1.86456	1.86441	1.86441	1.86461	1.86448	1.86461	1.86492	1.865	1.86507
1.8651	1.86519	1.86591	1.8659	1.86616	1.86622	1.8661	1.86579	1.8657	1.86548	1.86576	1.86565	1.86566	1.8654	1.86554	1.86549	1.86554	1.86562	1.86571	1.86591	1.86603	1.86579	1.86604	1.86582	1.86575	1.8657	1.86569	1.8657	1.8657	1.86573	1.86583	1.86591	1.86602	1.86626	1.86642	1.86629	1.86607	1.86592	1.86581	1.86574	1.86566	1.8658	1.86565	1.86565	1.86586	1.86572	1.86585	1.86616	1.86624	1.86628
1.86507	1.86514	1.86589	1.86582	1.86604	1.86612	1.866	1.86571	1.86563	1.86541	1.86569	1.86558	1.86558	1.86533	1.86547	1.86542	1.86547	1.86554	1.86563	1.86582	1.86594	1.86571	1.86595	1.86575	1.86568	1.86563	1.86561	1.86563	1.86563	1.86566	1.86576	1.86582	1.86593	1.86617	1.86627	1.8662	1.86598	1.86583	1.86574	1.86567	1.86559	1.86573	1.86558	1.86558	1.86579	1.86565	1.86578	1.86607	1.86615	1.86615
1.86416	1.86423	1.86499	1.8649	1.86506	1.8652	1.86507	1.86479	1.86471	1.86449	1.86477	1.86466	1.86466	1.86442	1.86455	1.8645	1.86455	1.86462	1.86472	1.8649	1.86502	1.8648	1.86503	1.86483	1.86476	1.86471	1.86469	1.86471	1.86471	1.86474	1.86484	1.86489	1.865	1.86524	1.86526	1.86526	1.86505	1.86491	1.86482	1.86475	1.86467	1.86481	1.86466	1.86467	1.86487	1.86473	1.86486	1.86514	1.86522	1.86516
1.8644	1.86446	1.86519	1.86509	1.8652	1.86537	1.86525	1.86499	1.86491	1.86469	1.86497	1.86486	1.86485	1.86462	1.86475	1.8647	1.86474	1.86481	1.86491	1.86508	1.8652	1.86499	1.86521	1.86503	1.86495	1.8649	1.86489	1.8649	1.8649	1.86494	1.86503	1.86508	1.86518	1.86541	1.86537	1.86544	1.86523	1.86509	1.86502	1.86494	1.86487	1.86501	1.86486	1.86486	1.86507	1.86492	1.86505	1.86532	1.8654	1.86529
1.86512	1.86519	1.8659	1.86582	1.86587	1.86609	1.86598	1.86573	1.86566	1.86545	1.86572	1.86562	1.86561	1.86538	1.8655	1.86545	1.86549	1.86556	1.86566	1.86581	1.86592	1.86573	1.86594	1.86578	1.8657	1.86566	1.86564	1.86566	1.86565	1.86569	1.86578	1.86581	1.86591	1.86613	1.86602	1.86616	1.86596	1.86582	1.86577	1.86569	1.86562	1.86576	1.86562	1.86562	1.86582	1.86568	1.8658	1.86604	1.86612	1.86596
1.86623	1.86631	1.86703	1.86708	1.867	1.86738	1.86717	1.86693	1.86685	1.86664	1.86691	1.86681	1.8668	1.86657	1.86668	1.86664	1.86668	1.86675	1.86685	1.86699	1.8671	1.86693	1.86713	1.86698	1.86689	1.86685	1.86683	1.86685	1.86684	1.86688	1.86698	1.867	1.8671	1.86742	1.8671	1.86744	1.86715	1.86701	1.86696	1.86688	1.86682	1.86695	1.86681	1.86681	1.86702	1.86687	1.867	1.86722	1.86741	1.86706
1.86809	1.86818	1.8689	1.86898	1.86884	1.86926	1.86905	1.86881	1.86873	1.86851	1.86879	1.86869	1.86867	1.86844	1.86856	1.86852	1.86856	1.86863	1.86874	1.86889	1.869	1.86881	1.86901	1.86886	1.86877	1.86872	1.8687	1.86872	1.86872	1.86875	1.86885	1.86887	1.86898	1.8693	1.86889	1.86933	1.86904	1.86889	1.86884	1.86876	1.86869	1.86883	1.86868	1.86869	1.8689	1.86874	1.86888	1.8691	1.86929	1.86889
1.869	1.86908	1.86978	1.86984	1.86968	1.87011	1.8699	1.86967	1.86959	1.86938	1.86964	1.86954	1.86952	1.8693	1.86941	1.86938	1.86942	1.86948	1.8696	1.86974	1.86984	1.86967	1.86985	1.86972	1.86962	1.86957	1.86955	1.86957	1.86957	1.86961	1.86971	1.86972	1.86983	1.87014	1.86971	1.87017	1.86988	1.86973	1.8697	1.86961	1.86955	1.86968	1.86954	1.86954	1.86975	1.86959	1.86973	1.86995	1.87014	1.86972
1.86844	1.86852	1.86923	1.86924	1.86906	1.86951	1.8693	1.86909	1.86901	1.8688	1.86907	1.86897	1.86894	1.86873	1.86883	1.8688	1.86883	1.8689	1.86902	1.86915	1.86925	1.86909	1.86926	1.86914	1.86904	1.86899	1.86897	1.86899	1.86899	1.86903	1.86913	1.86913	1.86923	1.86955	1.86908	1.86957	1.86928	1.86914	1.86912	1.86903	1.86897	1.8691	1.86897	1.86897	1.86918	1.86901	1.86915	1.86936	1.86954	1.8691
1.86777	1.86784	1.86855	1.86853	1.86833	1.86879	1.86859	1.86838	1.86831	1.8681	1.86836	1.86826	1.86823	1.86803	1.86812	1.8681	1.86813	1.86819	1.86832	1.86844	1.86854	1.86839	1.86855	1.86843	1.86834	1.86829	1.86827	1.86829	1.86828	1.86832	1.86842	1.86842	1.86852	1.86882	1.86831	1.86884	1.86857	1.86843	1.86842	1.86833	1.86827	1.86839	1.86826	1.86827	1.86847	1.86831	1.86844	1.86865	1.86881	1.86836
1.86813	1.86818	1.86889	1.86885	1.86862	1.8691	1.86889	1.8687	1.86863	1.86843	1.86868	1.86859	1.86855	1.86836	1.86844	1.86843	1.86845	1.8685	1.86863	1.86873	1.86883	1.8687	1.86885	1.86875	1.86866	1.86861	1.86859	1.86861	1.86861	1.86864	1.86874	1.86873	1.86882	1.86913	1.86859	1.86916	1.86887	1.86874	1.86874	1.86865	1.86859	1.86871	1.86859	1.86859	1.8688	1.86863	1.86876	1.86895	1.86913	1.86865
1.86881	1.86887	1.86957	1.86958	1.86931	1.86985	1.8696	1.86943	1.86937	1.86918	1.86942	1.86933	1.86929	1.8691	1.86918	1.86917	1.86918	1.86923	1.86936	1.86944	1.86954	1.86942	1.86957	1.86949	1.86939	1.86935	1.86933	1.86935	1.86935	1.86938	1.86947	1.86945	1.86954	1.86988	1.86927	1.86991	1.86959	1.86946	1.86948	1.86938	1.86934	1.86945	1.86933	1.86933	1.86954	1.86936	1.86949	1.86967	1.86988	1.86934
1.87032	1.8704	1.87112	1.8712	1.87088	1.87148	1.8712	1.87104	1.87097	1.87078	1.87102	1.87093	1.87089	1.8707	1.87077	1.87077	1.87078	1.87083	1.87097	1.87104	1.87114	1.87103	1.87117	1.8711	1.87099	1.87094	1.87093	1.87095	1.87094	1.87098	1.87107	1.87105	1.87114	1.87152	1.8708	1.87154	1.87119	1.87106	1.87108	1.87098	1.87094	1.87105	1.87093	1.87093	1.87114	1.87096	1.87109	1.87127	1.87151	1.87089
1.872	1.87207	1.87277	1.87288	1.87251	1.87315	1.87286	1.87269	1.87263	1.87243	1.87268	1.87258	1.87253	1.87235	1.87242	1.87243	1.87243	1.87249	1.87263	1.87271	1.8728	1.87269	1.87282	1.87275	1.87264	1.87259	1.87257	1.8726	1.87259	1.87263	1.87272	1.8727	1.8728	1.87318	1.87241	1.87321	1.87284	1.87271	1.87274	1.87263	1.87259	1.8727	1.87258	1.87258	1.87279	1.87261	1.87275	1.87292	1.87318	1.87252
1.87245	1.8725	1.87317	1.87328	1.8729	1.87355	1.87323	1.87308	1.87301	1.87283	1.87306	1.87296	1.87292	1.87275	1.8728	1.87282	1.87282	1.87287	1.87302	1.87308	1.87318	1.87307	1.8732	1.87314	1.87303	1.87298	1.87296	1.87298	1.87298	1.87301	1.87311	1.87308	1.87317	1.87358	1.87279	1.8736	1.87322	1.87308	1.87312	1.87302	1.87298	1.87308	1.87297	1.87297	1.87318	1.873	1.87313	1.87331	1.87357	1.87291
1.87151	1.87156	1.87221	1.87231	1.87194	1.87257	1.87226	1.87212	1.87205	1.87187	1.8721	1.87199	1.87195	1.87179	1.87184	1.87186	1.87185	1.8719	1.87206	1.87212	1.87221	1.87211	1.87223	1.87217	1.87206	1.87201	1.87199	1.87202	1.87201	1.87205	1.87214	1.87211	1.8722	1.8726	1.8718	1.87262	1.87225	1.87212	1.87216	1.87205	1.87201	1.87211	1.87201	1.87201	1.87221	1.87203	1.87216	1.87234	1.8726	1.87194
1.87129	1.87134	1.87199	1.87204	1.87172	1.87229	1.87201	1.87186	1.8718	1.87162	1.87185	1.87174	1.87169	1.87154	1.87158	1.87161	1.8716	1.87165	1.87181	1.87187	1.87196	1.87186	1.87198	1.87192	1.8718	1.87176	1.87174	1.87176	1.87176	1.87179	1.87188	1.87186	1.87195	1.87232	1.87157	1.87234	1.872	1.87186	1.87191	1.8718	1.87176	1.87186	1.87176	1.87176	1.87196	1.87178	1.87191	1.87209	1.87232	1.87171
1.8718	1.87185	1.87249	1.87249	1.87224	1.87274	1.87249	1.87235	1.87229	1.87211	1.87234	1.87223	1.87219	1.87204	1.87207	1.87211	1.87209	1.87213	1.87229	1.87234	1.87243	1.87234	1.87246	1.87241	1.8723	1.87225	1.87223	1.87226	1.87225	1.87229	1.87237	1.87235	1.87244	1.87277	1.87209	1.8728	1.87248	1.87235	1.8724	1.87229	1.87226	1.87235	1.87225	1.87225	1.87245	1.87227	1.87239	1.87259	1.87277	1.87224
1.87258	1.87265	1.87332	1.87332	1.87313	1.8736	1.87335	1.87322	1.87316	1.87299	1.87321	1.8731	1.87306	1.87291	1.87294	1.87298	1.87296	1.873	1.87316	1.8732	1.87329	1.8732	1.87333	1.87328	1.87317	1.87312	1.87311	1.87313	1.87312	1.87316	1.87324	1.87322	1.8733	1.87364	1.87298	1.87366	1.87334	1.87322	1.87327	1.87316	1.87313	1.87322	1.87313	1.87313	1.87332	1.87314	1.87326	1.87346	1.87364	1.87313
1.87439	1.87448	1.87518	1.87521	1.87502	1.87551	1.87524	1.87511	1.87505	1.87487	1.87509	1.87498	1.87494	1.87479	1.87482	1.87486	1.87484	1.87489	1.87505	1.8751	1.87519	1.87509	1.87522	1.87517	1.87505	1.875	1.87498	1.87501	1.875	1.87504	1.87512	1.87511	1.87519	1.87554	1.87486	1.87557	1.87524	1.87511	1.87516	1.87504	1.87501	1.8751	1.87501	1.87501	1.8752	1.87502	1.87514	1.87536	1.87554	1.87502
1.87566	1.87575	1.87643	1.87647	1.87629	1.87677	1.87648	1.87634	1.87628	1.8761	1.87633	1.8762	1.87617	1.87602	1.87605	1.87609	1.87608	1.87612	1.87629	1.87634	1.87643	1.87633	1.87646	1.8764	1.87628	1.87623	1.87621	1.87624	1.87623	1.87627	1.87635	1.87634	1.87643	1.8768	1.87613	1.87682	1.87648	1.87635	1.87639	1.87627	1.87624	1.87633	1.87624	1.87624	1.87644	1.87626	1.87638	1.8766	1.8768	1.87629
1.87555	1.87563	1.87628	1.87633	1.87618	1.87663	1.87633	1.87619	1.87613	1.87595	1.87617	1.87604	1.87601	1.87587	1.87589	1.87594	1.87592	1.87596	1.87613	1.87618	1.87627	1.87617	1.8763	1.87625	1.87612	1.87608	1.87606	1.87608	1.87608	1.87611	1.87619	1.87619	1.87628	1.87667	1.87603	1.87669	1.87632	1.8762	1.87623	1.87612	1.87609	1.87617	1.87609	1.87609	1.87628	1.8761	1.87621	1.87645	1.87667	1.87618
1.87453	1.87457	1.87523	1.87528	1.87513	1.87557	1.87526	1.8751	1.87505	1.87487	1.87509	1.87496	1.87493	1.87479	1.87481	1.87486	1.87484	1.87488	1.87505	1.87511	1.8752	1.87509	1.87523	1.87516	1.87504	1.875	1.87498	1.875	1.87499	1.87503	1.87511	1.87512	1.87521	1.87561	1.87498	1.87563	1.87525	1.87512	1.87515	1.87503	1.87501	1.87508	1.875	1.875	1.87519	1.87502	1.87513	1.87538	1.87561	1.87513
1.87461	1.87457	1.87529	1.87525	1.87511	1.87553	1.87521	1.87505	1.87499	1.87481	1.87503	1.8749	1.87487	1.87474	1.87476	1.87481	1.87479	1.87483	1.875	1.87507	1.87515	1.87504	1.87518	1.87511	1.87499	1.87494	1.87492	1.87494	1.87494	1.87498	1.87505	1.87507	1.87516	1.87557	1.87495	1.87559	1.8752	1.87508	1.8751	1.87498	1.87496	1.87503	1.87495	1.87495	1.87514	1.87497	1.87508	1.87534	1.87556	1.8751
1.87516	1.87508	1.87585	1.87575	1.87565	1.87604	1.87573	1.87557	1.87552	1.87534	1.87556	1.87542	1.8754	1.87527	1.87528	1.87533	1.87532	1.87535	1.87552	1.87558	1.87567	1.87555	1.87571	1.87563	1.87551	1.87547	1.87545	1.87547	1.87547	1.8755	1.87558	1.8756	1.87568	1.87608	1.8755	1.8761	1.87572	1.87561	1.87562	1.87551	1.87549	1.87555	1.87548	1.87548	1.87566	1.87549	1.8756	1.87588	1.87608	1.87565
1.87624	1.87617	1.87698	1.87688	1.87684	1.87721	1.8769	1.87674	1.87669	1.87651	1.87673	1.87659	1.87657	1.87643	1.87645	1.8765	1.87649	1.87652	1.87668	1.87676	1.87684	1.87672	1.87689	1.8768	1.87668	1.87664	1.87662	1.87664	1.87664	1.87667	1.87674	1.87678	1.87686	1.87725	1.87657	1.87728	1.8769	1.87679	1.87679	1.87668	1.87666	1.87672	1.87665	1.87665	1.87683	1.87666	1.87676	1.87706	1.87725	1.87683
1.87801	1.87796	1.87879	1.87869	1.87868	1.87903	1.87872	1.87855	1.87849	1.8783	1.87852	1.87838	1.87836	1.87822	1.87825	1.87829	1.87829	1.87832	1.87849	1.87858	1.87866	1.87853	1.8787	1.8786	1.87848	1.87843	1.87841	1.87844	1.87843	1.87847	1.87854	1.87859	1.87868	1.87908	1.87841	1.8791	1.87872	1.8786	1.87859	1.87847	1.87845	1.87851	1.87845	1.87845	1.87863	1.87846	1.87857	1.87888	1.87907	1.87867
1.87878	1.87874	1.87954	1.87944	1.87945	1.87978	1.87947	1.87928	1.87923	1.87904	1.87926	1.87911	1.8791	1.87896	1.87898	1.87903	1.87903	1.87905	1.87923	1.87932	1.8794	1.87926	1.87944	1.87934	1.87921	1.87917	1.87915	1.87917	1.87917	1.8792	1.87928	1.87933	1.87942	1.87983	1.87919	1.87985	1.87946	1.87934	1.87933	1.87921	1.87919	1.87925	1.87918	1.87918	1.87936	1.87919	1.8793	1.87963	1.87982	1.87943
1.87807	1.87806	1.8788	1.87876	1.87878	1.8791	1.87878	1.87858	1.87853	1.87833	1.87856	1.87841	1.8784	1.87826	1.87828	1.87833	1.87833	1.87835	1.87852	1.87862	1.87871	1.87856	1.87876	1.87864	1.87851	1.87847	1.87845	1.87847	1.87847	1.8785	1.87857	1.87865	1.87873	1.87915	1.87855	1.87917	1.87877	1.87865	1.87863	1.87851	1.87849	1.87855	1.87849	1.87849	1.87866	1.87849	1.8786	1.87895	1.87914	1.87878
1.87729	1.87728	1.87798	1.87798	1.87799	1.87831	1.87799	1.87778	1.87772	1.87752	1.87776	1.87761	1.8776	1.87745	1.87749	1.87752	1.87753	1.87755	1.87772	1.87784	1.87792	1.87776	1.87797	1.87784	1.87771	1.87767	1.87765	1.87767	1.87767	1.8777	1.87778	1.87785	1.87795	1.87836	1.87778	1.87838	1.87799	1.87787	1.87783	1.87771	1.87769	1.87775	1.87768	1.87768	1.87786	1.87769	1.8778	1.87815	1.87835	1.87798
1.8776	1.87756	1.87824	1.87824	1.8782	1.87854	1.87825	1.87802	1.87796	1.87776	1.878	1.87786	1.87785	1.87769	1.87774	1.87776	1.87778	1.8778	1.87795	1.87808	1.87817	1.878	1.87823	1.87808	1.87796	1.87792	1.8779	1.87792	1.87792	1.87795	1.87802	1.87811	1.8782	1.8786	1.87798	1.87862	1.87824	1.87812	1.87807	1.87795	1.87793	1.878	1.87793	1.87793	1.87811	1.87793	1.87804	1.87839	1.87859	1.87819
1.87822	1.87817	1.87886	1.87886	1.87883	1.87917	1.87891	1.87866	1.87861	1.8784	1.87866	1.87851	1.87851	1.87833	1.87839	1.8784	1.87843	1.87844	1.87858	1.87872	1.87882	1.87864	1.87889	1.87873	1.87861	1.87857	1.87855	1.87858	1.87857	1.8786	1.87868	1.87877	1.87886	1.87923	1.87857	1.87925	1.8789	1.87878	1.87872	1.87861	1.87859	1.87866	1.87859	1.87859	1.87876	1.87858	1.8787	1.87903	1.87922	1.87882
1.87969	1.87963	1.88035	1.88037	1.88036	1.88069	1.88045	1.88019	1.88013	1.87991	1.88017	1.88003	1.88003	1.87984	1.87992	1.87991	1.87995	1.87997	1.88011	1.88027	1.88037	1.88017	1.88043	1.88026	1.88014	1.88009	1.88007	1.8801	1.88009	1.88012	1.8802	1.8803	1.8804	1.88075	1.88006	1.88078	1.88045	1.88032	1.88025	1.88013	1.88011	1.88018	1.88011	1.88011	1.88029	1.8801	1.88022	1.88056	1.88075	1.88034
1.88128	1.88119	1.88194	1.88192	1.88192	1.88224	1.88202	1.88173	1.88167	1.88144	1.88171	1.88157	1.88157	1.88137	1.88146	1.88144	1.8815	1.88152	1.88165	1.88183	1.88193	1.88171	1.88199	1.8818	1.88168	1.88163	1.88161	1.88163	1.88163	1.88166	1.88175	1.88186	1.88196	1.88229	1.88161	1.88232	1.88201	1.88188	1.88179	1.88167	1.88165	1.88172	1.88165	1.88165	1.88183	1.88164	1.88177	1.88212	1.88229	1.8819
1.88165	1.88154	1.88229	1.88222	1.88221	1.88252	1.88234	1.88204	1.88198	1.88174	1.88202	1.88188	1.88188	1.88168	1.88177	1.88175	1.88181	1.88182	1.88195	1.88214	1.88225	1.88202	1.88231	1.88211	1.88199	1.88194	1.88192	1.88194	1.88194	1.88197	1.88206	1.88218	1.88228	1.88258	1.88188	1.88261	1.88233	1.88219	1.8821	1.88198	1.88196	1.88203	1.88196	1.88196	1.88214	1.88195	1.88208	1.88243	1.88257	1.88219
1.88059	1.88047	1.88119	1.88113	1.88113	1.88143	1.88127	1.88096	1.8809	1.88066	1.88095	1.8808	1.88081	1.8806	1.8807	1.88066	1.88074	1.88074	1.88087	1.88106	1.88118	1.88094	1.88125	1.88103	1.88091	1.88087	1.88084	1.88087	1.88086	1.8809	1.88098	1.88111	1.88121	1.88149	1.88081	1.88152	1.88127	1.88113	1.88102	1.8809	1.88088	1.88096	1.88088	1.88088	1.88107	1.88087	1.881	1.88135	1.88148	1.8811
1.88024	1.88014	1.88082	1.88078	1.88075	1.88106	1.88091	1.8806	1.88053	1.88029	1.88058	1.88044	1.88045	1.88023	1.88034	1.88029	1.88037	1.88038	1.8805	1.8807	1.88082	1.88057	1.88089	1.88067	1.88055	1.8805	1.88048	1.8805	1.8805	1.88053	1.88062	1.88074	1.88085	1.88112	1.88045	1.88115	1.88091	1.88077	1.88066	1.88054	1.88052	1.8806	1.88052	1.88052	1.8807	1.88051	1.88064	1.88099	1.88111	1.88072
1.88065	1.88054	1.88118	1.88115	1.88109	1.88143	1.88129	1.88098	1.88091	1.88067	1.88097	1.88084	1.88084	1.88061	1.88073	1.88067	1.88076	1.88076	1.88087	1.88107	1.88119	1.88095	1.88128	1.88105	1.88094	1.88089	1.88087	1.8809	1.88089	1.88092	1.88101	1.88113	1.88124	1.88149	1.8808	1.88151	1.88129	1.88115	1.88104	1.88093	1.88091	1.88099	1.88091	1.88091	1.88109	1.8809	1.88103	1.88136	1.88148	1.88106
1.88135	1.88125	1.88189	1.8819	1.88183	1.88219	1.88206	1.88174	1.88168	1.88143	1.88174	1.88162	1.88162	1.88138	1.8815	1.88144	1.88153	1.88153	1.88163	1.88183	1.88196	1.88172	1.88205	1.88183	1.88172	1.88167	1.88165	1.88167	1.88167	1.8817	1.88179	1.88191	1.88201	1.88225	1.88153	1.88228	1.88207	1.88193	1.88182	1.8817	1.88169	1.88178	1.88169	1.88169	1.88187	1.88167	1.88181	1.88212	1.88224	1.88179
1.8831	1.883	1.88368	1.88371	1.88363	1.884	1.88389	1.88355	1.88348	1.88322	1.88353	1.88342	1.88342	1.88317	1.8833	1.88323	1.88333	1.88334	1.88344	1.88366	1.88379	1.88352	1.88387	1.88363	1.88351	1.88347	1.88344	1.88347	1.88347	1.8835	1.88359	1.88372	1.88383	1.88407	1.8833	1.88409	1.88389	1.88374	1.88362	1.8835	1.88348	1.88357	1.88348	1.88348	1.88367	1.88347	1.88361	1.88393	1.88406	1.88358
1.88433	1.8842	1.8849	1.88489	1.88476	1.88517	1.88507	1.88472	1.88465	1.88439	1.8847	1.88459	1.88459	1.88433	1.88448	1.88439	1.88451	1.88452	1.88461	1.88484	1.88497	1.8847	1.88505	1.88481	1.88469	1.88464	1.88461	1.88464	1.88464	1.88467	1.88477	1.88489	1.88501	1.88523	1.88439	1.88526	1.88507	1.88492	1.88479	1.88467	1.88465	1.88475	1.88465	1.88465	1.88485	1.88464	1.88479	1.8851	1.88522	1.8847
1.8842	1.88404	1.88475	1.88468	1.88449	1.88495	1.88487	1.88453	1.88446	1.88419	1.88451	1.8844	1.8844	1.88413	1.88429	1.8842	1.88432	1.88432	1.88441	1.88464	1.88477	1.88451	1.88485	1.88462	1.8845	1.88445	1.88442	1.88445	1.88445	1.88448	1.88458	1.8847	1.88481	1.88501	1.88408	1.88504	1.88487	1.88472	1.8846	1.88448	1.88446	1.88456	1.88446	1.88446	1.88466	1.88445	1.8846	1.88489	1.885	1.88442
1.88316	1.88299	1.88371	1.88362	1.88337	1.88387	1.88381	1.88347	1.8834	1.88313	1.88345	1.88335	1.88334	1.88307	1.88324	1.88313	1.88326	1.88327	1.88335	1.88358	1.88372	1.88345	1.8838	1.88356	1.88344	1.88339	1.88337	1.88339	1.88339	1.88342	1.88353	1.88364	1.88376	1.88394	1.88293	1.88396	1.88381	1.88367	1.88355	1.88342	1.8834	1.88351	1.8834	1.8834	1.88361	1.88339	1.88355	1.88383	1.88393	1.8833
1.88323	1.88307	1.88377	1.88367	1.88336	1.88391	1.88385	1.88352	1.88344	1.88317	1.8835	1.88341	1.88339	1.88312	1.88329	1.88318	1.88332	1.88332	1.8834	1.88363	1.88376	1.8835	1.88384	1.88361	1.88349	1.88344	1.88342	1.88344	1.88344	1.88347	1.88358	1.88369	1.8838	1.88397	1.8829	1.884	1.88386	1.88371	1.8836	1.88348	1.88346	1.88356	1.88345	1.88345	1.88366	1.88344	1.8836	1.88386	1.88396	1.88327
1.88379	1.88366	1.88433	1.88426	1.88386	1.88449	1.88444	1.88412	1.88405	1.88377	1.88411	1.88403	1.88401	1.88373	1.8839	1.88378	1.88392	1.88392	1.88399	1.88422	1.88435	1.8841	1.88444	1.88422	1.88411	1.88406	1.88403	1.88406	1.88406	1.88409	1.8842	1.88429	1.8844	1.88455	1.88339	1.88458	1.88445	1.88431	1.88421	1.88409	1.88407	1.88418	1.88407	1.88407	1.88428	1.88405	1.88421	1.88445	1.88455	1.88377
1.88487	1.88478	1.88546	1.88544	1.885	1.88569	1.88565	1.88533	1.88525	1.88497	1.88532	1.88523	1.88522	1.88492	1.88511	1.88498	1.88512	1.88512	1.88519	1.88542	1.88555	1.8853	1.88564	1.88543	1.88531	1.88526	1.88524	1.88527	1.88526	1.88529	1.88541	1.88549	1.8856	1.88576	1.88451	1.88578	1.88566	1.88551	1.88541	1.8853	1.88528	1.88539	1.88528	1.88527	1.88548	1.88525	1.88542	1.88564	1.88575	1.88489
1.88663	1.88657	1.88725	1.88727	1.88677	1.88752	1.88747	1.88714	1.88705	1.88676	1.88711	1.88704	1.88702	1.88672	1.88691	1.88677	1.88693	1.88694	1.887	1.88725	1.88738	1.88711	1.88746	1.88723	1.88712	1.88706	1.88704	1.88707	1.88706	1.88709	1.88722	1.8873	1.88742	1.88758	1.88625	1.88761	1.88748	1.88733	1.88722	1.8871	1.88707	1.88719	1.88707	1.88707	1.88729	1.88705	1.88723	1.88745	1.88757	1.88665
1.88743	1.88737	1.88803	1.88806	1.88746	1.88828	1.88823	1.8879	1.88782	1.88752	1.88788	1.88781	1.88779	1.88748	1.88768	1.88753	1.8877	1.8877	1.88776	1.88801	1.88814	1.88788	1.88822	1.888	1.88789	1.88783	1.8878	1.88783	1.88783	1.88786	1.88799	1.88806	1.88818	1.88834	1.8869	1.88837	1.88824	1.88809	1.88799	1.88786	1.88784	1.88796	1.88784	1.88784	1.88806	1.88782	1.88801	1.8882	1.88833	1.88732
1.88677	1.8867	1.88735	1.88737	1.88667	1.88757	1.88752	1.88721	1.88713	1.88683	1.88719	1.88713	1.8871	1.88678	1.887	1.88684	1.88701	1.88701	1.88707	1.88731	1.88744	1.88719	1.88752	1.88732	1.8872	1.88714	1.88711	1.88715	1.88714	1.88717	1.8873	1.88736	1.88748	1.88763	1.88607	1.88766	1.88753	1.88739	1.8873	1.88718	1.88715	1.88728	1.88715	1.88715	1.88738	1.88713	1.88732	1.88748	1.88762	1.88652
1.88594	1.88587	1.88652	1.88652	1.88576	1.88671	1.88666	1.88636	1.88627	1.88598	1.88634	1.88628	1.88625	1.88593	1.88615	1.88599	1.88616	1.88616	1.88622	1.88646	1.88658	1.88634	1.88666	1.88646	1.88635	1.88629	1.88626	1.88629	1.88629	1.88632	1.88645	1.8865	1.88662	1.88676	1.88512	1.88679	1.88667	1.88653	1.88645	1.88633	1.8863	1.88643	1.8863	1.8863	1.88653	1.88628	1.88647	1.88662	1.88676	1.8856
1.88617	1.88611	1.88674	1.88672	1.88588	1.88689	1.88685	1.88656	1.88648	1.88618	1.88654	1.8865	1.88646	1.88614	1.88636	1.88619	1.88636	1.88637	1.88642	1.88664	1.88677	1.88654	1.88685	1.88667	1.88656	1.8865	1.88647	1.8865	1.8865	1.88653	1.88666	1.8867	1.88681	1.88694	1.88524	1.88697	1.88686	1.88672	1.88665	1.88654	1.88651	1.88664	1.88651	1.88651	1.88674	1.88648	1.88668	1.8868	1.88694	1.88572
1.88676	1.88673	1.88734	1.88734	1.88645	1.88751	1.88748	1.88721	1.88713	1.88684	1.8872	1.88717	1.88712	1.88679	1.88702	1.88684	1.88702	1.88702	1.88706	1.88728	1.8874	1.88719	1.88749	1.88733	1.88722	1.88716	1.88713	1.88717	1.88716	1.88719	1.88733	1.88734	1.88745	1.88757	1.88579	1.88759	1.8875	1.88736	1.88731	1.8872	1.88717	1.88731	1.88717	1.88717	1.8874	1.88714	1.88734	1.88742	1.88756	1.88627
1.8882	1.88822	1.88883	1.88888	1.88795	1.88906	1.88904	1.88877	1.88869	1.88839	1.88876	1.88873	1.88868	1.88834	1.88857	1.8884	1.88857	1.88858	1.88862	1.88884	1.88896	1.88875	1.88904	1.88889	1.88878	1.88872	1.88869	1.88872	1.88872	1.88875	1.88889	1.88889	1.889	1.88912	1.88729	1.88914	1.88906	1.88891	1.88887	1.88875	1.88873	1.88887	1.88873	1.88873	1.88896	1.8887	1.88891	1.88897	1.88912	1.88777
1.88979	1.88983	1.89042	1.89049	1.8895	1.89066	1.89063	1.89037	1.89028	1.88997	1.89034	1.89032	1.89026	1.88993	1.89016	1.88998	1.89017	1.89017	1.89022	1.89044	1.89055	1.89035	1.89063	1.89048	1.89037	1.89031	1.89028	1.89031	1.89031	1.89034	1.89048	1.89048	1.89059	1.89071	1.88883	1.89074	1.89065	1.8905	1.89046	1.89034	1.89031	1.89046	1.89031	1.89031	1.89056	1.89029	1.8905	1.89055	1.89071	1.8893
1.89014	1.8902	1.89073	1.89083	1.88976	1.89097	1.89093	1.89069	1.89059	1.89029	1.89066	1.89065	1.89059	1.89024	1.89049	1.8903	1.89048	1.89049	1.89053	1.89074	1.89086	1.89067	1.89094	1.89081	1.89069	1.89063	1.8906	1.89063	1.89063	1.89066	1.89081	1.89079	1.8909	1.89102	1.88909	1.89104	1.89095	1.89081	1.89079	1.89067	1.89064	1.89079	1.89064	1.89063	1.89088	1.89061	1.89083	1.89085	1.89101	1.88956
1.88907	1.88914	1.88965	1.88976	1.88864	1.88988	1.88984	1.88961	1.88952	1.88922	1.88959	1.88958	1.88951	1.88917	1.88941	1.88922	1.88941	1.88942	1.88946	1.88965	1.88977	1.88959	1.88984	1.88973	1.88962	1.88955	1.88952	1.88956	1.88955	1.88959	1.88974	1.8897	1.88981	1.88993	1.88795	1.88995	1.88986	1.88972	1.88971	1.88959	1.88956	1.88972	1.88956	1.88956	1.88981	1.88953	1.88975	1.88975	1.88993	1.88843
1.88872	1.88879	1.88927	1.88938	1.88823	1.88948	1.88944	1.88922	1.88913	1.88883	1.8892	1.88919	1.88912	1.88878	1.88902	1.88883	1.88902	1.88903	1.88907	1.88926	1.88937	1.8892	1.88944	1.88934	1.88923	1.88916	1.88913	1.88917	1.88916	1.8892	1.88935	1.8893	1.88941	1.88953	1.88753	1.88955	1.88946	1.88932	1.88932	1.8892	1.88917	1.88933	1.88917	1.88917	1.88942	1.88915	1.88937	1.88935	1.88953	1.88802
1.88912	1.88919	1.88966	1.88975	1.88857	1.88984	1.88979	1.8896	1.88951	1.88922	1.88959	1.88959	1.88951	1.88918	1.88941	1.88922	1.8894	1.88941	1.88945	1.88962	1.88973	1.88958	1.88981	1.88973	1.88962	1.88956	1.88953	1.88956	1.88956	1.88959	1.88974	1.88967	1.88977	1.88989	1.88786	1.88991	1.88982	1.88969	1.88971	1.88959	1.88956	1.88972	1.88957	1.88956	1.88981	1.88954	1.88975	1.88971	1.88989	1.88836
1.88985	1.88994	1.89042	1.89052	1.88934	1.89063	1.89058	1.89041	1.89032	1.89003	1.89039	1.8904	1.89032	1.88999	1.89022	1.89003	1.89021	1.89022	1.89025	1.89041	1.89052	1.89038	1.8906	1.89054	1.89043	1.89037	1.89034	1.89038	1.89037	1.8904	1.89055	1.89047	1.89056	1.89068	1.88861	1.8907	1.89061	1.89049	1.89052	1.89041	1.89038	1.89053	1.89038	1.89038	1.89062	1.89035	1.89056	1.8905	1.89068	1.88913
1.89164	1.89175	1.89226	1.89238	1.8912	1.89251	1.89246	1.89227	1.89218	1.89188	1.89225	1.89226	1.89218	1.89184	1.89208	1.89189	1.89207	1.89208	1.89212	1.89229	1.8924	1.89225	1.89246	1.8924	1.89229	1.89222	1.89219	1.89223	1.89222	1.89226	1.89241	1.89233	1.89242	1.89256	1.89044	1.89258	1.89249	1.89234	1.89238	1.89226	1.89223	1.89239	1.89223	1.89223	1.89248	1.89221	1.89243	1.89237	1.89256	1.89098
1.89289	1.89301	1.89349	1.89361	1.89242	1.89373	1.89367	1.89349	1.8934	1.8931	1.89346	1.89348	1.89339	1.89305	1.89329	1.8931	1.89328	1.8933	1.89334	1.8935	1.89362	1.89347	1.89367	1.89362	1.8935	1.89344	1.89341	1.89344	1.89344	1.89348	1.89363	1.89353	1.89363	1.89377	1.89166	1.8938	1.8937	1.89355	1.8936	1.89348	1.89344	1.8936	1.89344	1.89344	1.8937	1.89342	1.89365	1.89359	1.89378	1.89221
1.89274	1.89287	1.8933	1.89342	1.89224	1.89354	1.89347	1.8933	1.89321	1.89292	1.89327	1.89329	1.8932	1.89287	1.8931	1.89292	1.89309	1.89311	1.89315	1.8933	1.89342	1.89328	1.89346	1.89343	1.89332	1.89325	1.89322	1.89326	1.89325	1.89329	1.89344	1.89333	1.89343	1.89358	1.8915	1.89361	1.8935	1.89335	1.89341	1.89329	1.89326	1.89342	1.89326	1.89326	1.89351	1.89324	1.89346	1.89339	1.89359	1.89204
1.89159	1.89173	1.89214	1.89227	1.89111	1.89239	1.8923	1.89213	1.89204	1.89175	1.89211	1.89212	1.89203	1.89171	1.89194	1.89176	1.89192	1.89195	1.89199	1.89213	1.89226	1.89211	1.89229	1.89226	1.89215	1.89208	1.89206	1.89209	1.89209	1.89212	1.89227	1.89216	1.89226	1.89243	1.89038	1.89245	1.89233	1.89218	1.89224	1.89213	1.89209	1.89225	1.89209	1.89209	1.89234	1.89207	1.89229	1.89223	1.89243	1.89091
1.89147	1.8916	1.89198	1.89212	1.89096	1.89221	1.89212	1.89196	1.89187	1.89158	1.89193	1.89195	1.89186	1.89153	1.89176	1.89158	1.89175	1.89177	1.89182	1.89196	1.89207	1.89194	1.89211	1.89208	1.89197	1.89191	1.89188	1.89191	1.89191	1.89194	1.89209	1.89198	1.89207	1.89225	1.89023	1.89228	1.89215	1.892	1.89206	1.89195	1.89191	1.89207	1.89191	1.89191	1.89216	1.8919	1.89211	1.89205	1.89226	1.89077
1.89188	1.89202	1.89238	1.89253	1.8914	1.89262	1.89252	1.89237	1.89229	1.89201	1.89235	1.89237	1.89228	1.89196	1.89218	1.89201	1.89217	1.89219	1.89223	1.89236	1.89247	1.89235	1.89251	1.8925	1.8924	1.89233	1.89231	1.89234	1.89234	1.89237	1.89252	1.89239	1.89248	1.89267	1.89067	1.89269	1.89255	1.89241	1.89248	1.89237	1.89234	1.89249	1.89234	1.89234	1.89258	1.89232	1.89253	1.89246	1.89267	1.89121
1.89291	1.89306	1.89345	1.89363	1.89253	1.89375	1.89364	1.89349	1.89341	1.89313	1.89347	1.89349	1.8934	1.89308	1.8933	1.89313	1.89329	1.89331	1.89335	1.89348	1.89359	1.89347	1.89363	1.89362	1.89351	1.89345	1.89343	1.89346	1.89345	1.89349	1.89363	1.89351	1.8936	1.89379	1.89178	1.89381	1.89367	1.89352	1.8936	1.89349	1.89346	1.89361	1.89346	1.89346	1.89369	1.89344	1.89365	1.89358	1.8938	1.89234
1.89467	1.89484	1.89524	1.89543	1.89434	1.89556	1.89543	1.89528	1.89519	1.89491	1.89525	1.89527	1.89518	1.89486	1.89507	1.89491	1.89507	1.8951	1.89515	1.89528	1.89539	1.89526	1.89541	1.8954	1.8953	1.89523	1.8952	1.89524	1.89523	1.89527	1.89541	1.89529	1.89538	1.8956	1.89357	1.89562	1.89546	1.89531	1.89538	1.89527	1.89524	1.89539	1.89524	1.89524	1.89547	1.89522	1.89544	1.89538	1.8956	1.89415
1.89543	1.89559	1.89598	1.89615	1.89507	1.89627	1.89614	1.89599	1.8959	1.89562	1.89595	1.89597	1.89588	1.89557	1.89578	1.89562	1.89578	1.89581	1.89586	1.89599	1.8961	1.89597	1.89612	1.89611	1.89601	1.89594	1.89591	1.89594	1.89594	1.89598	1.89612	1.896	1.89609	1.89631	1.8943	1.89633	1.89617	1.89601	1.89609	1.89598	1.89594	1.89609	1.89594	1.89594	1.89618	1.89593	1.89615	1.89609	1.89632	1.89488
1.89474	1.89489	1.89526	1.89542	1.89439	1.89554	1.89541	1.89526	1.89517	1.89489	1.89523	1.89524	1.89515	1.89484	1.89505	1.89489	1.89505	1.89508	1.89513	1.89525	1.89537	1.89523	1.89538	1.89538	1.89528	1.89521	1.89519	1.89522	1.89521	1.89525	1.89539	1.89527	1.89536	1.89558	1.89364	1.89561	1.89544	1.89528	1.89536	1.89525	1.89521	1.89536	1.89521	1.89521	1.89545	1.89521	1.89541	1.89537	1.89559	1.89421
1.89385	1.894	1.89435	1.89452	1.89354	1.89463	1.89449	1.89433	1.89425	1.89397	1.8943	1.89431	1.89423	1.89392	1.89413	1.89397	1.89412	1.89415	1.89421	1.89434	1.89445	1.89431	1.89447	1.89445	1.89435	1.89428	1.89426	1.89429	1.89429	1.89432	1.89446	1.89435	1.89444	1.89467	1.89282	1.8947	1.89452	1.89436	1.89443	1.89433	1.89429	1.89443	1.89429	1.89429	1.89451	1.89428	1.89449	1.89446	1.89468	1.89337
1.894	1.89414	1.89445	1.89462	1.89368	1.89473	1.89459	1.89443	1.89434	1.89407	1.8944	1.8944	1.89433	1.89402	1.89422	1.89407	1.89422	1.89425	1.8943	1.89443	1.89454	1.8944	1.89457	1.89455	1.89444	1.89438	1.89436	1.89439	1.89438	1.89442	1.89456	1.89445	1.89454	1.89477	1.89302	1.89479	1.89462	1.89446	1.89453	1.89442	1.89439	1.89453	1.89439	1.89439	1.89461	1.89438	1.89458	1.89456	1.89478	1.89352
1.89447	1.89463	1.89492	1.89513	1.89424	1.89524	1.8951	1.89495	1.89487	1.8946	1.89493	1.89493	1.89486	1.89455	1.89475	1.8946	1.89474	1.89477	1.89481	1.89494	1.89505	1.89492	1.89509	1.89507	1.89497	1.89492	1.89489	1.89492	1.89492	1.89495	1.89508	1.89498	1.89506	1.89529	1.89363	1.89531	1.89514	1.89499	1.89505	1.89495	1.89492	1.89506	1.89492	1.89492	1.89513	1.89491	1.8951	1.89508	1.8953	1.8941
1.89587	1.89604	1.89636	1.8966	1.89577	1.89674	1.89659	1.89643	1.89634	1.89607	1.8964	1.8964	1.89633	1.89602	1.89622	1.89607	1.89622	1.89625	1.8963	1.89644	1.89654	1.8964	1.89658	1.89654	1.89645	1.89639	1.89637	1.89639	1.89639	1.89642	1.89655	1.89647	1.89655	1.89679	1.89519	1.89681	1.89662	1.89648	1.89652	1.89643	1.89639	1.89653	1.89639	1.89639	1.8966	1.89639	1.89658	1.89657	1.89679	1.89564
1.8974	1.89756	1.89788	1.89813	1.89732	1.89826	1.89811	1.89794	1.89785	1.89757	1.8979	1.8979	1.89783	1.89752	1.89772	1.89758	1.89773	1.89776	1.89781	1.89796	1.89806	1.89791	1.89809	1.89805	1.89795	1.89789	1.89787	1.89789	1.89789	1.89793	1.89806	1.89798	1.89807	1.89831	1.89675	1.89833	1.89814	1.89799	1.89803	1.89793	1.89789	1.89803	1.89789	1.89789	1.8981	1.89789	1.89808	1.89809	1.89831	1.89719
1.89769	1.89783	1.89813	1.89836	1.89757	1.89848	1.89834	1.89816	1.89807	1.8978	1.89813	1.89813	1.89806	1.89775	1.89795	1.8978	1.89796	1.89798	1.89803	1.89818	1.89828	1.89813	1.89833	1.89827	1.89818	1.89812	1.8981	1.89812	1.89812	1.89815	1.89828	1.89821	1.8983	1.89853	1.89703	1.89855	1.89837	1.89822	1.89825	1.89816	1.89812	1.89826	1.89812	1.89812	1.89833	1.89812	1.89831	1.89832	1.89853	1.89745
1.89656	1.89668	1.89698	1.89719	1.89645	1.89731	1.89718	1.89699	1.89691	1.89663	1.89696	1.89695	1.89689	1.89658	1.89679	1.89664	1.89679	1.89681	1.89686	1.89702	1.89712	1.89696	1.89717	1.8971	1.89701	1.89695	1.89693	1.89696	1.89695	1.89699	1.89711	1.89705	1.89714	1.89737	1.89594	1.89739	1.89721	1.89707	1.89708	1.89699	1.89696	1.89709	1.89695	1.89695	1.89715	1.89695	1.89714	1.89717	1.89737	1.89634
1.8961	1.89619	1.8965	1.89669	1.89598	1.8968	1.89668	1.89648	1.89639	1.89612	1.89645	1.89644	1.89638	1.89607	1.89627	1.89612	1.89628	1.8963	1.89635	1.89651	1.89662	1.89644	1.89667	1.89658	1.89649	1.89644	1.89642	1.89644	1.89644	1.89647	1.8966	1.89655	1.89664	1.89686	1.89548	1.89688	1.89671	1.89656	1.89657	1.89647	1.89644	1.89657	1.89644	1.89644	1.89664	1.89644	1.89662	1.89667	1.89686	1.89587
1.89635	1.89642	1.89672	1.8969	1.8962	1.89701	1.8969	1.89669	1.89661	1.89634	1.89667	1.89666	1.8966	1.8963	1.8965	1.89635	1.8965	1.89651	1.89655	1.89672	1.89683	1.89665	1.8969	1.89681	1.89672	1.89666	1.89665	1.89667	1.89666	1.89669	1.89682	1.89677	1.89686	1.89707	1.89573	1.89709	1.89693	1.89679	1.89679	1.8967	1.89667	1.8968	1.89667	1.89667	1.89686	1.89666	1.89684	1.89689	1.89707	1.8961
1.89694	1.89701	1.89733	1.89753	1.89689	1.89766	1.89756	1.89735	1.89727	1.897	1.89733	1.89732	1.89726	1.89696	1.89715	1.89701	1.89716	1.89717	1.89721	1.89737	1.89748	1.89731	1.89757	1.89746	1.89738	1.89732	1.89731	1.89733	1.89733	1.89735	1.89748	1.89744	1.89753	1.89773	1.89644	1.89775	1.8976	1.89746	1.89745	1.89736	1.89733	1.89746	1.89733	1.89733	1.89752	1.89733	1.89749	1.89756	1.89773	1.8968
1.89866	1.89873	1.89908	1.89931	1.89874	1.89946	1.89936	1.89912	1.89904	1.89877	1.89909	1.89908	1.89903	1.89872	1.89892	1.89878	1.89893	1.89895	1.89899	1.89917	1.89928	1.89908	1.89936	1.89923	1.89914	1.89909	1.89908	1.89909	1.89909	1.89912	1.89924	1.89923	1.89932	1.89952	1.8983	1.89954	1.89939	1.89925	1.89921	1.89912	1.8991	1.89922	1.8991	1.8991	1.89928	1.8991	1.89926	1.89935	1.89952	1.89865
1.89979	1.89985	1.90019	1.90041	1.89984	1.90054	1.90045	1.9002	1.90012	1.89984	1.90017	1.90016	1.90011	1.8998	1.9	1.89985	1.90002	1.90003	1.90007	1.90026	1.90036	1.90016	1.90045	1.90031	1.90022	1.90017	1.90016	1.90017	1.90017	1.9002	1.90032	1.90032	1.90042	1.9006	1.89941	1.90063	1.90047	1.90033	1.90029	1.9002	1.90018	1.90029	1.90017	1.90018	1.90035	1.90018	1.90034	1.90044	1.90061	1.89976
1.89952	1.89954	1.89988	1.90008	1.89952	1.9002	1.90013	1.89988	1.8998	1.89952	1.89985	1.89983	1.89979	1.89947	1.89968	1.89953	1.89969	1.8997	1.89974	1.89994	1.90004	1.89984	1.90013	1.89998	1.8999	1.89985	1.89984	1.89985	1.89985	1.89988	1.9	1.9	1.9001	1.90027	1.8991	1.90029	1.90015	1.90002	1.89997	1.89988	1.89986	1.89997	1.89986	1.89986	1.90003	1.89985	1.90002	1.90011	1.90027	1.89944
1.89836	1.89835	1.89871	1.89889	1.89831	1.89901	1.89895	1.89869	1.89861	1.89833	1.89866	1.89864	1.8986	1.89828	1.89849	1.89834	1.89851	1.89851	1.89855	1.89876	1.89886	1.89865	1.89896	1.89879	1.89871	1.89866	1.89865	1.89866	1.89866	1.89869	1.89881	1.89882	1.89892	1.89908	1.8979	1.89911	1.89898	1.89884	1.89878	1.89869	1.89867	1.89878	1.89867	1.89867	1.89884	1.89866	1.89883	1.89894	1.89908	1.89823
1.8983	1.89826	1.89863	1.89878	1.89811	1.89888	1.89883	1.89857	1.89849	1.89821	1.89854	1.89852	1.89848	1.89816	1.89837	1.89822	1.89839	1.89839	1.89842	1.89864	1.89874	1.89853	1.89885	1.89867	1.89859	1.89854	1.89853	1.89854	1.89854	1.89857	1.89869	1.89871	1.89881	1.89895	1.89771	1.89898	1.89886	1.89873	1.89866	1.89857	1.89855	1.89866	1.89855	1.89855	1.89872	1.89854	1.89871	1.89882	1.89895	1.89803
1.89872	1.89867	1.89905	1.89918	1.89847	1.89929	1.89926	1.89899	1.89892	1.89864	1.89898	1.89896	1.89892	1.8986	1.89881	1.89865	1.89883	1.89882	1.89884	1.89906	1.89916	1.89895	1.89928	1.89911	1.89903	1.89898	1.89897	1.89898	1.89898	1.89901	1.89912	1.89915	1.89924	1.89937	1.89809	1.89939	1.89929	1.89917	1.89909	1.89901	1.89899	1.89911	1.89899	1.89899	1.89915	1.89898	1.89914	1.89924	1.89937	1.8984
1.89975	1.89971	1.90014	1.90028	1.89961	1.90042	1.9004	1.90012	1.90004	1.89976	1.9001	1.90009	1.90005	1.89972	1.89994	1.89977	1.89996	1.89995	1.89997	1.90019	1.9003	1.90007	1.90043	1.90023	1.90015	1.9001	1.9001	1.90011	1.90011	1.90013	1.90025	1.90028	1.90039	1.9005	1.89924	1.90052	1.90043	1.90031	1.90022	1.90013	1.90012	1.90023	1.90012	1.90012	1.90028	1.90011	1.90027	1.90038	1.9005	1.89954
1.90151	1.90146	1.90191	1.90206	1.90143	1.90221	1.90219	1.90189	1.90181	1.90151	1.90186	1.90184	1.9018	1.90147	1.90169	1.90153	1.90172	1.90171	1.90174	1.90198	1.90208	1.90184	1.90221	1.90199	1.90191	1.90186	1.90185	1.90186	1.90186	1.90189	1.90201	1.90206	1.90217	1.90228	1.90107	1.90231	1.90222	1.90208	1.90198	1.90189	1.90188	1.90198	1.90187	1.90187	1.90203	1.90187	1.90203	1.90217	1.90228	1.90136
1.90221	1.90214	1.90258	1.90271	1.90208	1.90284	1.90284	1.90253	1.90245	1.90215	1.9025	1.90248	1.90244	1.90211	1.90233	1.90216	1.90236	1.90235	1.90237	1.90263	1.90273	1.90248	1.90286	1.90263	1.90255	1.9025	1.9025	1.9025	1.9025	1.90253	1.90265	1.90271	1.90282	1.90292	1.90173	1.90294	1.90287	1.90273	1.90262	1.90253	1.90252	1.90263	1.90252	1.90252	1.90268	1.90251	1.90267	1.90281	1.90292	1.90201
1.9014	1.90131	1.90175	1.90187	1.90125	1.902	1.902	1.90169	1.90161	1.90131	1.90167	1.90165	1.90161	1.90128	1.9015	1.90133	1.90153	1.90152	1.90153	1.9018	1.90189	1.90165	1.90204	1.9018	1.90172	1.90167	1.90166	1.90167	1.90167	1.9017	1.90182	1.90189	1.902	1.90208	1.9009	1.9021	1.90204	1.90191	1.90179	1.9017	1.90169	1.9018	1.90169	1.90169	1.90184	1.90168	1.90184	1.90197	1.90207	1.90118
1.90047	1.90036	1.90081	1.90091	1.9003	1.90103	1.90104	1.90072	1.90064	1.90034	1.9007	1.90067	1.90064	1.9003	1.90053	1.90036	1.90057	1.90055	1.90056	1.90083	1.90093	1.90068	1.90107	1.90083	1.90075	1.9007	1.90069	1.9007	1.9007	1.90072	1.90085	1.90092	1.90104	1.90111	1.89994	1.90113	1.90107	1.90094	1.90081	1.90073	1.90072	1.90082	1.90071	1.90072	1.90087	1.9007	1.90087	1.901	1.9011	1.90022
1.90058	1.90044	1.90089	1.90097	1.90034	1.90107	1.90109	1.90077	1.90069	1.90039	1.90075	1.90073	1.9007	1.90036	1.90059	1.90041	1.90062	1.9006	1.90061	1.90088	1.90097	1.90073	1.90113	1.90088	1.9008	1.90075	1.90075	1.90076	1.90075	1.90078	1.9009	1.90098	1.90109	1.90115	1.89998	1.90117	1.90112	1.901	1.90086	1.90078	1.90077	1.90088	1.90077	1.90077	1.90092	1.90076	1.90092	1.90106	1.90115	1.90026
1.90104	1.9009	1.90136	1.90144	1.90082	1.90156	1.90159	1.90127	1.90119	1.9009	1.90126	1.90123	1.90121	1.90087	1.90109	1.90091	1.90112	1.9011	1.9011	1.90137	1.90147	1.90122	1.90163	1.90138	1.90131	1.90126	1.90126	1.90127	1.90126	1.90129	1.9014	1.90148	1.90159	1.90164	1.90045	1.90166	1.90163	1.9015	1.90137	1.90129	1.90128	1.90139	1.90128	1.90128	1.90143	1.90126	1.90142	1.90156	1.90164	1.90073
1.90257	1.90244	1.90295	1.90304	1.90243	1.90319	1.90323	1.90289	1.90281	1.90251	1.90287	1.90285	1.90282	1.90248	1.90271	1.90253	1.90274	1.90272	1.90273	1.90301	1.90311	1.90284	1.90326	1.903	1.90293	1.90288	1.90287	1.90288	1.90288	1.9029	1.90302	1.90311	1.90322	1.90327	1.90205	1.9033	1.90326	1.90313	1.90299	1.9029	1.9029	1.903	1.9029	1.9029	1.90304	1.90288	1.90304	1.90319	1.90327	1.90234
1.90412	1.90398	1.9045	1.90458	1.90395	1.90472	1.90477	1.90442	1.90433	1.90403	1.90439	1.90436	1.90434	1.90399	1.90422	1.90404	1.90426	1.90424	1.90425	1.90455	1.90464	1.90437	1.9048	1.90452	1.90444	1.90439	1.90439	1.90439	1.90439	1.90442	1.90454	1.90464	1.90476	1.9048	1.90357	1.90483	1.9048	1.90466	1.90451	1.90442	1.90441	1.90452	1.90441	1.90441	1.90456	1.9044	1.90456	1.90472	1.9048	1.90385
1.90437	1.90421	1.90471	1.90477	1.90413	1.90491	1.90496	1.90461	1.90452	1.90422	1.90458	1.90455	1.90453	1.90418	1.90441	1.90423	1.90445	1.90443	1.90444	1.90473	1.90483	1.90456	1.90499	1.90471	1.90463	1.90458	1.90458	1.90459	1.90458	1.90461	1.90473	1.90483	1.90495	1.90499	1.90375	1.90502	1.90499	1.90485	1.9047	1.90461	1.90461	1.90471	1.9046	1.90461	1.90475	1.90459	1.90475	1.90491	1.90499	1.90403
1.9032	1.90303	1.90353	1.90359	1.90292	1.90371	1.90376	1.90342	1.90333	1.90303	1.90339	1.90337	1.90334	1.90299	1.90323	1.90304	1.90327	1.90324	1.90325	1.90354	1.90364	1.90337	1.9038	1.90352	1.90344	1.9034	1.90339	1.9034	1.9034	1.90342	1.90354	1.90364	1.90376	1.90379	1.90253	1.90382	1.9038	1.90366	1.90351	1.90342	1.90342	1.90352	1.90342	1.90342	1.90356	1.9034	1.90356	1.90371	1.90379	1.90281
1.90273	1.90255	1.90304	1.90309	1.90242	1.9032	1.90325	1.90291	1.90282	1.90252	1.90288	1.90286	1.90283	1.90249	1.90272	1.90253	1.90276	1.90273	1.90274	1.90303	1.90313	1.90286	1.90328	1.90301	1.90294	1.90289	1.90288	1.90289	1.90289	1.90291	1.90303	1.90313	1.90324	1.90328	1.90202	1.90331	1.90328	1.90315	1.903	1.90291	1.90291	1.90301	1.90291	1.90291	1.90305	1.90289	1.90305	1.90319	1.90328	1.90231
1.90302	1.90284	1.90331	1.90336	1.90267	1.90346	1.90351	1.90318	1.9031	1.9028	1.90316	1.90315	1.90311	1.90277	1.903	1.90281	1.90303	1.903	1.90301	1.90328	1.90338	1.90313	1.90355	1.90329	1.90321	1.90317	1.90316	1.90317	1.90317	1.90319	1.90331	1.90339	1.90351	1.90355	1.90227	1.90357	1.90355	1.90342	1.90328	1.90319	1.90319	1.90329	1.90319	1.90319	1.90333	1.90317	1.90333	1.90346	1.90355	1.90256
1.90367	1.90351	1.904	1.90407	1.90338	1.9042	1.90425	1.90392	1.90384	1.90354	1.9039	1.90389	1.90385	1.90351	1.90374	1.90355	1.90377	1.90374	1.90375	1.90401	1.90412	1.90386	1.90428	1.90403	1.90396	1.90391	1.90391	1.90391	1.90391	1.90393	1.90406	1.90413	1.90424	1.90428	1.90296	1.90431	1.90428	1.90415	1.90402	1.90394	1.90394	1.90404	1.90394	1.90394	1.90408	1.90391	1.90407	1.90419	1.90428	1.90326
1.90547	1.90532	1.90585	1.90594	1.90521	1.90608	1.90613	1.90579	1.90571	1.9054	1.90576	1.90576	1.90571	1.90537	1.9056	1.90542	1.90565	1.90562	1.90563	1.9059	1.906	1.90574	1.90616	1.9059	1.90582	1.90577	1.90577	1.90578	1.90577	1.9058	1.90592	1.906	1.90612	1.90617	1.90476	1.90619	1.90616	1.90603	1.90589	1.9058	1.9058	1.9059	1.9058	1.9058	1.90595	1.90578	1.90594	1.90606	1.90616	1.90508
1.90666	1.9065	1.90703	1.9071	1.90633	1.90724	1.90727	1.90693	1.90685	1.90655	1.9069	1.9069	1.90685	1.90651	1.90674	1.90656	1.90679	1.90676	1.90678	1.90705	1.90715	1.90688	1.9073	1.90705	1.90696	1.90691	1.90691	1.90691	1.90691	1.90694	1.90707	1.90714	1.90726	1.90732	1.90588	1.90734	1.90731	1.90717	1.90703	1.90694	1.90694	1.90704	1.90694	1.90694	1.90709	1.90692	1.90708	1.90721	1.90732	1.9062
1.90642	1.90626	1.90676	1.90682	1.90603	1.90696	1.90699	1.90665	1.90657	1.90627	1.90662	1.90662	1.90657	1.90623	1.90646	1.90628	1.9065	1.90647	1.90649	1.90675	1.90686	1.9066	1.90701	1.90677	1.90668	1.90663	1.90663	1.90663	1.90663	1.90666	1.90678	1.90685	1.90697	1.90704	1.90557	1.90707	1.90702	1.90688	1.90675	1.90666	1.90666	1.90676	1.90666	1.90666	1.90681	1.90664	1.9068	1.90692	1.90704	1.9059
1.90521	1.90505	1.90554	1.90559	1.90483	1.90573	1.90574	1.90541	1.90534	1.90503	1.90538	1.90538	1.90533	1.90499	1.90522	1.90504	1.90526	1.90524	1.90526	1.90551	1.90562	1.90536	1.90576	1.90553	1.90544	1.90539	1.90539	1.90539	1.90539	1.90542	1.90554	1.90561	1.90572	1.90581	1.90436	1.90583	1.90578	1.90563	1.90551	1.90542	1.90542	1.90552	1.90542	1.90542	1.90557	1.9054	1.90556	1.90568	1.90581	1.9047
1.90498	1.90482	1.90529	1.90533	1.90463	1.90546	1.90547	1.90514	1.90506	1.90476	1.90511	1.90511	1.90505	1.90472	1.90495	1.90477	1.90499	1.90496	1.90499	1.90524	1.90534	1.90509	1.90548	1.90525	1.90517	1.90512	1.90511	1.90512	1.90512	1.90514	1.90527	1.90533	1.90544	1.90553	1.90418	1.90556	1.9055	1.90536	1.90524	1.90515	1.90515	1.90525	1.90515	1.90515	1.90529	1.90512	1.90529	1.9054	1.90553	1.90451
1.90528	1.90512	1.90559	1.90563	1.90498	1.90576	1.90577	1.90545	1.90538	1.90508	1.90543	1.90543	1.90538	1.90505	1.90527	1.90509	1.90531	1.90528	1.9053	1.90554	1.90565	1.9054	1.90579	1.90557	1.90549	1.90544	1.90544	1.90545	1.90544	1.90547	1.90559	1.90565	1.90575	1.90584	1.90454	1.90587	1.90581	1.90567	1.90556	1.90547	1.90547	1.90557	1.90547	1.90547	1.90562	1.90545	1.90561	1.9057	1.90584	1.90487
1.90628	1.90615	1.90665	1.90672	1.90611	1.90687	1.90688	1.90657	1.90649	1.90619	1.90654	1.90654	1.90649	1.90616	1.90638	1.9062	1.90642	1.90639	1.90641	1.90666	1.90676	1.90651	1.9069	1.90669	1.9066	1.90655	1.90655	1.90656	1.90655	1.90658	1.9067	1.90676	1.90687	1.90696	1.90565	1.90698	1.90693	1.90678	1.90667	1.90658	1.90659	1.90668	1.90659	1.90658	1.90673	1.90656	1.90672	1.90682	1.90696	1.90599
1.90805	1.90792	1.90844	1.90852	1.90791	1.90868	1.90868	1.90836	1.90828	1.90797	1.90832	1.90833	1.90827	1.90794	1.90816	1.90798	1.90821	1.90818	1.90821	1.90846	1.90856	1.90831	1.90869	1.90847	1.90838	1.90834	1.90833	1.90834	1.90833	1.90836	1.90849	1.90855	1.90866	1.90876	1.90744	1.90878	1.90872	1.90857	1.90846	1.90836	1.90836	1.90846	1.90836	1.90836	1.90851	1.90834	1.90851	1.90861	1.90876	1.90778
1.90875	1.90861	1.90912	1.90919	1.90856	1.90934	1.90934	1.90901	1.90894	1.90863	1.90897	1.90897	1.90892	1.90859	1.90881	1.90864	1.90885	1.90883	1.90886	1.90912	1.90921	1.90896	1.90934	1.90913	1.90904	1.90899	1.90898	1.90899	1.90899	1.90901	1.90914	1.9092	1.90931	1.90942	1.90809	1.90944	1.90938	1.90923	1.90911	1.90902	1.90902	1.90911	1.90902	1.90902	1.90916	1.90899	1.90916	1.90927	1.90942	1.90844
1.90799	1.90785	1.90834	1.9084	1.90776	1.90856	1.90855	1.90822	1.90815	1.90784	1.90819	1.90818	1.90813	1.90781	1.90802	1.90785	1.90806	1.90804	1.90808	1.90832	1.90843	1.90817	1.90855	1.90834	1.90825	1.9082	1.90819	1.9082	1.9082	1.90822	1.90835	1.90841	1.90851	1.90864	1.90731	1.90866	1.90859	1.90843	1.90833	1.90823	1.90823	1.90832	1.90823	1.90823	1.90837	1.9082	1.90837	1.90849	1.90864	1.90765
1.90713	1.90698	1.90745	1.9075	1.90689	1.90765	1.90763	1.9073	1.90723	1.90693	1.90727	1.90726	1.90721	1.90689	1.9071	1.90694	1.90714	1.90713	1.90717	1.90741	1.90751	1.90725	1.90762	1.90742	1.90732	1.90728	1.90726	1.90728	1.90727	1.9073	1.90742	1.90748	1.90759	1.90773	1.90644	1.90775	1.90767	1.90751	1.9074	1.9073	1.9073	1.90739	1.9073	1.9073	1.90745	1.90728	1.90745	1.90758	1.90773	1.90678
1.90724	1.90706	1.9075	1.90755	1.90702	1.90769	1.90766	1.90734	1.90727	1.90697	1.9073	1.90729	1.90724	1.90693	1.90713	1.90698	1.90718	1.90716	1.9072	1.90744	1.90754	1.90728	1.90766	1.90745	1.90736	1.90731	1.9073	1.90731	1.90731	1.90734	1.90745	1.90752	1.90763	1.90777	1.90661	1.90779	1.9077	1.90755	1.90744	1.90734	1.90734	1.90743	1.90734	1.90734	1.90748	1.90732	1.90748	1.90762	1.90777	1.90692
1.90766	1.90749	1.90793	1.90799	1.90759	1.90815	1.90812	1.9078	1.90773	1.90744	1.90777	1.90776	1.90771	1.90741	1.9076	1.90745	1.90764	1.90762	1.90766	1.90789	1.908	1.90774	1.90812	1.90791	1.90783	1.90778	1.90777	1.90778	1.90778	1.90781	1.90792	1.90799	1.90809	1.90824	1.90721	1.90826	1.90816	1.90801	1.9079	1.90781	1.90781	1.90789	1.90781	1.90781	1.90794	1.90779	1.90794	1.9081	1.90824	1.9075
1.90919	1.90903	1.9095	1.90959	1.90931	1.90979	1.90974	1.90941	1.90935	1.90906	1.90938	1.90936	1.90932	1.90902	1.9092	1.90906	1.90925	1.90924	1.90928	1.90952	1.90962	1.90936	1.90973	1.90952	1.90944	1.90939	1.90938	1.90939	1.90939	1.90941	1.90952	1.9096	1.9097	1.90987	1.90892	1.90989	1.90978	1.90963	1.90951	1.90942	1.90942	1.9095	1.90941	1.90941	1.90955	1.9094	1.90955	1.90972	1.90987	1.90922
1.91071	1.91054	1.911	1.9111	1.91089	1.91129	1.91123	1.9109	1.91083	1.91054	1.91086	1.91083	1.91079	1.9105	1.91068	1.91055	1.91073	1.91072	1.91078	1.91101	1.91111	1.91084	1.91122	1.911	1.91091	1.91087	1.91085	1.91087	1.91087	1.91089	1.911	1.91109	1.91119	1.91137	1.91052	1.91139	1.91127	1.91111	1.91099	1.9109	1.91089	1.91097	1.91089	1.91089	1.91102	1.91088	1.91103	1.91122	1.91137	1.91081
1.91091	1.91072	1.91117	1.91125	1.91111	1.91144	1.91138	1.91105	1.91098	1.91069	1.91101	1.91098	1.91094	1.91065	1.91082	1.9107	1.91088	1.91087	1.91092	1.91116	1.91126	1.91099	1.91137	1.91115	1.91106	1.91102	1.911	1.91102	1.91102	1.91104	1.91115	1.91124	1.91134	1.91152	1.91078	1.91154	1.91142	1.91127	1.91114	1.91104	1.91104	1.91112	1.91104	1.91104	1.91117	1.91103	1.91117	1.91139	1.91152	1.91104
1.90974	1.90954	1.90997	1.91006	1.90995	1.91025	1.91019	1.90985	1.90978	1.9095	1.90981	1.90977	1.90974	1.90945	1.90963	1.90951	1.90968	1.90967	1.90973	1.90996	1.91006	1.90979	1.91018	1.90995	1.90986	1.90982	1.90981	1.90982	1.90982	1.90984	1.90995	1.91004	1.91015	1.91033	1.90963	1.91035	1.91022	1.91007	1.90994	1.90985	1.90984	1.90992	1.90984	1.90984	1.90997	1.90983	1.90997	1.9102	1.91033	1.90988
1.90923	1.90902	1.90944	1.90951	1.90938	1.90968	1.90962	1.90928	1.90922	1.90893	1.90924	1.9092	1.90917	1.90889	1.90906	1.90894	1.90911	1.9091	1.90916	1.9094	1.9095	1.90922	1.90961	1.90938	1.90929	1.90925	1.90924	1.90925	1.90925	1.90927	1.90937	1.90948	1.90958	1.90976	1.90908	1.90979	1.90966	1.9095	1.90937	1.90928	1.90927	1.90934	1.90927	1.90927	1.90939	1.90926	1.9094	1.90964	1.90976	1.90932
1.90942	1.9092	1.90961	1.90966	1.90954	1.90984	1.90978	1.90944	1.90938	1.90911	1.90941	1.90937	1.90934	1.90906	1.90923	1.90911	1.90927	1.90926	1.90932	1.90955	1.90965	1.90938	1.90978	1.90955	1.90946	1.90942	1.90941	1.90942	1.90942	1.90944	1.90954	1.90965	1.90974	1.90992	1.90928	1.90994	1.90982	1.90967	1.90954	1.90945	1.90944	1.90952	1.90944	1.90944	1.90956	1.90943	1.90956	1.90981	1.90992	1.9095
1.90999	1.90979	1.91022	1.91029	1.91022	1.91049	1.91043	1.91009	1.91004	1.90976	1.91006	1.91003	1.90999	1.90972	1.90988	1.90977	1.90992	1.90991	1.90997	1.91019	1.91029	1.91003	1.91043	1.9102	1.91011	1.91008	1.91006	1.91008	1.91007	1.9101	1.91019	1.9103	1.9104	1.91058	1.90999	1.9106	1.91047	1.91032	1.91019	1.9101	1.9101	1.91017	1.9101	1.9101	1.91021	1.91008	1.91021	1.91047	1.91058	1.91019
1.91176	1.91158	1.91203	1.91212	1.91211	1.91234	1.91226	1.91192	1.91186	1.91158	1.91187	1.91183	1.9118	1.91154	1.91169	1.91159	1.91174	1.91174	1.9118	1.91203	1.91213	1.91185	1.91225	1.91202	1.91193	1.91189	1.91187	1.91189	1.91189	1.91191	1.91201	1.91212	1.91223	1.91242	1.91189	1.91244	1.9123	1.91215	1.912	1.91191	1.91191	1.91197	1.9119	1.91191	1.91202	1.9119	1.91203	1.91231	1.91242	1.91209
1.91284	1.91264	1.91308	1.91315	1.9132	1.91337	1.91329	1.91293	1.91288	1.9126	1.91289	1.91285	1.91282	1.91255	1.9127	1.9126	1.91276	1.91275	1.91282	1.91306	1.91315	1.91287	1.91328	1.91303	1.91294	1.91291	1.91289	1.9129	1.9129	1.91293	1.91302	1.91315	1.91325	1.91345	1.913	1.91347	1.91332	1.91317	1.91302	1.91293	1.91292	1.91299	1.91292	1.91292	1.91304	1.91291	1.91305	1.91333	1.91345	1.91318
1.91245	1.91224	1.91267	1.91274	1.91282	1.91294	1.91287	1.91251	1.91246	1.91218	1.91247	1.91243	1.9124	1.91214	1.91228	1.91219	1.91234	1.91233	1.9124	1.91264	1.91273	1.91245	1.91287	1.91262	1.91253	1.91249	1.91247	1.91249	1.91249	1.91251	1.9126	1.91274	1.91284	1.91303	1.91265	1.91305	1.91291	1.91277	1.91261	1.91251	1.91251	1.91257	1.9125	1.91251	1.91262	1.9125	1.91263	1.91293	1.91303	1.91282
1.9112	1.91098	1.91142	1.91147	1.91154	1.91168	1.91162	1.91125	1.9112	1.91092	1.91121	1.91116	1.91114	1.91087	1.91102	1.91093	1.91108	1.91107	1.91114	1.91138	1.91148	1.91118	1.91162	1.91135	1.91126	1.91123	1.91121	1.91122	1.91122	1.91125	1.91134	1.91148	1.91159	1.91177	1.91138	1.91179	1.91165	1.91151	1.91134	1.91125	1.91124	1.91131	1.91124	1.91124	1.91135	1.91123	1.91136	1.91167	1.91177	1.91154
1.91102	1.91078	1.91121	1.91124	1.91123	1.91143	1.91138	1.91101	1.91096	1.91068	1.91097	1.91092	1.91091	1.91064	1.91079	1.91069	1.91084	1.91084	1.9109	1.91115	1.91124	1.91095	1.9114	1.91111	1.91103	1.91099	1.91097	1.91099	1.91099	1.91101	1.9111	1.91126	1.91136	1.91153	1.91109	1.91155	1.91142	1.91129	1.9111	1.91101	1.91101	1.91107	1.91101	1.91101	1.91112	1.911	1.91112	1.91144	1.91152	1.91124
1.91132	1.91106	1.91151	1.91153	1.91149	1.91172	1.91169	1.91132	1.91127	1.911	1.9113	1.91124	1.91123	1.91096	1.91111	1.91101	1.91116	1.91114	1.91119	1.91145	1.91154	1.91125	1.91172	1.91143	1.91135	1.91131	1.9113	1.91131	1.91131	1.91133	1.91142	1.91158	1.91169	1.91182	1.91138	1.91184	1.91173	1.91161	1.91142	1.91133	1.91133	1.9114	1.91133	1.91133	1.91144	1.91131	1.91144	1.91176	1.91182	1.91152
1.91235	1.9121	1.91259	1.91263	1.91262	1.91285	1.91284	1.91245	1.9124	1.91213	1.91243	1.91237	1.91236	1.91209	1.91224	1.91214	1.91229	1.91227	1.91232	1.91259	1.91268	1.91238	1.91287	1.91256	1.91248	1.91244	1.91243	1.91244	1.91244	1.91246	1.91255	1.91273	1.91283	1.91296	1.91251	1.91298	1.91288	1.91276	1.91255	1.91246	1.91246	1.91252	1.91246	1.91246	1.91256	1.91245	1.91257	1.9129	1.91295	1.91265
1.91413	1.91388	1.9144	1.91444	1.91446	1.91467	1.91465	1.91425	1.91419	1.91391	1.91421	1.91415	1.91414	1.91387	1.91402	1.91393	1.91408	1.91407	1.91413	1.91441	1.91449	1.91418	1.91468	1.91434	1.91426	1.91423	1.91421	1.91423	1.91423	1.91425	1.91433	1.91453	1.91464	1.91477	1.91434	1.91479	1.91468	1.91456	1.91434	1.91425	1.91424	1.9143	1.91424	1.91424	1.91435	1.91423	1.91436	1.91472	1.91477	1.91449
1.91478	1.9145	1.91501	1.91502	1.91507	1.91524	1.91523	1.91482	1.91476	1.91448	1.91478	1.91472	1.91472	1.91444	1.91459	1.91449	1.91465	1.91464	1.91469	1.91498	1.91506	1.91474	1.91527	1.91492	1.91484	1.9148	1.91478	1.9148	1.9148	1.91482	1.9149	1.91511	1.91523	1.91534	1.91497	1.91536	1.91526	1.91515	1.91491	1.91482	1.91482	1.91488	1.91481	1.91481	1.91492	1.9148	1.91493	1.91529	1.91534	1.91512
1.91388	1.91358	1.9141	1.91409	1.91421	1.91431	1.91431	1.9139	1.91385	1.91356	1.91386	1.9138	1.9138	1.91352	1.91368	1.91357	1.91374	1.91372	1.91377	1.91406	1.91414	1.91382	1.91436	1.914	1.91392	1.91389	1.91387	1.91388	1.91388	1.9139	1.91399	1.91421	1.91432	1.91442	1.91412	1.91444	1.91435	1.91424	1.91399	1.91391	1.9139	1.91396	1.9139	1.9139	1.914	1.91389	1.91401	1.91438	1.91441	1.91426
1.91287	1.91256	1.91309	1.91307	1.9132	1.91327	1.91329	1.91286	1.91281	1.91253	1.91283	1.91276	1.91277	1.91249	1.91265	1.91254	1.91271	1.91269	1.91273	1.91304	1.91311	1.91279	1.91334	1.91296	1.91288	1.91285	1.91283	1.91285	1.91285	1.91286	1.91295	1.91318	1.9133	1.91338	1.91308	1.9134	1.91332	1.91322	1.91295	1.91287	1.91287	1.91292	1.91286	1.91286	1.91296	1.91285	1.91297	1.91335	1.91338	1.91324
1.91286	1.91254	1.91305	1.91302	1.91314	1.91321	1.91322	1.9128	1.91275	1.91247	1.91277	1.9127	1.91271	1.91244	1.91259	1.91249	1.91265	1.91263	1.91267	1.91297	1.91305	1.91273	1.91328	1.9129	1.91282	1.91279	1.91278	1.91279	1.91279	1.91281	1.91289	1.91312	1.91324	1.91332	1.913	1.91334	1.91326	1.91316	1.91289	1.91281	1.91281	1.91287	1.91281	1.91281	1.9129	1.91279	1.91291	1.9133	1.91331	1.91317
1.9132	1.91288	1.91341	1.91338	1.91352	1.9136	1.91362	1.9132	1.91315	1.91287	1.91318	1.91311	1.91312	1.91284	1.91299	1.91289	1.91305	1.91302	1.91306	1.91336	1.91344	1.91312	1.91368	1.9133	1.91323	1.9132	1.91319	1.9132	1.9132	1.91321	1.91329	1.91353	1.91364	1.91371	1.91335	1.91373	1.91366	1.91357	1.91329	1.91322	1.91322	1.91327	1.91322	1.91322	1.91331	1.9132	1.91331	1.9137	1.91371	1.91354
1.91473	1.91444	1.915	1.915	1.91513	1.91525	1.91527	1.91484	1.91479	1.91451	1.91481	1.91474	1.91476	1.91448	1.91463	1.91453	1.91469	1.91467	1.9147	1.91502	1.91509	1.91476	1.91533	1.91494	1.91487	1.91484	1.91482	1.91483	1.91483	1.91485	1.91493	1.91518	1.91529	1.91536	1.91492	1.91538	1.91531	1.91522	1.91493	1.91485	1.91485	1.91491	1.91485	1.91485	1.91494	1.91484	1.91495	1.91535	1.91536	1.91514
1.91626	1.91595	1.91653	1.91652	1.91662	1.91676	1.91678	1.91634	1.91629	1.916	1.9163	1.91622	1.91624	1.91597	1.91612	1.91602	1.91618	1.91616	1.91621	1.91653	1.9166	1.91626	1.91684	1.91643	1.91636	1.91633	1.91631	1.91632	1.91632	1.91634	1.91642	1.91668	1.9168	1.91687	1.91639	1.91689	1.91682	1.91672	1.91642	1.91634	1.91634	1.91639	1.91634	1.91634	1.91643	1.91633	1.91644	1.91686	1.91686	1.91662
1.91644	1.91611	1.91668	1.91664	1.91673	1.91687	1.91689	1.91645	1.9164	1.91612	1.91642	1.91634	1.91636	1.91608	1.91624	1.91613	1.9163	1.91628	1.91632	1.91664	1.91671	1.91637	1.91696	1.91655	1.91647	1.91644	1.91643	1.91644	1.91644	1.91646	1.91654	1.9168	1.91691	1.91698	1.91648	1.917	1.91693	1.91683	1.91654	1.91646	1.91646	1.91651	1.91645	1.91646	1.91654	1.91645	1.91656	1.91697	1.91697	1.91673
1.9152	1.91486	1.91543	1.91538	1.91547	1.91559	1.91563	1.91519	1.91514	1.91486	1.91515	1.91508	1.9151	1.91482	1.91498	1.91487	1.91504	1.91502	1.91505	1.91537	1.91544	1.91511	1.9157	1.91528	1.91521	1.91518	1.91517	1.91518	1.91518	1.9152	1.91527	1.91553	1.91565	1.91571	1.9152	1.91573	1.91566	1.91558	1.91528	1.9152	1.9152	1.91525	1.9152	1.9152	1.91529	1.91518	1.91529	1.9157	1.9157	1.91546
1.91463	1.91429	1.91485	1.91479	1.91488	1.91499	1.91502	1.91458	1.91454	1.91426	1.91455	1.91448	1.9145	1.91422	1.91438	1.91427	1.91444	1.91442	1.91445	1.91477	1.91484	1.91451	1.91509	1.91468	1.91461	1.91458	1.91457	1.91458	1.91458	1.91459	1.91467	1.91493	1.91505	1.9151	1.91458	1.91512	1.91505	1.91497	1.91468	1.9146	1.9146	1.91465	1.91459	1.91459	1.91468	1.91458	1.91469	1.91509	1.91509	1.91486
1.91481	1.91446	1.91501	1.91494	1.91503	1.91513	1.91516	1.91474	1.9147	1.91442	1.91471	1.91465	1.91466	1.91439	1.91454	1.91443	1.9146	1.91457	1.9146	1.9149	1.91498	1.91466	1.91524	1.91484	1.91477	1.91474	1.91474	1.91474	1.91474	1.91476	1.91484	1.91508	1.91519	1.91525	1.91471	1.91527	1.9152	1.91512	1.91484	1.91476	1.91476	1.91481	1.91476	1.91476	1.91485	1.91475	1.91485	1.91523	1.91524	1.91501
1.91536	1.91504	1.91561	1.91567	1.91567	1.91588	1.91581	1.9154	1.91536	1.91508	1.91538	1.91532	1.91532	1.91505	1.9153	1.91509	1.91526	1.91523	1.91536	1.91565	1.91573	1.91542	1.9159	1.91551	1.91544	1.91541	1.9154	1.91541	1.91541	1.91542	1.9155	1.91573	1.91585	1.91589	1.91532	1.91591	1.91585	1.91578	1.9155	1.91542	1.91543	1.91548	1.91543	1.91543	1.91552	1.91541	1.91552	1.91588	1.91589	1.91563
1.91714	1.91683	1.91745	1.91753	1.9175	1.91775	1.91769	1.91726	1.91722	1.91693	1.91723	1.91718	1.91717	1.9169	1.91716	1.91695	1.91712	1.91709	1.91723	1.91753	1.9176	1.91728	1.91777	1.91737	1.9173	1.91726	1.91726	1.91726	1.91726	1.91728	1.91736	1.9176	1.91772	1.91776	1.91712	1.91778	1.91772	1.91765	1.91736	1.91728	1.91729	1.91733	1.91728	1.91728	1.91737	1.91727	1.91738	1.91775	1.91775	1.91745
1.91827	1.91796	1.91857	1.91863	1.91855	1.91884	1.91877	1.91835	1.91831	1.91802	1.91832	1.91826	1.91826	1.91799	1.91824	1.91803	1.91821	1.91818	1.91832	1.91862	1.91869	1.91837	1.91885	1.91846	1.91838	1.91835	1.91835	1.91835	1.91835	1.91837	1.91845	1.91868	1.91881	1.91885	1.91814	1.91887	1.91881	1.91873	1.91845	1.91837	1.91837	1.91842	1.91837	1.91837	1.91846	1.91836	1.91847	1.91883	1.91884	1.91849
1.91796	1.91764	1.91824	1.91828	1.91816	1.91848	1.91841	1.918	1.91796	1.91767	1.91797	1.91792	1.91791	1.91764	1.91789	1.91769	1.91786	1.91783	1.91797	1.91825	1.91833	1.91802	1.91849	1.91811	1.91804	1.91801	1.918	1.91801	1.91801	1.91802	1.91811	1.91832	1.91844	1.91849	1.91771	1.91851	1.91844	1.91837	1.91811	1.91803	1.91803	1.91807	1.91803	1.91803	1.91812	1.91801	1.91813	1.91847	1.91849	1.91809
1.91668	1.91636	1.91696	1.91698	1.91687	1.91716	1.9171	1.9167	1.91666	1.91638	1.91667	1.91663	1.91661	1.91635	1.91657	1.91639	1.91657	1.91654	1.91666	1.91693	1.91702	1.91671	1.91718	1.91682	1.91674	1.91671	1.91671	1.91671	1.91671	1.91672	1.91681	1.91701	1.91713	1.91719	1.91633	1.91721	1.91714	1.91706	1.91681	1.91673	1.91673	1.91677	1.91673	1.91673	1.91683	1.91672	1.91683	1.91716	1.91718	1.91678
1.91637	1.91604	1.91663	1.91662	1.91657	1.91678	1.91673	1.91634	1.9163	1.91602	1.91631	1.91627	1.91625	1.91599	1.91621	1.91603	1.91621	1.91618	1.91629	1.91655	1.91664	1.91634	1.9168	1.91646	1.91638	1.91635	1.91635	1.91635	1.91635	1.91636	1.91645	1.91664	1.91676	1.91682	1.91592	1.91684	1.91677	1.91669	1.91645	1.91637	1.91637	1.91641	1.91637	1.91637	1.91647	1.91636	1.91647	1.91678	1.91681	1.91647
1.91658	1.91625	1.91684	1.91686	1.91682	1.91702	1.91694	1.91657	1.91654	1.91625	1.91655	1.91652	1.91649	1.91623	1.91647	1.91627	1.91644	1.91641	1.91654	1.91678	1.91688	1.91659	1.91702	1.9167	1.91662	1.91659	1.91659	1.91659	1.91659	1.91661	1.91669	1.91686	1.91697	1.91703	1.91609	1.91705	1.91698	1.9169	1.91669	1.91661	1.91662	1.91665	1.91661	1.91661	1.91671	1.9166	1.91671	1.91699	1.91702	1.91671
1.91757	1.91728	1.9179	1.91797	1.91793	1.91815	1.91805	1.91768	1.91765	1.91736	1.91766	1.91763	1.9176	1.91734	1.91761	1.91738	1.91756	1.91752	1.91768	1.91792	1.91801	1.91773	1.91812	1.91781	1.91774	1.9177	1.9177	1.9177	1.9177	1.91772	1.9178	1.91797	1.91808	1.91813	1.91715	1.91815	1.91809	1.91801	1.9178	1.91772	1.91773	1.91776	1.91773	1.91773	1.91782	1.91771	1.91782	1.91808	1.91813	1.91781
1.91934	1.91906	1.9197	1.91979	1.91974	1.91998	1.91986	1.91949	1.91945	1.91916	1.91945	1.91943	1.9194	1.91913	1.91943	1.91917	1.91936	1.91933	1.91951	1.91975	1.91984	1.91955	1.91992	1.91961	1.91953	1.9195	1.9195	1.9195	1.9195	1.91952	1.91961	1.91977	1.91989	1.91994	1.91892	1.91996	1.9199	1.91982	1.91961	1.91952	1.91952	1.91956	1.91952	1.91952	1.91962	1.91951	1.91963	1.91988	1.91994	1.9196
1.92001	1.91972	1.92035	1.92044	1.92035	1.92061	1.92048	1.92012	1.92008	1.91979	1.92008	1.92006	1.92003	1.91976	1.92007	1.9198	1.91999	1.91996	1.92014	1.92038	1.92047	1.92019	1.92054	1.92024	1.92017	1.92013	1.92013	1.92013	1.92013	1.92015	1.92024	1.92039	1.92051	1.92056	1.9195	1.92058	1.92052	1.92044	1.92024	1.92015	1.92015	1.9202	1.92015	1.92015	1.92025	1.92014	1.92026	1.9205	1.92056	1.92019
1.91922	1.91894	1.91955	1.91964	1.9195	1.91981	1.91967	1.91931	1.91927	1.91899	1.91928	1.91926	1.91922	1.91895	1.91927	1.919	1.91918	1.91915	1.91934	1.91957	1.91966	1.91939	1.91971	1.91944	1.91936	1.91933	1.91933	1.91933	1.91933	1.91934	1.91943	1.91957	1.91968	1.91975	1.91864	1.91977	1.91971	1.91962	1.91943	1.91935	1.91935	1.91939	1.91935	1.91935	1.91944	1.91934	1.91945	1.91968	1.91975	1.91932
1.91833	1.91806	1.91864	1.91871	1.91854	1.91885	1.91873	1.91838	1.91834	1.91806	1.91834	1.91831	1.91829	1.91803	1.9183	1.91807	1.91825	1.91823	1.91839	1.91862	1.91869	1.91843	1.91876	1.91849	1.91842	1.91838	1.91838	1.91838	1.91838	1.9184	1.91848	1.91863	1.91874	1.91883	1.91768	1.91885	1.91877	1.91867	1.91848	1.9184	1.9184	1.91844	1.9184	1.9184	1.91849	1.9184	1.91851	1.91875	1.91883	1.91836
1.9184	1.91812	1.91866	1.9187	1.91858	1.91883	1.91872	1.91838	1.91834	1.91807	1.91834	1.91829	1.91829	1.91803	1.91826	1.91808	1.91824	1.91822	1.91835	1.91859	1.91865	1.91838	1.91873	1.91848	1.9184	1.91837	1.91837	1.91837	1.91837	1.91838	1.91847	1.91861	1.91871	1.91884	1.91768	1.91886	1.91876	1.91865	1.91847	1.91839	1.91839	1.91843	1.91838	1.91838	1.91848	1.91838	1.91849	1.91875	1.91884	1.91839
1.9188	1.91855	1.91907	1.91912	1.91909	1.91926	1.91916	1.91883	1.9188	1.91853	1.9188	1.91874	1.91874	1.91849	1.91869	1.91854	1.91869	1.91868	1.91878	1.91901	1.91907	1.91881	1.91916	1.91892	1.91885	1.91882	1.91881	1.91882	1.91881	1.91883	1.91891	1.91905	1.91914	1.9193	1.91815	1.91932	1.91921	1.91909	1.91891	1.91883	1.91883	1.91888	1.91883	1.91883	1.91892	1.91883	1.91893	1.9192	1.9193	1.91887
[truncated: 3,085 more rows]
[truncated: 82 more columns]

## Sheet: S1-Iins
4.9e-25	4.9e-25	4.9e-25	4.9e-25	4.9e-25	4.9e-25	4.9e-25	4.9e-25	4.9e-25	4.9e-25	4.9e-25	4.9e-25	4.9e-25	4.9e-25	4.9e-25	4.9e-25	4.9e-25	4.9e-25	4.9e-25	4.9e-25	4.9e-25	4.9e-25	4.9e-25	4.9e-25	4.9e-25	4.9e-25	4.9e-25	4.9e-25	4.9e-25	4.9e-25	4.9e-25	4.9e-25	4.9e-25	4.9e-25	4.9e-25	4.9e-25	4.9e-25	4.9e-25	4.9e-25	4.9e-25	4.9e-25	4.9e-25	4.9e-25	4.9e-25	4.9e-25	4.9e-25	4.9e-25	4.9e-25	4.9e-25	4.9e-25
[truncated: 4,002 more rows]
[truncated: 82 more columns]
